# Supplementary material for: Single-cell RNA sequencing of shoot apex reveals the mechanism of cyclin regulating cell division via auxin signaling pathway in Populus alba
Source: Front Plant Sci. 2025 Mar 4;16:1555388. doi: 10.3389/fpls.2025.1555388 (PMC11913855; doi:10.3389/fpls.2025.1555388)
Supplement: Supplementary file 1 [file DataSheet1.zip]

Archive with 9 entries (8 files):
- Supplementary material/
- Supplementary material/Supplementary_Figures.docx
- Supplementary material/Table S1. Probe sequences used in EMSA experiments.xlsx
- Supplementary material/Table S2. The basic information of samples.xlsx
- Supplementary material/Table S3. The basic information of single cell.xlsx
- Supplementary material/Table S4. The gene expression in clusters.xlsx
- Supplementary material/Table S5. The cluster information.xlsx
- Supplementary material/Table S6. The GO analysis of clusters.xlsx
- Supplementary material/Table S7. The expression of maker genes.xlsx
