# Supplementary material for: Single-cell RNA sequencing of shoot apex reveals the mechanism of cyclin regulating cell division via auxin signaling pathway in Populus alba
Source: Front Plant Sci. 2025 Mar 4;16:1555388. doi: 10.3389/fpls.2025.1555388 (PMC11913855; doi:10.3389/fpls.2025.1555388)
Supplement: Supplementary file 1 [file DataSheet1.zip › Supplementary material/Table S1. Probe sequences used in EMSA experiments.xlsx]

## Sheet: Sheet1
Table S1. Probe sequences used in EMSA experiments
Primers	Sequences (5'-3')
CDKA;1-probe-F	gcattattttttatgtaaaaaaaaaaaaaa
CDKA;1-probe-R	ttttttttttttttacataaaaaataatgc
CDKA;1-m-probe-F	gcattattttttaaaaaaaaaaaaaaa
CDKA;1-m-probe-R	tttttttttttttttaaaaaataatgc
CYCD3;3-probe-F	TAGATTTTTATTTTTCTCGGGAAATATCGG
CYCD3;3-probe-R	CCGATATTTCCCGAGAAAAATAAAAATCTA
CYCD3;3-m-probe-F	TAGATTTTTATTTTTCTCGGGAAAGG
CYCD3;3-m-probe-R	CCTTTCCCGAGAAAAATAAAAATCTA
CYCD3;5-probe-F	tttattttTTCACCAAAACAATATAATTTTT
CYCD3;5-probe-R	AAAAATTATATTGTTTTGGTGAAaaaataaa
CYCD3;5-m-probe-F	tttattttTTCACCAAAATATAATTTTT
CYCD3;5-m-probe-R	AAAAATTATATTTTGGTGAAaaaataaa
