# Supplementary material for: Single-cell RNA sequencing of shoot apex reveals the mechanism of cyclin regulating cell division via auxin signaling pathway in Populus alba
Source: Front Plant Sci. 2025 Mar 4;16:1555388. doi: 10.3389/fpls.2025.1555388 (PMC11913855; doi:10.3389/fpls.2025.1555388)
Supplement: Supplementary file 1 [file DataSheet1.zip › Supplementary material/Table S2. The basic information of samples.xlsx]

## Sheet: Sheet1
Table S2. The basic information of samples
	bud1	bud2
Cell counting in microscopy (cells/μL)	1490	1100
Cell number in microscopy	140000	110000
Cell viabilit in microscopy	>95%	>95%
Fragmentation rate in microscopy	0.1	0.08
Number of reads	516942599	416382369
Valid barcodes	0.98	0.969
Sequencing Saturation	0.578	0.512
Q30 Bases in Barcode	0.963	0.966
Q30 Bases in RNA Read	0.907	0.917
Q30 Bases in UMI	0.96	0.96
