# Supplementary material for: Single-cell RNA sequencing of shoot apex reveals the mechanism of cyclin regulating cell division via auxin signaling pathway in Populus alba
Source: Front Plant Sci. 2025 Mar 4;16:1555388. doi: 10.3389/fpls.2025.1555388 (PMC11913855; doi:10.3389/fpls.2025.1555388)
Supplement: Supplementary file 1 [file DataSheet1.zip › Supplementary material/Table S3. The basic information of single cell.xlsx]

## Sheet: Sheet1
Table S3. The basic information of single cell
cell_name	orig.ident	nCount_RNA	nFeature_RNA	percent.mt	RNA_snn_res.0.7	seurat_clusters
bud1_AAACCCAAGGAACGCT-1	bud1	1565	963	0.0638978	4	4
bud1_AAACCCACAAACACGG-1	bud1	1788	1119	0	2	2
bud1_AAACCCACAATCTCTT-1	bud1	3965	1991	0	0	0
bud1_AAACCCACACGAAGAC-1	bud1	766	582	0	15	15
bud1_AAACCCACACTACACA-1	bud1	695	508	0	14	14
bud1_AAACCCACACTTGGCG-1	bud1	11487	3577	0.00870549	2	2
bud1_AAACCCAGTAATGATG-1	bud1	5872	2291	0	2	2
bud1_AAACCCAGTATCAGGG-1	bud1	1629	1015	0	2	2
bud1_AAACCCAGTGATGAAT-1	bud1	1785	1189	0.0560224	5	5
bud1_AAACCCAGTGTCATCA-1	bud1	1388	847	0	1	1
bud1_AAACCCAGTTGGCCGT-1	bud1	561	359	0	1	1
bud1_AAACCCATCAGCTTCC-1	bud1	2921	1525	0	7	7
bud1_AAACCCATCCGATCGG-1	bud1	808	580	0	5	5
bud1_AAACCCATCCTTCGAC-1	bud1	1320	1002	0	10	10
bud1_AAACCCATCGAAATCC-1	bud1	3912	678	0	13	13
bud1_AAACCCATCTTGCAAG-1	bud1	1640	1069	0.0609756	9	9
bud1_AAACGAAAGAACCGCA-1	bud1	2853	1545	0	0	0
bud1_AAACGAAAGAGATTCA-1	bud1	2728	1351	0	2	2
bud1_AAACGAAAGGCCACCT-1	bud1	25823	6388	0	11	11
bud1_AAACGAAAGGCCTGCT-1	bud1	982	668	0	3	3
bud1_AAACGAACAACAAGAT-1	bud1	666	504	0	1	1
bud1_AAACGAACACACCGCA-1	bud1	2346	1263	0	3	3
bud1_AAACGAACACCTGATA-1	bud1	2087	1233	0	4	4
bud1_AAACGAACATTGCAAC-1	bud1	545	377	0	12	12
bud1_AAACGAAGTAGGTTTC-1	bud1	5159	2280	0	3	3
bud1_AAACGAATCGTACCTC-1	bud1	1772	1169	0	3	3
bud1_AAACGAATCTCATGGA-1	bud1	3662	1717	0	0	0
bud1_AAACGAATCTTTGCGC-1	bud1	1393	986	0	14	14
bud1_AAACGCTAGCGCCTCA-1	bud1	4036	1999	0	0	0
bud1_AAACGCTAGGTTACCT-1	bud1	4549	1918	0	6	6
bud1_AAACGCTCAACCGCTG-1	bud1	1377	887	0	10	10
bud1_AAACGCTCACATACGT-1	bud1	2193	1332	0	7	7
bud1_AAACGCTCACTGTCGG-1	bud1	1952	1199	0	10	10
bud1_AAACGCTCAGCTACAT-1	bud1	1747	1029	0	3	3
bud1_AAACGCTCATCCGGCA-1	bud1	27642	6423	0.010853	11	11
bud1_AAACGCTCATGAATAG-1	bud1	2891	1040	0	6	6
bud1_AAACGCTGTCACTCGG-1	bud1	8238	2708	0.0121389	6	6
bud1_AAACGCTGTCATGCAT-1	bud1	1098	699	0	3	3
bud1_AAACGCTGTCCAGCAC-1	bud1	10918	3391	0.00915919	2	2
bud1_AAACGCTGTGACAGCA-1	bud1	1005	707	0	3	3
bud1_AAACGCTGTGTTCATG-1	bud1	7402	2865	0.0135099	9	9
bud1_AAACGCTTCAACTACG-1	bud1	854	587	0	9	9
bud1_AAACGCTTCAGTCTTT-1	bud1	3602	1782	0	5	5
bud1_AAACGCTTCCATCTGC-1	bud1	1208	862	0	4	4
bud1_AAACGCTTCGCCCAGA-1	bud1	4098	1943	0	2	2
bud1_AAACGCTTCGTGTTCC-1	bud1	3023	1340	0	2	2
bud1_AAACGCTTCTGAACGT-1	bud1	2914	1777	0	4	4
bud1_AAAGAACAGCGTATAA-1	bud1	845	629	0	2	2
bud1_AAAGAACCAAATGCTC-1	bud1	6591	3042	0.0151722	9	9
bud1_AAAGAACCAGGTCCCA-1	bud1	1944	1191	0	11	11
bud1_AAAGAACCATCTAGAC-1	bud1	1237	833	0	5	5
bud1_AAAGAACGTATCGTGT-1	bud1	1537	945	0	2	2
bud1_AAAGAACGTCTGATCA-1	bud1	2277	1394	0	7	7
bud1_AAAGAACGTGCATCTA-1	bud1	2836	1587	0	2	2
bud1_AAAGAACGTGCTTCAA-1	bud1	10552	2921	0	6	6
bud1_AAAGAACGTTCAGTAC-1	bud1	3400	1671	0	7	7
bud1_AAAGAACTCCTTCTTC-1	bud1	1893	1191	0	11	11
bud1_AAAGAACTCGTAATGC-1	bud1	4171	1911	0	13	13
bud1_AAAGAACTCTTTGCAT-1	bud1	2335	1069	0	13	13
bud1_AAAGGATAGCACTCTA-1	bud1	1467	983	0	10	10
bud1_AAAGGATAGCCGCACT-1	bud1	957	605	0	1	1
bud1_AAAGGATAGGAAAGAC-1	bud1	6188	2932	0	7	7
bud1_AAAGGATAGGTCACCC-1	bud1	1940	1307	0	6	6
bud1_AAAGGATCAACACAAA-1	bud1	553	430	0	1	1
bud1_AAAGGATCAAGCGCTC-1	bud1	4895	2075	0	0	0
bud1_AAAGGATCACAGTATC-1	bud1	1969	1233	0	3	3
bud1_AAAGGATCAGCGGTCT-1	bud1	1910	1141	0	3	3
bud1_AAAGGATCATCAACCA-1	bud1	15060	4930	0	2	2
bud1_AAAGGATGTACAGTAA-1	bud1	5014	1827	0.0199442	4	4
bud1_AAAGGATGTAGTAAGT-1	bud1	1521	868	0	5	5
bud1_AAAGGATGTGCATTAC-1	bud1	20423	5758	0.00489644	2	2
bud1_AAAGGATGTGCCTTTC-1	bud1	9277	3634	0	3	3
bud1_AAAGGATGTTGGGCCT-1	bud1	596	445	0	14	14
bud1_AAAGGATTCCACCTCA-1	bud1	1312	781	0	1	1
bud1_AAAGGATTCCGTATAG-1	bud1	3582	1832	0.0558347	9	9
bud1_AAAGGATTCGCCTATC-1	bud1	1869	1217	0	2	2
bud1_AAAGGATTCGTAGTCA-1	bud1	1640	1017	0	3	3
bud1_AAAGGATTCTTACTGT-1	bud1	8576	3476	0	12	12
bud1_AAAGGGCAGGTTCCGC-1	bud1	4085	1858	0	2	2
bud1_AAAGGGCAGGTTGACG-1	bud1	3312	2025	0	10	10
bud1_AAAGGGCAGTTCACTG-1	bud1	1110	756	0.0900901	1	1
bud1_AAAGGGCCAATCGCAT-1	bud1	923	577	0.216685	9	9
bud1_AAAGGGCCACATACTG-1	bud1	4171	2192	0.0239751	3	3
bud1_AAAGGGCCACTCGATA-1	bud1	8857	3516	0.0112905	11	11
bud1_AAAGGGCCATCCTATT-1	bud1	2328	1282	0.0429553	2	2
bud1_AAAGGGCGTAAGTTAG-1	bud1	1140	788	0	2	2
bud1_AAAGGGCGTACCTAAC-1	bud1	2624	1488	0	3	3
bud1_AAAGGGCGTCAGGTAG-1	bud1	10746	2097	0	6	6
bud1_AAAGGGCGTCCGAAAG-1	bud1	3671	1880	0.0272405	4	4
bud1_AAAGGGCGTCTCTCTG-1	bud1	530	401	0	1	1
bud1_AAAGGGCGTGGTAATA-1	bud1	1928	1318	0.0518672	2	2
bud1_AAAGGGCGTGTGTGGA-1	bud1	4892	2105	0.0204415	2	2
bud1_AAAGGGCGTTGACGGA-1	bud1	3491	1676	0	15	15
bud1_AAAGGGCTCCAAATGC-1	bud1	6995	3050	0.0142959	15	15
bud1_AAAGGGCTCCATTGCC-1	bud1	695	489	0	1	1
bud1_AAAGGGCTCCGTGGGT-1	bud1	2903	1527	0	11	11
bud1_AAAGGGCTCGATCCAA-1	bud1	7479	3020	0	0	0
bud1_AAAGGGCTCGCAGAGA-1	bud1	1356	826	0	3	3
bud1_AAAGGGCTCTCGACCT-1	bud1	4925	2112	0	2	2
bud1_AAAGGTAAGCAAATCA-1	bud1	19298	5164	0	7	7
bud1_AAAGGTAAGCCTTTCC-1	bud1	3859	1807	0	2	2
bud1_AAAGGTAAGCGGCTCT-1	bud1	4437	1794	0	0	0
bud1_AAAGGTAAGGTTTGAA-1	bud1	770	523	0	11	11
bud1_AAAGGTAAGTATAGAC-1	bud1	3963	1608	0	6	6
bud1_AAAGGTACAAGGCTTT-1	bud1	2525	1272	0	15	15
bud1_AAAGGTACACAGTATC-1	bud1	775	561	0	1	1
bud1_AAAGGTACACTGGCCA-1	bud1	24674	6016	0	2	2
bud1_AAAGGTACACTTGAAC-1	bud1	5674	2352	0.0352485	2	2
bud1_AAAGGTACAGGCATGA-1	bud1	4488	1873	0	2	2
bud1_AAAGGTACATAAGCGG-1	bud1	1472	920	0	7	7
bud1_AAAGGTACATCCAATG-1	bud1	942	708	0	12	12
bud1_AAAGGTAGTACTCGCG-1	bud1	7871	3095	0	2	2
bud1_AAAGGTAGTCAGACTT-1	bud1	847	599	0	0	0
bud1_AAAGGTAGTCATACCA-1	bud1	5955	2328	0	7	7
bud1_AAAGGTAGTCTGCCTT-1	bud1	2025	1149	0	2	2
bud1_AAAGGTAGTTGCTGAT-1	bud1	1101	753	0	1	1
bud1_AAAGGTATCAAGCCGC-1	bud1	5309	1990	0	11	11
bud1_AAAGGTATCATCTACT-1	bud1	6678	2687	0	6	6
bud1_AAAGGTATCGACACCG-1	bud1	3975	1651	0	6	6
bud1_AAAGGTATCGCCATAA-1	bud1	4620	2326	0	7	7
bud1_AAAGGTATCGGATACT-1	bud1	8573	2944	0	0	0
bud1_AAAGGTATCTGCGGGT-1	bud1	1084	730	0	1	1
bud1_AAAGTCCAGCATCAGG-1	bud1	2029	1122	0	5	5
bud1_AAAGTCCAGCCAGACA-1	bud1	9097	3312	0.0219853	11	11
bud1_AAAGTCCAGCGGGTTA-1	bud1	3083	687	0	6	6
bud1_AAAGTCCAGGTAAGTT-1	bud1	1216	819	0	2	2
bud1_AAAGTCCCAAGATGGC-1	bud1	910	621	0	1	1
bud1_AAAGTCCCACCTGATA-1	bud1	1703	973	0	2	2
bud1_AAAGTCCCACCTGCTT-1	bud1	2480	1343	0	4	4
bud1_AAAGTCCCACGCTTAA-1	bud1	3079	1407	0	0	0
bud1_AAAGTCCCAGCTACCG-1	bud1	2154	1398	0	12	12
bud1_AAAGTCCCATCTATCT-1	bud1	2583	1283	0	2	2
bud1_AAAGTCCCATTGGATC-1	bud1	2983	1502	0.0335233	2	2
bud1_AAAGTCCGTAATCAAG-1	bud1	2713	1675	0	3	3
bud1_AAAGTCCGTACCCGCA-1	bud1	3852	1786	0	0	0
bud1_AAAGTCCGTACGATCT-1	bud1	2473	1459	0	10	10
bud1_AAAGTCCGTATAGGAT-1	bud1	1268	846	0	3	3
bud1_AAAGTCCGTATCGCTA-1	bud1	5536	2511	0	15	15
bud1_AAAGTCCGTGCCTACG-1	bud1	2668	1430	0	2	2
bud1_AAAGTCCTCATACGAC-1	bud1	7024	3138	0	10	10
bud1_AAAGTCCTCGCTACAA-1	bud1	4592	2009	0	0	0
bud1_AAAGTCCTCGGCTGAC-1	bud1	1731	1105	0	3	3
bud1_AAAGTCCTCGTGGGTC-1	bud1	1252	823	0	3	3
bud1_AAAGTCCTCTACTGCC-1	bud1	2232	1384	0	2	2
bud1_AAAGTGAAGGATCATA-1	bud1	2285	1279	0	0	0
bud1_AAAGTGACAAACCGGA-1	bud1	855	664	0	1	1
bud1_AAAGTGACAAGAGTTA-1	bud1	31120	4533	0	6	6
bud1_AAAGTGACAAGTCGTT-1	bud1	2044	1183	0.0489237	2	2
bud1_AAAGTGAGTATCCCAA-1	bud1	976	669	0	1	1
bud1_AAAGTGAGTGATTAGA-1	bud1	17323	4470	0	11	11
bud1_AAAGTGAGTGCGGTAA-1	bud1	1117	782	0	3	3
bud1_AAAGTGAGTTCTTGTT-1	bud1	3078	1488	0	5	5
bud1_AAAGTGATCCGTAATG-1	bud1	1833	946	0	5	5
bud1_AAAGTGATCTTGGTCC-1	bud1	1768	1008	0	0	0
bud1_AAATGGAAGAAGGCTC-1	bud1	1259	812	0	1	1
bud1_AAATGGACACGCTATA-1	bud1	24199	3581	0	13	13
bud1_AAATGGACAGTAACCT-1	bud1	732	574	0.136612	1	1
bud1_AAATGGACAGTGGGTA-1	bud1	1817	1179	0	3	3
bud1_AAATGGACATCGGCCA-1	bud1	6623	2662	0.0150989	2	2
bud1_AAATGGACATGCAGCC-1	bud1	3494	1660	0	0	0
bud1_AAATGGAGTAACAGGC-1	bud1	3384	1756	0	4	4
bud1_AAATGGAGTCCAAATC-1	bud1	878	642	0	1	1
bud1_AAATGGAGTCCAATCA-1	bud1	958	685	0	7	7
bud1_AAATGGATCAACTGGT-1	bud1	4466	1918	0	2	2
bud1_AAATGGATCCAAGAGG-1	bud1	938	643	0	3	3
bud1_AAATGGATCTTAGCAG-1	bud1	823	593	0	2	2
bud1_AACAAAGAGAAGCGGG-1	bud1	526	402	0.190114	1	1
bud1_AACAAAGAGCGGGTTA-1	bud1	809	576	0	1	1
bud1_AACAAAGCAACCGTGC-1	bud1	1948	1205	0	2	2
bud1_AACAAAGCAACTTGGT-1	bud1	1631	753	0	6	6
bud1_AACAAAGCACACGGTC-1	bud1	1770	1030	0	8	8
bud1_AACAAAGCAGCTAACT-1	bud1	1822	1202	0	3	3
bud1_AACAAAGCAGCTGAGA-1	bud1	1324	813	0	5	5
bud1_AACAAAGCAGTGCCTG-1	bud1	2957	1519	0	16	16
bud1_AACAAAGCATCCGAGC-1	bud1	2885	1379	0	8	8
bud1_AACAAAGGTAACAAGT-1	bud1	859	621	0	2	2
bud1_AACAAAGGTAGGTAGC-1	bud1	1203	535	0	2	2
bud1_AACAAAGGTAGTACGG-1	bud1	6281	2510	0	0	0
bud1_AACAAAGGTCATCCCT-1	bud1	5041	2306	0	2	2
bud1_AACAAAGGTCCAAGAG-1	bud1	839	626	0	10	10
bud1_AACAAAGGTGGATCGA-1	bud1	1134	690	0	2	2
bud1_AACAAAGGTTCGTACA-1	bud1	2230	1371	0	10	10
bud1_AACAAAGTCTGCATGA-1	bud1	947	655	0	11	11
bud1_AACAAAGTCTTCTCAA-1	bud1	1693	1038	0.0590667	3	3
bud1_AACAACCAGACGACGT-1	bud1	2593	1425	0	3	3
bud1_AACAACCAGATAGCTA-1	bud1	1064	752	0	4	4
bud1_AACAACCAGCACCAGA-1	bud1	843	626	0	2	2
bud1_AACAACCAGGATGCGT-1	bud1	2270	1052	0.0440529	0	0
bud1_AACAACCCAACTCATG-1	bud1	1347	903	0	3	3
bud1_AACAACCCACACAGCC-1	bud1	3152	1896	0.0317259	11	11
bud1_AACAACCCACACCTTC-1	bud1	2546	1537	0	2	2
bud1_AACAACCCACAGTCGC-1	bud1	1549	914	0	3	3
bud1_AACAACCCACCCAATA-1	bud1	2073	1181	0	3	3
bud1_AACAACCCAGCTCCTT-1	bud1	1024	724	0	1	1
bud1_AACAACCCAGGCGAAT-1	bud1	4871	1833	0	6	6
bud1_AACAACCGTCAGCTTA-1	bud1	3152	1664	0.0317259	3	3
bud1_AACAACCGTCTAGATC-1	bud1	4368	2256	0.0228938	2	2
bud1_AACAACCGTGAATAAC-1	bud1	2465	1290	0	4	4
bud1_AACAACCGTTCGGACC-1	bud1	4216	2200	0	10	10
bud1_AACAACCTCAGGAAAT-1	bud1	6899	2863	0	2	2
bud1_AACAACCTCCCGATCT-1	bud1	13455	3920	0.00743218	0	0
bud1_AACAACCTCCCTTGTG-1	bud1	2109	1406	0	3	3
bud1_AACAACCTCGGAGCAA-1	bud1	5046	1958	0	0	0
bud1_AACAACCTCGGATACT-1	bud1	780	494	0	12	12
bud1_AACAACCTCTACTGCC-1	bud1	623	478	0	1	1
bud1_AACAACCTCTGACCCT-1	bud1	3938	1964	0	2	2
bud1_AACAACCTCTTCGGTC-1	bud1	4809	1902	0	6	6
bud1_AACAACCTCTTTCTAG-1	bud1	2490	1533	0	2	2
bud1_AACAAGAAGAGAGCAA-1	bud1	1190	799	0.0840336	5	5
bud1_AACAAGAAGCAAACAT-1	bud1	1569	1136	0	10	10
bud1_AACAAGAAGCCTCAGC-1	bud1	1728	761	0	13	13
bud1_AACAAGAAGGAATCGC-1	bud1	3097	1106	0	6	6
bud1_AACAAGACAGATCATC-1	bud1	2400	1484	0	2	2
bud1_AACAAGACATGCAGCC-1	bud1	2175	948	0	2	2
bud1_AACAAGAGTAGCTCGC-1	bud1	2532	1294	0	11	11
bud1_AACAAGAGTATGACAA-1	bud1	1732	1092	0.0577367	4	4
bud1_AACAAGAGTGGATGAC-1	bud1	596	426	0	3	3
bud1_AACAAGATCCTGTACC-1	bud1	2452	1422	0.040783	2	2
bud1_AACAAGATCGTCAAAC-1	bud1	2793	1398	0	2	2
bud1_AACACACAGAAAGCGA-1	bud1	4136	1841	0	2	2
bud1_AACACACAGCCGAACA-1	bud1	6467	2430	0	3	3
bud1_AACACACAGCTCGTGC-1	bud1	1360	959	0	5	5
bud1_AACACACAGCTTGTTG-1	bud1	947	698	0	16	16
bud1_AACACACAGGTAAGGA-1	bud1	6830	2919	0	11	11
bud1_AACACACCAACAAGAT-1	bud1	1313	885	0	0	0
bud1_AACACACCACCTGAAT-1	bud1	670	503	0	14	14
bud1_AACACACCAGACGCTC-1	bud1	3275	1764	0.0305344	7	7
bud1_AACACACCAGTCCCGA-1	bud1	1870	1056	0	3	3
bud1_AACACACCATTAAGCC-1	bud1	7262	3237	0.0137703	11	11
bud1_AACACACGTATATGGA-1	bud1	4986	2349	0.0200562	9	9
bud1_AACACACTCAATCAGC-1	bud1	4236	1821	0	0	0
bud1_AACACACTCAATCCAG-1	bud1	3334	1793	0	4	4
bud1_AACACACTCATCACCC-1	bud1	5704	2408	0	15	15
bud1_AACACACTCGAACGGA-1	bud1	2397	1464	0	5	5
bud1_AACACACTCGCTAATG-1	bud1	715	509	0	1	1
bud1_AACACACTCGGTTCAA-1	bud1	558	405	0	12	12
bud1_AACACACTCGTGGGTC-1	bud1	4243	1397	0.0235682	6	6
bud1_AACACACTCTCCCATG-1	bud1	3116	1421	0	0	0
bud1_AACAGGGAGACGGTCA-1	bud1	1047	768	0	5	5
bud1_AACAGGGAGAGCAGAA-1	bud1	1831	1146	0	2	2
bud1_AACAGGGAGCCTCACG-1	bud1	6293	2980	0.0317813	3	3
bud1_AACAGGGAGGTCTGGA-1	bud1	5701	2027	0	0	0
bud1_AACAGGGAGTAGCATA-1	bud1	2321	1368	0	11	11
bud1_AACAGGGAGTCACAGG-1	bud1	2960	1579	0	3	3
bud1_AACAGGGAGTCACTCA-1	bud1	1003	644	0	16	16
bud1_AACAGGGCACCTCAGG-1	bud1	3051	1738	0	3	3
bud1_AACAGGGCATGTTCAG-1	bud1	753	509	0	3	3
bud1_AACAGGGGTATACAGA-1	bud1	1230	802	0	1	1
bud1_AACAGGGGTCCTCAGG-1	bud1	3108	1620	0	6	6
bud1_AACAGGGGTCCTGTCT-1	bud1	2368	1415	0	3	3
bud1_AACAGGGTCCGCGGAT-1	bud1	2235	1472	0	9	9
bud1_AACAGGGTCTAGAACC-1	bud1	3903	2096	0	5	5
bud1_AACCAACAGCTTTCCC-1	bud1	1750	930	0	6	6
bud1_AACCAACCAAGTGGCA-1	bud1	7319	1929	0	6	6
bud1_AACCAACCACTACACA-1	bud1	1454	923	0	2	2
bud1_AACCAACCACTCTCGT-1	bud1	3503	1830	0	2	2
bud1_AACCAACCACTGAGTT-1	bud1	2174	1190	0	3	3
bud1_AACCAACCAGAGCGTA-1	bud1	6303	2350	0	0	0
bud1_AACCAACCATAAGATG-1	bud1	1590	931	0	4	4
bud1_AACCAACCATTGCCTC-1	bud1	515	390	0	1	1
bud1_AACCAACGTTACCGTA-1	bud1	3578	2071	0.0279486	3	3
bud1_AACCAACGTTGCACGC-1	bud1	3265	1676	0	2	2
bud1_AACCAACTCCCTCTAG-1	bud1	11193	3547	0	16	16
bud1_AACCAACTCCGATAAC-1	bud1	5762	2302	0	2	2
bud1_AACCAACTCGGAACTT-1	bud1	15175	4834	0	9	9
bud1_AACCAACTCGGAGTAG-1	bud1	15614	5173	0	3	3
bud1_AACCAACTCGTGACTA-1	bud1	1113	799	0	3	3
bud1_AACCAACTCTCAGTCC-1	bud1	10956	2459	0	6	6
bud1_AACCAACTCTCGGTAA-1	bud1	539	423	0	1	1
bud1_AACCACAAGAGGCTGT-1	bud1	5164	2309	0	0	0
bud1_AACCACAAGCATATGA-1	bud1	2325	1129	0	6	6
bud1_AACCACAAGCGAACTG-1	bud1	1247	830	0	2	2
bud1_AACCACACAAATGGAT-1	bud1	4949	2343	0	3	3
bud1_AACCACACACCCGTAG-1	bud1	2091	1297	0	2	2
bud1_AACCACACACGTAGAG-1	bud1	1509	883	0.0662691	3	3
bud1_AACCACACAGGCCCTA-1	bud1	2045	1341	0	3	3
bud1_AACCACACAGTGTATC-1	bud1	1592	912	0.0628141	8	8
bud1_AACCACACATCTTAGG-1	bud1	6065	2934	0	10	10
bud1_AACCACAGTATGGTTC-1	bud1	11940	3520	0	2	2
bud1_AACCACAGTCAGTCTA-1	bud1	5926	2658	0	11	11
bud1_AACCACAGTCCATAGT-1	bud1	3441	1822	0	4	4
bud1_AACCACAGTGCACATT-1	bud1	890	644	0	5	5
bud1_AACCACAGTGGATGAC-1	bud1	733	550	0	16	16
bud1_AACCACATCCAAATGC-1	bud1	2643	1453	0	3	3
bud1_AACCACATCCGATAAC-1	bud1	2614	1386	0	2	2
bud1_AACCACATCGCAGTGC-1	bud1	3774	2005	0	9	9
bud1_AACCACATCTCTCGAC-1	bud1	512	380	0	1	1
bud1_AACCACATCTGGTGCG-1	bud1	2254	1093	0	2	2
bud1_AACCACATCTGTACAG-1	bud1	758	554	0	1	1
bud1_AACCATGAGAAATCCA-1	bud1	12601	2401	0	6	6
bud1_AACCATGAGATTGATG-1	bud1	1464	908	0.068306	2	2
bud1_AACCATGAGCGACCCT-1	bud1	1944	1202	0.0514403	10	10
bud1_AACCATGAGGAACGCT-1	bud1	1285	882	0	10	10
bud1_AACCATGAGTACAGCG-1	bud1	1095	743	0	0	0
bud1_AACCATGCAATGCAGG-1	bud1	3327	1656	0	2	2
bud1_AACCATGCAGCTTCCT-1	bud1	5065	2552	0	5	5
bud1_AACCATGCATACCAGT-1	bud1	537	405	0	10	10
bud1_AACCATGCATTCTGTT-1	bud1	833	560	0.120048	1	1
bud1_AACCATGCATTGCAAC-1	bud1	1014	700	0	7	7
bud1_AACCATGGTGTCATTG-1	bud1	1686	1091	0	0	0
bud1_AACCATGGTTCAAACC-1	bud1	3214	1605	0	2	2
bud1_AACCATGTCGAAGCAG-1	bud1	1669	853	0	15	15
bud1_AACCATGTCGAGTACT-1	bud1	1834	1147	0	5	5
bud1_AACCATGTCGCCAACG-1	bud1	1473	905	0.0678887	0	0
bud1_AACCATGTCGGCATAT-1	bud1	580	439	0	10	10
bud1_AACCCAAAGACCAGAC-1	bud1	1293	876	0	5	5
bud1_AACCCAAAGACGAGCT-1	bud1	13537	4584	0	12	12
bud1_AACCCAAAGTAGCAAT-1	bud1	4374	2352	0	3	3
bud1_AACCCAACACGACAAG-1	bud1	1195	811	0.083682	3	3
bud1_AACCCAAGTACAGCGA-1	bud1	1042	743	0	14	14
bud1_AACCCAAGTACTAGCT-1	bud1	2696	1531	0	2	2
bud1_AACCCAAGTCAAACGG-1	bud1	4339	2001	0	9	9
bud1_AACCCAAGTCACAGTT-1	bud1	2814	1401	0	0	0
bud1_AACCCAAGTCTCTCAC-1	bud1	2362	1395	0	3	3
bud1_AACCCAAGTGAGCCAA-1	bud1	2984	1567	0	2	2
bud1_AACCCAAGTGCTGCAC-1	bud1	1810	1138	0	2	2
bud1_AACCCAAGTGGTCTCG-1	bud1	8680	3330	0	7	7
bud1_AACCCAAGTGTATTCG-1	bud1	5271	2257	0	0	0
bud1_AACCTGAAGACCATAA-1	bud1	3192	1810	0	12	12
bud1_AACCTGAAGATCGCTT-1	bud1	876	666	0	10	10
bud1_AACCTGAAGCTCACTA-1	bud1	11525	4348	0.0173536	9	9
bud1_AACCTGAAGGATCACG-1	bud1	7063	2534	0	0	0
bud1_AACCTGAAGTAAGCAT-1	bud1	1396	1026	0	12	12
bud1_AACCTGAAGTTTCTTC-1	bud1	1231	813	0	3	3
bud1_AACCTGACACGCCAGT-1	bud1	5669	2488	0	2	2
bud1_AACCTGACAGTCACGC-1	bud1	3861	2051	0	9	9
bud1_AACCTGACATGGCTAT-1	bud1	806	627	0.124069	1	1
bud1_AACCTGAGTACGAGCA-1	bud1	1341	859	0	7	7
bud1_AACCTGAGTAGTCGTT-1	bud1	3833	1635	0	6	6
bud1_AACCTGAGTCATACCA-1	bud1	1093	793	0.0914913	3	3
bud1_AACCTGAGTCGCCACA-1	bud1	2766	1661	0.0361533	0	0
bud1_AACCTGAGTGACACGA-1	bud1	4153	2106	0	3	3
bud1_AACCTGAGTGCAGATG-1	bud1	2447	1392	0.0408664	0	0
bud1_AACCTGAGTTGGTACT-1	bud1	2170	1389	0	10	10
bud1_AACCTGATCCATTGGA-1	bud1	3291	1554	0	8	8
bud1_AACCTGATCGCCAGAC-1	bud1	30823	7145	0	7	7
bud1_AACCTGATCGTGACTA-1	bud1	4523	2453	0	9	9
bud1_AACCTGATCTACCTTA-1	bud1	21112	6029	0.00473664	12	12
bud1_AACCTGATCTCCTACG-1	bud1	2394	1399	0	5	5
bud1_AACCTTTAGAAGTCCG-1	bud1	4490	2434	0.0222717	9	9
bud1_AACCTTTAGCCAACCC-1	bud1	1332	864	0.0750751	11	11
bud1_AACCTTTAGCCTATCA-1	bud1	1826	898	0	6	6
bud1_AACCTTTCAACGACTT-1	bud1	1303	905	0	9	9
bud1_AACCTTTCAACTCCAA-1	bud1	1661	1027	0	12	12
bud1_AACCTTTCAATAACGA-1	bud1	5044	2161	0.0198255	2	2
bud1_AACCTTTCAGAACCGA-1	bud1	8791	3446	0	2	2
bud1_AACCTTTCAGCCGTTG-1	bud1	3456	1175	0	6	6
bud1_AACCTTTCAGTATTCG-1	bud1	1319	868	0.075815	2	2
bud1_AACCTTTGTAACTGCT-1	bud1	4125	2003	0	6	6
bud1_AACCTTTGTGCTGTCG-1	bud1	3607	1451	0	0	0
bud1_AACCTTTGTGTCATTG-1	bud1	2474	1454	0.0808407	3	3
bud1_AACCTTTGTTGTTGTG-1	bud1	1814	1089	0	0	0
bud1_AACCTTTTCAACGTGT-1	bud1	1245	880	0	1	1
bud1_AACCTTTTCACCTGTC-1	bud1	1795	1179	0	1	1
bud1_AACCTTTTCACTAGCA-1	bud1	995	629	0	6	6
bud1_AACCTTTTCCCTGTTG-1	bud1	6171	2986	0.0162048	2	2
bud1_AACCTTTTCGATACTG-1	bud1	1385	894	0	5	5
bud1_AACCTTTTCTTAGTTC-1	bud1	1192	818	0	1	1
bud1_AACGAAAAGAGAGGTA-1	bud1	1589	953	0	6	6
bud1_AACGAAAAGAGTGTGC-1	bud1	3374	1274	0	13	13
bud1_AACGAAAAGTACGTCT-1	bud1	2561	1251	0	0	0
bud1_AACGAAACATGTGCCG-1	bud1	817	661	0	10	10
bud1_AACGAAAGTCGTTTCC-1	bud1	6184	2187	0.0161708	0	0
bud1_AACGAAAGTGCACAAG-1	bud1	6377	2651	0	0	0
bud1_AACGAAAGTTGGAGAC-1	bud1	968	648	0	7	7
bud1_AACGAAATCGGCATCG-1	bud1	909	607	0	1	1
bud1_AACGAAATCTTACCAT-1	bud1	4299	2294	0.0232612	9	9
bud1_AACGGGAAGCCGGATA-1	bud1	2727	1509	0	3	3
bud1_AACGGGAAGGAACTAT-1	bud1	3906	1771	0	11	11
bud1_AACGGGAAGGATGCGT-1	bud1	1560	958	0	2	2
bud1_AACGGGACAAATGATG-1	bud1	1255	796	0	14	14
bud1_AACGGGACAACGTTAC-1	bud1	5460	2334	0.018315	0	0
bud1_AACGGGACACAGCCAC-1	bud1	3405	1482	0	0	0
bud1_AACGGGACACCCTGAG-1	bud1	5109	2301	0	3	3
bud1_AACGGGACAGACCGCT-1	bud1	4218	2089	0	6	6
bud1_AACGGGACAGAGCCCT-1	bud1	2161	696	0	6	6
bud1_AACGGGACAGCACAAG-1	bud1	8612	2215	0	6	6
bud1_AACGGGACAGTCTACA-1	bud1	6263	2394	0	7	7
bud1_AACGGGACATGAAGCG-1	bud1	2903	1435	0	7	7
bud1_AACGGGAGTAAGGCTG-1	bud1	2634	1306	0	0	0
bud1_AACGGGAGTCGGCACT-1	bud1	11897	3693	0.016811	11	11
bud1_AACGGGAGTGTATTCG-1	bud1	546	417	0	1	1
bud1_AACGGGATCCCTATTA-1	bud1	3001	950	0	6	6
bud1_AACGGGATCCGGCAGT-1	bud1	8525	3352	0	10	10
bud1_AACGGGATCGGTTAGT-1	bud1	1692	997	0	4	4
bud1_AACGTCAAGCAGGTCA-1	bud1	2604	1333	0	0	0
bud1_AACGTCAAGCCGGATA-1	bud1	1684	1005	0	8	8
bud1_AACGTCAAGCTCCCTT-1	bud1	589	469	0	1	1
bud1_AACGTCAAGGAAGTCC-1	bud1	3179	1478	0.0314564	7	7
bud1_AACGTCAAGGCAGTCA-1	bud1	4310	1051	0	6	6
bud1_AACGTCACAAGGACAC-1	bud1	4985	2151	0	2	2
bud1_AACGTCACACATAACC-1	bud1	1247	921	0.0801925	12	12
bud1_AACGTCACACTGCGTG-1	bud1	2648	1381	0	0	0
bud1_AACGTCACAGAGGCTA-1	bud1	13933	2976	0	6	6
bud1_AACGTCACAGCTCGGT-1	bud1	1517	902	0	4	4
bud1_AACGTCACATGTACGT-1	bud1	2450	1564	0	7	7
bud1_AACGTCAGTATCATGC-1	bud1	6631	2755	0	9	9
bud1_AACGTCAGTCGCATTA-1	bud1	1852	1112	0	3	3
bud1_AACGTCAGTCTAACGT-1	bud1	5148	2487	0	9	9
bud1_AACGTCAGTCTCAGAT-1	bud1	995	665	0	3	3
bud1_AACGTCAGTTATCTGG-1	bud1	7886	2395	0	6	6
bud1_AACGTCATCAAACCCA-1	bud1	5260	2471	0	2	2
bud1_AACGTCATCTATTTCG-1	bud1	2105	1249	0	5	5
bud1_AACGTCATCTCAAAGC-1	bud1	3791	1787	0	2	2
bud1_AACTTCTAGCCATCCG-1	bud1	1201	863	0.0832639	12	12
bud1_AACTTCTAGCCTAACT-1	bud1	2642	1301	0	6	6
bud1_AACTTCTAGGCTAACG-1	bud1	14270	5330	0.0280308	10	10
bud1_AACTTCTCAACACAAA-1	bud1	580	444	0	1	1
bud1_AACTTCTCAATCTGCA-1	bud1	994	652	0	1	1
bud1_AACTTCTCAGGCCTGT-1	bud1	28379	3976	0.00352373	6	6
bud1_AACTTCTCAGTCGCTG-1	bud1	3588	1652	0	6	6
bud1_AACTTCTCATCAACCA-1	bud1	4340	2227	0	2	2
bud1_AACTTCTCATCCAATG-1	bud1	1770	743	0	6	6
bud1_AACTTCTCATCTTCGC-1	bud1	1079	772	0	1	1
bud1_AACTTCTCATGAAGCG-1	bud1	1069	722	0	1	1
bud1_AACTTCTCATTCGGGC-1	bud1	5908	2430	0	2	2
bud1_AACTTCTGTAGAGGAA-1	bud1	12474	4117	0.0160333	2	2
bud1_AACTTCTGTATTTCCT-1	bud1	3097	2020	0	9	9
bud1_AACTTCTGTCAGGTAG-1	bud1	978	698	0	1	1
bud1_AACTTCTGTCATACCA-1	bud1	940	657	0	1	1
bud1_AACTTCTGTCATTCCC-1	bud1	2303	1258	0	0	0
bud1_AACTTCTGTCTTCCGT-1	bud1	1568	875	0	2	2
bud1_AACTTCTGTGAGTCAG-1	bud1	611	486	0	12	12
bud1_AACTTCTGTGATATAG-1	bud1	2439	1382	0.0410004	0	0
bud1_AACTTCTGTGCTTATG-1	bud1	2082	1116	0	0	0
bud1_AACTTCTGTGCTTCAA-1	bud1	2294	1305	0	4	4
bud1_AACTTCTGTGTCCACG-1	bud1	2760	1348	0	6	6
bud1_AACTTCTGTGTTACAC-1	bud1	5305	2331	0	16	16
bud1_AACTTCTGTTCCCAAA-1	bud1	1323	829	0.0755858	3	3
bud1_AACTTCTGTTCCCACT-1	bud1	763	539	0	1	1
bud1_AACTTCTTCAAGCCTA-1	bud1	3888	2237	0	9	9
bud1_AACTTCTTCACTAGCA-1	bud1	1030	720	0	1	1
bud1_AACTTCTTCGTCGACG-1	bud1	815	606	0	1	1
bud1_AACTTCTTCGTGCAGC-1	bud1	18936	6186	0.00528095	10	10
bud1_AACTTCTTCTGTCGTC-1	bud1	2748	1490	0	6	6
bud1_AAGAACAAGAAACTGT-1	bud1	1273	887	0	0	0
bud1_AAGAACAAGACAACTA-1	bud1	1296	914	0	3	3
bud1_AAGAACAAGACAAGCC-1	bud1	1433	905	0.0697837	2	2
bud1_AAGAACAAGAGCAGTC-1	bud1	2971	1552	0	3	3
bud1_AAGAACAAGATAGTCA-1	bud1	3205	1899	0	14	14
bud1_AAGAACAAGCTTCTAG-1	bud1	2314	1075	0	2	2
bud1_AAGAACAAGTATGGAT-1	bud1	868	607	0	1	1
bud1_AAGAACAAGTTTCGGT-1	bud1	973	678	0	1	1
bud1_AAGAACACACGACGAA-1	bud1	1344	956	0	2	2
bud1_AAGAACACAGGTCTCG-1	bud1	3125	1672	0	6	6
bud1_AAGAACACAGTGGTGA-1	bud1	3491	1857	0.0286451	3	3
bud1_AAGAACAGTAACAAGT-1	bud1	1910	1095	0.052356	0	0
bud1_AAGAACAGTGAATTGA-1	bud1	1079	676	0	1	1
bud1_AAGAACAGTTTCCATT-1	bud1	11741	2966	0	6	6
bud1_AAGAACATCCTAAGTG-1	bud1	5387	2618	0	2	2
bud1_AAGAACATCGAAGTGG-1	bud1	720	501	0	1	1
bud1_AAGACAAAGACGACTG-1	bud1	905	599	0	3	3
bud1_AAGACAAAGATTAGTG-1	bud1	6376	2817	0	10	10
bud1_AAGACAAAGCGACTTT-1	bud1	2404	925	0	3	3
bud1_AAGACAAAGGGCCAAT-1	bud1	875	664	0	10	10
bud1_AAGACAAAGTCACTGT-1	bud1	1904	1256	0	4	4
bud1_AAGACAACAATAGGAT-1	bud1	5107	2040	0	16	16
bud1_AAGACAACACACCTAA-1	bud1	2438	1343	0	2	2
bud1_AAGACAACACCTCTGT-1	bud1	530	443	0	1	1
bud1_AAGACAACAGAGGGTT-1	bud1	2370	1213	0	3	3
bud1_AAGACAACAGCAGTTT-1	bud1	6262	2359	0	6	6
bud1_AAGACAACAGTTACCA-1	bud1	2961	1784	0	10	10
bud1_AAGACAAGTACGGATG-1	bud1	1092	812	0	9	9
bud1_AAGACAAGTATCAGGG-1	bud1	10556	2621	0	13	13
bud1_AAGACAAGTGAACGGT-1	bud1	10309	3158	0	2	2
bud1_AAGACAAGTTTGCCGG-1	bud1	2529	1164	0	4	4
bud1_AAGACAATCAGCTTCC-1	bud1	16786	4250	0.00595735	6	6
bud1_AAGACAATCCAGCTCT-1	bud1	1028	722	0	2	2
bud1_AAGACAATCTCCTGAC-1	bud1	2872	1753	0	3	3
bud1_AAGACAATCTCTCAAT-1	bud1	4314	1943	0	2	2
bud1_AAGACAATCTGACAGT-1	bud1	3778	1701	0.026469	11	11
bud1_AAGACAATCTTCTCAA-1	bud1	3251	1726	0	2	2
bud1_AAGACTCAGACCTCCG-1	bud1	5031	2519	0	2	2
bud1_AAGACTCAGCCAGAGT-1	bud1	2879	1282	0	14	14
bud1_AAGACTCAGCGACTAG-1	bud1	2006	1039	0	0	0
bud1_AAGACTCAGGAGTACC-1	bud1	1459	1038	0	12	12
bud1_AAGACTCAGTCTGGAG-1	bud1	3862	1588	0	2	2
bud1_AAGACTCAGTTAACGA-1	bud1	5735	2359	0	2	2
bud1_AAGACTCCAAAGGCTG-1	bud1	1314	893	0	1	1
bud1_AAGACTCCAAGACGAC-1	bud1	503	306	0	1	1
bud1_AAGACTCCACACACTA-1	bud1	1698	1100	0	3	3
bud1_AAGACTCCACGCGGTT-1	bud1	2279	1271	0	0	0
bud1_AAGACTCCACTAGGCC-1	bud1	1747	1166	0	10	10
bud1_AAGACTCCAGAGTAAT-1	bud1	2548	1580	0	2	2
bud1_AAGACTCCAGTAGGAC-1	bud1	7372	3164	0	9	9
bud1_AAGACTCCAGTGCCTG-1	bud1	7549	2018	0	6	6
bud1_AAGACTCCATCGTGCG-1	bud1	5411	2523	0.0184809	6	6
bud1_AAGACTCGTATTGACC-1	bud1	6933	1553	0.0144238	6	6
bud1_AAGACTCGTCAGCGTC-1	bud1	1718	991	0	0	0
bud1_AAGACTCGTGTGATGG-1	bud1	4915	2109	0	2	2
bud1_AAGACTCGTTCCTACC-1	bud1	2323	1105	0	4	4
bud1_AAGACTCGTTCTCCCA-1	bud1	1290	861	0	3	3
bud1_AAGACTCGTTTACGAC-1	bud1	613	494	0.163132	12	12
bud1_AAGACTCTCACGTCCT-1	bud1	1185	797	0	2	2
bud1_AAGACTCTCCCTCTTT-1	bud1	1019	716	0	9	9
bud1_AAGACTCTCGAACCAT-1	bud1	2983	1554	0	2	2
bud1_AAGACTCTCTTTACAC-1	bud1	5586	2288	0	0	0
bud1_AAGATAGAGACGCTCC-1	bud1	3821	2081	0	10	10
bud1_AAGATAGAGATCACCT-1	bud1	794	563	0	1	1
bud1_AAGATAGAGGATATGT-1	bud1	5586	2443	0	15	15
bud1_AAGATAGAGGTCGTGA-1	bud1	975	683	0	1	1
bud1_AAGATAGAGTCTGCGC-1	bud1	2080	1367	0	0	0
bud1_AAGATAGCAAAGCTAA-1	bud1	1990	1125	0	2	2
bud1_AAGATAGCAACATCGT-1	bud1	5978	2825	0	3	3
bud1_AAGATAGCAAGTGCTT-1	bud1	4465	2328	0	5	5
bud1_AAGATAGCAATAGGAT-1	bud1	2797	1396	0	0	0
bud1_AAGATAGCAATGAACA-1	bud1	2248	1345	0.044484	12	12
bud1_AAGATAGCAATTGAGA-1	bud1	2643	1628	0	2	2
bud1_AAGATAGCACGGCTAC-1	bud1	1198	849	0	3	3
bud1_AAGATAGCACTCTAGA-1	bud1	1140	816	0	10	10
bud1_AAGATAGCAGGTCCGT-1	bud1	3182	1599	0	11	11
bud1_AAGATAGGTACGATCT-1	bud1	1823	1052	0	2	2
bud1_AAGATAGGTACTCAAC-1	bud1	4444	1197	0	6	6
bud1_AAGATAGGTGTTCCTC-1	bud1	3899	1994	0	9	9
bud1_AAGATAGTCTAGCCTC-1	bud1	3733	1920	0	4	4
bud1_AAGATAGTCTCCATAT-1	bud1	1257	872	0	5	5
bud1_AAGCATCAGCCGGATA-1	bud1	5405	2172	0	2	2
bud1_AAGCATCAGCCTGGAA-1	bud1	2116	1226	0	5	5
bud1_AAGCATCAGGTTCAGG-1	bud1	1534	1008	0	3	3
bud1_AAGCATCAGTCATGGG-1	bud1	1954	1149	0	10	10
bud1_AAGCATCCAAAGGGTC-1	bud1	6395	1352	0	6	6
bud1_AAGCATCCACAGTACT-1	bud1	2439	1508	0	12	12
bud1_AAGCATCCACTGCACG-1	bud1	1058	707	0	8	8
bud1_AAGCATCCAGCGCTTG-1	bud1	1984	1178	0	3	3
bud1_AAGCATCCATCTCCCA-1	bud1	2021	1298	0	5	5
bud1_AAGCATCGTCAGGTAG-1	bud1	2767	1476	0	5	5
bud1_AAGCATCGTCCGAAAG-1	bud1	3501	1781	0	11	11
bud1_AAGCATCGTCGGCACT-1	bud1	5003	2170	0.019988	0	0
bud1_AAGCATCGTTGACGGA-1	bud1	14717	2772	0	6	6
bud1_AAGCATCTCAACCGAT-1	bud1	4128	1896	0	2	2
bud1_AAGCATCTCAACTGGT-1	bud1	3795	1728	0	5	5
bud1_AAGCATCTCAATCTTC-1	bud1	3010	1416	0	15	15
bud1_AAGCATCTCCGATAGT-1	bud1	4346	1192	0	13	13
bud1_AAGCATCTCCGGCAGT-1	bud1	2309	1549	0	10	10
bud1_AAGCATCTCCGTCCTA-1	bud1	1213	825	0.0824402	2	2
bud1_AAGCATCTCCTTTGAT-1	bud1	1344	941	0	5	5
bud1_AAGCATCTCGTTCTAT-1	bud1	4025	1789	0.0248447	2	2
bud1_AAGCATCTCTAGTGAC-1	bud1	13250	4605	0.0150943	10	10
bud1_AAGCATCTCTTCGTAT-1	bud1	3949	2274	0	2	2
bud1_AAGCCATAGAGTTGTA-1	bud1	2300	1278	0.0434783	4	4
bud1_AAGCCATAGGGTATAT-1	bud1	13251	4293	0	2	2
bud1_AAGCCATCAACCGCCA-1	bud1	1864	1210	0	9	9
bud1_AAGCCATCAAGACCTT-1	bud1	983	703	0.101729	1	1
bud1_AAGCCATCAATCTCGA-1	bud1	1099	763	0	9	9
bud1_AAGCCATCACCACATA-1	bud1	1770	1103	0	2	2
bud1_AAGCCATCACGACAGA-1	bud1	2699	819	0	6	6
bud1_AAGCCATCACGTAGAG-1	bud1	988	737	0	2	2
bud1_AAGCCATCATAATGAG-1	bud1	1552	979	0	10	10
bud1_AAGCCATCATACCGTA-1	bud1	1782	1119	0	2	2
bud1_AAGCCATCATAGACTC-1	bud1	4463	2337	0.0224065	5	5
bud1_AAGCCATGTAGACAGC-1	bud1	1363	696	0	13	13
bud1_AAGCCATGTCGTAATC-1	bud1	895	618	0	9	9
bud1_AAGCCATGTTACGGAG-1	bud1	1452	990	0	7	7
bud1_AAGCCATTCAAATGCC-1	bud1	1064	783	0.093985	1	1
bud1_AAGCCATTCCATTCGC-1	bud1	668	496	0	12	12
bud1_AAGCCATTCCTACGAA-1	bud1	1375	926	0	1	1
bud1_AAGCCATTCGGCTCTT-1	bud1	2455	1501	0	3	3
bud1_AAGCCATTCGTCGATA-1	bud1	842	593	0	1	1
bud1_AAGCCATTCTGGAAGG-1	bud1	4936	2432	0	15	15
bud1_AAGCGAGAGAGTCTTC-1	bud1	5123	2003	0	0	0
bud1_AAGCGAGAGCCTCCAG-1	bud1	918	683	0	3	3
bud1_AAGCGAGAGCGGGTAT-1	bud1	3678	1713	0	0	0
bud1_AAGCGAGAGCGGGTTA-1	bud1	2994	1330	0	2	2
bud1_AAGCGAGAGGAAGAAC-1	bud1	12852	4086	0	0	0
bud1_AAGCGAGAGTAAATGC-1	bud1	2612	1357	0.0382848	2	2
bud1_AAGCGAGAGTAATACG-1	bud1	572	416	0	14	14
bud1_AAGCGAGAGTCAACAA-1	bud1	3175	1866	0.0314961	12	12
bud1_AAGCGAGAGTCACTCA-1	bud1	5281	2305	0	16	16
bud1_AAGCGAGAGTGATCGG-1	bud1	1630	1044	0.0613497	3	3
bud1_AAGCGAGCAAAGCGTG-1	bud1	3676	1822	0.0272035	9	9
bud1_AAGCGAGCAAGCACAG-1	bud1	14892	4133	0	0	0
bud1_AAGCGAGCACTGCATA-1	bud1	913	664	0	1	1
bud1_AAGCGAGCAGAACTTC-1	bud1	1346	917	0	12	12
bud1_AAGCGAGCATACACCA-1	bud1	1071	786	0	1	1
bud1_AAGCGAGGTAGCACGA-1	bud1	2047	1171	0	0	0
bud1_AAGCGAGGTCTCACAA-1	bud1	2396	1330	0	3	3
bud1_AAGCGAGGTCTTTCAT-1	bud1	3685	1624	0	8	8
bud1_AAGCGAGGTGGAACAC-1	bud1	9734	3732	0.0205465	11	11
bud1_AAGCGAGGTTAAGACA-1	bud1	575	437	0	1	1
bud1_AAGCGAGTCTCGGTCT-1	bud1	2137	1160	0	2	2
bud1_AAGCGTTAGAGGATGA-1	bud1	3666	1680	0	9	9
bud1_AAGCGTTAGAGGTCGT-1	bud1	3273	1744	0	11	11
bud1_AAGCGTTAGCAAATGT-1	bud1	1793	1106	0	10	10
bud1_AAGCGTTAGCTCATAC-1	bud1	862	621	0	9	9
bud1_AAGCGTTCACTGTGTA-1	bud1	3324	1945	0	3	3
bud1_AAGCGTTCAGGTATGG-1	bud1	9633	2990	0.010381	6	6
bud1_AAGCGTTCAGGTTTAC-1	bud1	1987	1326	0	12	12
bud1_AAGCGTTGTACTCAAC-1	bud1	2768	1626	0	3	3
bud1_AAGCGTTGTCATCAGT-1	bud1	2386	1412	0.0419111	2	2
bud1_AAGCGTTGTGCAGATG-1	bud1	1039	646	0	3	3
bud1_AAGCGTTTCCATTGGA-1	bud1	807	622	0	14	14
bud1_AAGCGTTTCGCAGTGC-1	bud1	5290	2086	0	0	0
bud1_AAGGAATAGAGTGTGC-1	bud1	894	429	0	13	13
bud1_AAGGAATCAACCCTCT-1	bud1	1630	1064	0	9	9
bud1_AAGGAATCAACGAGGT-1	bud1	1398	904	0	12	12
bud1_AAGGAATCAAGTGATA-1	bud1	3655	1707	0	3	3
bud1_AAGGAATCAATCAAGA-1	bud1	1401	907	0	0	0
bud1_AAGGAATCACAACGAG-1	bud1	7159	2185	0	13	13
bud1_AAGGAATCACCAGCCA-1	bud1	1378	866	0	4	4
bud1_AAGGAATCACCCTCTA-1	bud1	3813	1850	0.0262261	6	6
bud1_AAGGAATCAGGACATG-1	bud1	15988	4707	0	11	11
bud1_AAGGAATCAGTCAGAG-1	bud1	2982	1180	0	6	6
bud1_AAGGAATCATGTTCGA-1	bud1	1913	1040	0.0522739	6	6
bud1_AAGGAATGTACCAATC-1	bud1	918	680	0	1	1
bud1_AAGGAATGTACCGTCG-1	bud1	1186	813	0	3	3
bud1_AAGGAATGTTGACGGA-1	bud1	3874	1789	0	3	3
bud1_AAGGAATTCACGGGAA-1	bud1	3105	1474	0	3	3
bud1_AAGGAATTCACTGATG-1	bud1	553	419	0.180832	1	1
bud1_AAGGAATTCATCCTAT-1	bud1	3217	1516	0.0310849	6	6
bud1_AAGGAATTCCGCTAGG-1	bud1	1092	779	0	5	5
bud1_AAGGAATTCCTGCTAC-1	bud1	3699	2067	0	11	11
bud1_AAGGAATTCTCCTGAC-1	bud1	627	462	0	9	9
bud1_AAGGTAAAGATCCCGC-1	bud1	4556	1599	0	6	6
bud1_AAGGTAAAGCGGCTCT-1	bud1	2278	1304	0	11	11
bud1_AAGGTAACAACCAATC-1	bud1	3647	1581	0	6	6
bud1_AAGGTAACACCCAAGC-1	bud1	3380	1789	0	12	12
bud1_AAGGTAACAGGCGTTC-1	bud1	3091	1301	0	6	6
bud1_AAGGTAACATCGTCCT-1	bud1	8732	3074	0	0	0
bud1_AAGGTAAGTAGCACGA-1	bud1	996	743	0	1	1
bud1_AAGGTAAGTAGTCACT-1	bud1	7078	3373	0.0141283	12	12
bud1_AAGGTAAGTCTGTGGC-1	bud1	1851	1112	0.0540249	8	8
bud1_AAGGTAAGTCTTGAGT-1	bud1	4037	2075	0	10	10
bud1_AAGGTAAGTGGACCTC-1	bud1	727	532	0	10	10
bud1_AAGGTAAGTGTGGTCC-1	bud1	1782	984	0	2	2
bud1_AAGGTAAGTTACGTAC-1	bud1	2657	1501	0	14	14
bud1_AAGGTAAGTTCCGTTC-1	bud1	1236	767	0	7	7
bud1_AAGGTAAGTTCTAAGC-1	bud1	1455	962	0	2	2
bud1_AAGGTAATCAAGAGTA-1	bud1	1872	1104	0	2	2
bud1_AAGTACCAGACATCCT-1	bud1	1335	975	0	7	7
bud1_AAGTACCAGCGCCTAC-1	bud1	7659	3193	0	9	9
bud1_AAGTACCAGTCACGCC-1	bud1	1103	736	0	4	4
bud1_AAGTACCCAATGGCCC-1	bud1	511	394	0	1	1
bud1_AAGTACCCACACTGGC-1	bud1	1413	977	0	5	5
bud1_AAGTACCCACTTGTGA-1	bud1	1873	1147	0	2	2
bud1_AAGTACCCATGGGATG-1	bud1	7335	2854	0	2	2
bud1_AAGTACCCATTCTCTA-1	bud1	973	664	0	3	3
bud1_AAGTACCGTCAACACT-1	bud1	6253	2441	0	2	2
bud1_AAGTACCGTCATCCGG-1	bud1	5364	2533	0	3	3
bud1_AAGTACCGTGAATTAG-1	bud1	1421	962	0	14	14
bud1_AAGTACCGTGATAGTA-1	bud1	1731	1131	0	3	3
bud1_AAGTACCGTGATCATC-1	bud1	1201	818	0	3	3
bud1_AAGTACCGTTGAAGTA-1	bud1	3145	1695	0	15	15
bud1_AAGTACCTCACTGGGC-1	bud1	3034	1686	0	2	2
bud1_AAGTACCTCATCAGTG-1	bud1	2312	1578	0	10	10
bud1_AAGTACCTCCTACTGC-1	bud1	673	504	0	10	10
bud1_AAGTACCTCGCCAGAC-1	bud1	4442	2209	0	10	10
bud1_AAGTACCTCGGCTATA-1	bud1	2098	1170	0	0	0
bud1_AAGTCGTAGAGAGGTA-1	bud1	873	589	0	7	7
bud1_AAGTCGTAGAGTGTTA-1	bud1	6543	2640	0	8	8
bud1_AAGTCGTAGTCCTGTA-1	bud1	1357	613	0	13	13
bud1_AAGTCGTCAATCGCAT-1	bud1	2105	1252	0	5	5
bud1_AAGTCGTCATCGGATT-1	bud1	908	565	0	3	3
bud1_AAGTCGTGTATTGACC-1	bud1	2289	1133	0.0436872	9	9
bud1_AAGTCGTGTCCAGCAC-1	bud1	1331	970	0	12	12
bud1_AAGTCGTGTGATAGAT-1	bud1	924	684	0	3	3
bud1_AAGTCGTGTGATCATC-1	bud1	3166	1580	0	3	3
bud1_AAGTCGTGTGGCTGAA-1	bud1	505	395	0	1	1
bud1_AAGTCGTGTTTCACAG-1	bud1	3084	919	0	6	6
bud1_AAGTCGTTCATTGCTT-1	bud1	21910	3713	0	6	6
bud1_AAGTCGTTCTCATTGT-1	bud1	1364	869	0	5	5
bud1_AAGTGAAAGATGTTGA-1	bud1	3339	1128	0	6	6
bud1_AAGTGAAAGCTCTGTA-1	bud1	2030	1178	0	4	4
bud1_AAGTGAAAGGCTTAGG-1	bud1	1803	1043	0	10	10
bud1_AAGTGAAAGGGCCAAT-1	bud1	940	682	0	1	1
bud1_AAGTGAAAGTCACGAG-1	bud1	13508	4027	0	0	0
bud1_AAGTGAACAAGCACCC-1	bud1	1996	749	0	3	3
bud1_AAGTGAACACAAGTTC-1	bud1	1524	966	0	6	6
bud1_AAGTGAACACACAGAG-1	bud1	3588	1593	0	3	3
bud1_AAGTGAACACTTGGGC-1	bud1	2610	1373	0.0383142	0	0
bud1_AAGTGAACATAGCTGT-1	bud1	7054	3040	0	10	10
bud1_AAGTGAAGTACAGTAA-1	bud1	2078	1199	0	4	4
bud1_AAGTGAAGTCTTACAG-1	bud1	4466	2037	0	11	11
bud1_AAGTGAAGTGGAAGTC-1	bud1	3084	1642	0	9	9
bud1_AAGTGAATCAGACATC-1	bud1	6923	2342	0	0	0
bud1_AAGTGAATCCCGTGAG-1	bud1	3525	1751	0	2	2
bud1_AAGTGAATCGGCGATC-1	bud1	9181	3282	0	0	0
bud1_AAGTGAATCTCTAAGG-1	bud1	1713	1192	0	3	3
bud1_AAGTTCGAGATGGGCT-1	bud1	1441	842	0	2	2
bud1_AAGTTCGAGCGTGCTC-1	bud1	5217	1767	0.0191681	13	13
bud1_AAGTTCGCAAACTAAG-1	bud1	3609	1613	0	5	5
bud1_AAGTTCGCACAACGCC-1	bud1	2477	1521	0	2	2
bud1_AAGTTCGCACCTCTAC-1	bud1	989	666	0	1	1
bud1_AAGTTCGCAGAGAATT-1	bud1	2934	1398	0	0	0
bud1_AAGTTCGCAGTATGAA-1	bud1	2363	1336	0	2	2
bud1_AAGTTCGCATTCCTCG-1	bud1	2103	1448	0	12	12
bud1_AAGTTCGCATTCTGTT-1	bud1	9618	3357	0	2	2
bud1_AAGTTCGGTATTCCGA-1	bud1	1476	932	0	3	3
bud1_AAGTTCGGTCAAGGCA-1	bud1	2369	1195	0	5	5
bud1_AAGTTCGGTCCAAGAG-1	bud1	3149	1592	0	6	6
bud1_AAGTTCGGTCTTCAAG-1	bud1	3219	1614	0.0310655	9	9
bud1_AAGTTCGGTTACGCCG-1	bud1	2741	1472	0	0	0
bud1_AAGTTCGTCCGCACTT-1	bud1	1324	785	0	3	3
bud1_AAGTTCGTCGCTTAAG-1	bud1	1277	885	0	2	2
bud1_AATAGAGAGCGGATCA-1	bud1	3681	2029	0.0271665	10	10
bud1_AATAGAGAGTATAACG-1	bud1	3341	1582	0	3	3
bud1_AATAGAGAGTGTTCAC-1	bud1	2540	1209	0	2	2
bud1_AATAGAGCAACTACGT-1	bud1	603	450	0	2	2
bud1_AATAGAGCAATTTCTC-1	bud1	3290	1845	0	11	11
bud1_AATAGAGCAGACCGCT-1	bud1	4864	2077	0.0205592	4	4
bud1_AATAGAGCATACATCG-1	bud1	1020	744	0	9	9
bud1_AATAGAGGTAAGACCG-1	bud1	1244	775	0	1	1
bud1_AATAGAGGTACTCGTA-1	bud1	1854	1263	0	5	5
bud1_AATAGAGGTGGCTGCT-1	bud1	15029	4521	0	10	10
bud1_AATAGAGTCTGAATCG-1	bud1	2629	1542	0	12	12
bud1_AATAGAGTCTTCGGAA-1	bud1	1909	1047	0.0523834	7	7
bud1_AATCACGAGCCTATCA-1	bud1	4175	1666	0.0239521	6	6
bud1_AATCACGAGCGGCTCT-1	bud1	987	663	0	9	9
bud1_AATCACGAGTAATTGG-1	bud1	8052	3315	0.0124193	3	3
bud1_AATCACGAGTACCATC-1	bud1	804	567	0	1	1
bud1_AATCACGAGTAGGCCA-1	bud1	1681	958	0	2	2
bud1_AATCACGCACAGTGTT-1	bud1	1461	902	0	2	2
bud1_AATCACGCATCGTCCT-1	bud1	673	503	0	1	1
bud1_AATCACGGTCACCTTC-1	bud1	4875	1948	0	2	2
bud1_AATCACGGTCAGATTC-1	bud1	4487	2184	0	2	2
bud1_AATCACGGTCATCTAG-1	bud1	6344	2713	0	9	9
bud1_AATCACGGTCGTATTG-1	bud1	2010	1020	0	0	0
bud1_AATCACGGTGCAAGAC-1	bud1	3658	1698	0	2	2
bud1_AATCACGGTGGACTGA-1	bud1	1986	1215	0.100705	2	2
bud1_AATCACGGTGTCCACG-1	bud1	940	654	0	2	2
bud1_AATCACGGTTTGGAAA-1	bud1	2469	1428	0.0810045	10	10
bud1_AATCACGTCGACGAGA-1	bud1	1630	1045	0	3	3
bud1_AATCGACCAATGCAAA-1	bud1	1892	1113	0	11	11
bud1_AATCGACCACCGTGCA-1	bud1	650	505	0	10	10
bud1_AATCGACCATCCAACA-1	bud1	1431	815	0	1	1
bud1_AATCGACGTACCAGAG-1	bud1	6230	2257	0	3	3
bud1_AATCGACGTATGATCC-1	bud1	693	527	0	12	12
bud1_AATCGACGTATGCGTT-1	bud1	1650	995	0	16	16
bud1_AATCGACGTCAAACGG-1	bud1	2929	1816	0	12	12
bud1_AATCGACGTCATGACT-1	bud1	748	570	0	1	1
bud1_AATCGACGTCGAATGG-1	bud1	3568	1598	0	3	3
bud1_AATCGACGTCGCATCG-1	bud1	1198	806	0	5	5
bud1_AATCGACGTGACATCT-1	bud1	3054	1454	0	0	0
bud1_AATCGACGTGCAATAA-1	bud1	1228	888	0	7	7
bud1_AATCGACGTGTTACAC-1	bud1	1054	725	0	5	5
bud1_AATCGACGTTGCACGC-1	bud1	3791	1852	0	0	0
bud1_AATCGACGTTGTGGAG-1	bud1	1648	900	0	2	2
bud1_AATCGACTCACGTCCT-1	bud1	523	395	0	1	1
bud1_AATCGACTCTTGGTGA-1	bud1	13841	3113	0	6	6
bud1_AATCGTGAGCAGCACA-1	bud1	2936	1411	0	3	3
bud1_AATCGTGAGGGATGTC-1	bud1	1065	660	0	2	2
bud1_AATCGTGAGTAGCAAT-1	bud1	1439	929	0.0694927	0	0
bud1_AATCGTGCAAACTCGT-1	bud1	1612	1002	0	2	2
bud1_AATCGTGCAACCACAT-1	bud1	3747	1623	0	0	0
bud1_AATCGTGCACTTGAAC-1	bud1	3507	1658	0.0285144	6	6
bud1_AATCGTGCAGTCGGTC-1	bud1	582	451	0	10	10
bud1_AATCGTGCATGACGGA-1	bud1	922	655	0	10	10
bud1_AATCGTGCATTAAGCC-1	bud1	1620	1062	0	3	3
bud1_AATCGTGGTACGGCAA-1	bud1	1783	1104	0	5	5
bud1_AATCGTGGTCCGGTCA-1	bud1	9099	3095	0	2	2
bud1_AATCGTGGTCGTGGAA-1	bud1	3435	1593	0	0	0
bud1_AATCGTGGTGAGACCA-1	bud1	3159	1576	0	7	7
bud1_AATCGTGGTGATTGGG-1	bud1	1473	1080	0	12	12
bud1_AATCGTGGTTCAGCGC-1	bud1	3964	1814	0	12	12
bud1_AATCGTGTCCAACCAA-1	bud1	910	662	0.10989	11	11
bud1_AATCGTGTCCCGAGAC-1	bud1	1555	969	0	9	9
bud1_AATCGTGTCGAATCCA-1	bud1	570	439	0	1	1
bud1_AATCGTGTCGCTCCTA-1	bud1	8639	3128	0.0115754	9	9
bud1_AATCGTGTCGTTGTTT-1	bud1	3265	1473	0	0	0
bud1_AATCGTGTCTTCTCAA-1	bud1	5361	2020	0	0	0
bud1_AATGAAGAGAACTGAT-1	bud1	3283	1853	0	10	10
bud1_AATGAAGAGACCTCCG-1	bud1	1419	960	0	9	9
bud1_AATGAAGAGCCTATCA-1	bud1	3166	1556	0	0	0
bud1_AATGAAGCAACAGAGC-1	bud1	1291	775	0	2	2
bud1_AATGAAGCACCAGACC-1	bud1	1298	617	0	6	6
bud1_AATGAAGCACCTGCTT-1	bud1	6990	2800	0.0286123	2	2
bud1_AATGAAGCACTACGGC-1	bud1	2120	1123	0	7	7
bud1_AATGAAGCACTCCTTG-1	bud1	1721	1158	0.0581058	10	10
bud1_AATGAAGGTGGTAACG-1	bud1	1692	963	0	3	3
bud1_AATGAAGGTTTGGGTT-1	bud1	4041	1741	0	0	0
bud1_AATGAAGTCCACACCT-1	bud1	5316	2537	0	2	2
bud1_AATGAAGTCCGGCTTT-1	bud1	6652	2733	0	10	10
bud1_AATGAAGTCGAACGCC-1	bud1	3180	707	0	6	6
bud1_AATGAAGTCGAGAATA-1	bud1	975	621	0	1	1
bud1_AATGAAGTCTGCATGA-1	bud1	1074	686	0	9	9
bud1_AATGAAGTCTTGAGCA-1	bud1	1823	1052	0	0	0
bud1_AATGACCAGAAACACT-1	bud1	1265	787	0.0790514	1	1
bud1_AATGACCAGACCAGCA-1	bud1	2925	1518	0	2	2
bud1_AATGACCAGCGTGAAC-1	bud1	5989	2512	0	2	2
bud1_AATGACCAGTGATCGG-1	bud1	3676	1536	0.0272035	0	0
bud1_AATGACCCAAATCAAG-1	bud1	12771	4625	0	12	12
bud1_AATGACCCAACACTAC-1	bud1	4342	1959	0	7	7
bud1_AATGACCCAAGCCATT-1	bud1	3809	1925	0	6	6
bud1_AATGACCCACTCACTC-1	bud1	5124	2207	0	0	0
bud1_AATGACCCACTGCTTC-1	bud1	1619	1058	0.0617665	10	10
bud1_AATGACCCAGCAGTGA-1	bud1	1602	1112	0.062422	12	12
bud1_AATGACCCAGTCCCGA-1	bud1	14222	4890	0.00703136	3	3
bud1_AATGACCGTAACAGGC-1	bud1	3285	1658	0.0304414	2	2
bud1_AATGACCGTGATGAAT-1	bud1	576	478	0	1	1
bud1_AATGACCGTGCCGAAA-1	bud1	1241	865	0.0805802	9	9
bud1_AATGACCGTGGCAGAT-1	bud1	4204	2227	0	2	2
bud1_AATGACCTCATTCACT-1	bud1	3100	1539	0.0322581	3	3
bud1_AATGACCTCCGTTGAA-1	bud1	521	395	0	1	1
bud1_AATGACCTCGACCAAT-1	bud1	534	412	0	1	1
bud1_AATGACCTCGACCACG-1	bud1	9018	3571	0.0554447	10	10
bud1_AATGACCTCGGCAGTC-1	bud1	5050	2421	0.019802	2	2
bud1_AATGACCTCTATTTCG-1	bud1	830	621	0	3	3
bud1_AATGACCTCTCGTTTA-1	bud1	3132	1841	0	3	3
bud1_AATGCCAAGCCTCTCT-1	bud1	10687	3277	0.0187143	6	6
bud1_AATGCCAAGCTGACTT-1	bud1	1255	833	0	5	5
bud1_AATGCCAAGGCATGCA-1	bud1	2214	1333	0	12	12
bud1_AATGCCAAGTGGATAT-1	bud1	2948	1579	0	2	2
bud1_AATGCCAAGTGGTCAG-1	bud1	1052	758	0	14	14
bud1_AATGCCACAATTGCCA-1	bud1	2396	1416	0	3	3
bud1_AATGCCACAGCAGTGA-1	bud1	2332	1225	0	12	12
bud1_AATGCCACATGTTACG-1	bud1	766	572	0	1	1
bud1_AATGCCAGTATTTCCT-1	bud1	1478	941	0	5	5
bud1_AATGCCAGTCCATACA-1	bud1	1462	872	0	0	0
bud1_AATGCCAGTTGTGCCG-1	bud1	2309	1450	0	9	9
bud1_AATGCCATCATACAGC-1	bud1	2732	1819	0	11	11
bud1_AATGCCATCATGCATG-1	bud1	5553	2485	0	11	11
bud1_AATGCCATCGAACGCC-1	bud1	2148	1315	0	3	3
bud1_AATGCCATCGAAGCAG-1	bud1	2859	1580	0	3	3
bud1_AATGCCATCGAGTGAG-1	bud1	1318	827	0	1	1
bud1_AATGCCATCGTACACA-1	bud1	9338	3975	0	12	12
bud1_AATGGAAAGAAGTCTA-1	bud1	893	627	0.111982	3	3
bud1_AATGGAAAGCTAGATA-1	bud1	10076	2733	0	6	6
bud1_AATGGAAAGGATACCG-1	bud1	4197	2081	0	5	5
bud1_AATGGAAAGGATGTTA-1	bud1	1298	880	0	11	11
bud1_AATGGAACAACCAGAG-1	bud1	4505	1849	0	13	13
bud1_AATGGAACAACCGTGC-1	bud1	1001	619	0	6	6
bud1_AATGGAACAAGTGGTG-1	bud1	3330	1806	0	0	0
bud1_AATGGAACAATCTCGA-1	bud1	1323	869	0	4	4
bud1_AATGGAACACAGTATC-1	bud1	672	487	0	1	1
bud1_AATGGAACAGACCATT-1	bud1	2143	964	0	6	6
bud1_AATGGAACAGTGGCTC-1	bud1	4171	2004	0	6	6
bud1_AATGGAAGTATGAGGC-1	bud1	2339	1291	0	2	2
bud1_AATGGAAGTCCTCCTA-1	bud1	4612	1462	0	6	6
bud1_AATGGAAGTCGTAATC-1	bud1	891	644	0	2	2
bud1_AATGGAAGTCTTCATT-1	bud1	4662	2368	0	6	6
bud1_AATGGAAGTTCAAACC-1	bud1	825	610	0	5	5
bud1_AATGGAAGTTGGCCGT-1	bud1	600	448	0	1	1
bud1_AATGGAATCACTTATC-1	bud1	2915	1668	0	5	5
bud1_AATGGAATCCTCATAT-1	bud1	6024	2389	0	13	13
bud1_AATGGAATCGAACTCA-1	bud1	532	406	0	3	3
bud1_AATGGAATCGAGAATA-1	bud1	4684	2646	0	9	9
bud1_AATGGAATCTCGCAGG-1	bud1	4987	2175	0	15	15
bud1_AATGGAATCTGACAGT-1	bud1	7782	3056	0	3	3
bud1_AATGGAATCTGATGGT-1	bud1	535	425	0	1	1
bud1_AATGGCTAGCACCCAC-1	bud1	12970	3988	0	2	2
bud1_AATGGCTAGCCAAGCA-1	bud1	1302	908	0	12	12
bud1_AATGGCTAGCCTTGAT-1	bud1	8757	2655	0	7	7
bud1_AATGGCTCACTGCACG-1	bud1	12713	4410	0	3	3
bud1_AATGGCTCAGGGTCTC-1	bud1	2880	1133	0	13	13
bud1_AATGGCTCATCAGCGC-1	bud1	3257	1637	0.0307031	6	6
bud1_AATGGCTCATCTCGTC-1	bud1	4500	2396	0	10	10
bud1_AATGGCTCATCTGCGG-1	bud1	6107	2531	0	4	4
bud1_AATGGCTCATGCACTA-1	bud1	3165	1430	0	9	9
bud1_AATGGCTGTACAGTTC-1	bud1	2580	1176	0	6	6
bud1_AATGGCTGTATTCTCT-1	bud1	5335	1882	0	6	6
bud1_AATGGCTGTCAACATC-1	bud1	1849	1147	0	2	2
bud1_AATGGCTGTCCAGGTC-1	bud1	3321	1381	0	6	6
bud1_AATGGCTGTCGAATTC-1	bud1	3402	1658	0	5	5
bud1_AATGGCTGTTAGGAGC-1	bud1	2091	1371	0	12	12
bud1_AATGGCTGTTCCGCAG-1	bud1	2673	1630	0	3	3
bud1_AATGGCTTCAAACCTG-1	bud1	2153	1314	0.0928936	10	10
bud1_AATGGCTTCAAAGAAC-1	bud1	2230	1331	0.044843	9	9
bud1_AATGGCTTCACTGGTA-1	bud1	2181	1275	0	2	2
bud1_AATGGCTTCATGCCCT-1	bud1	1399	785	0	4	4
bud1_AATGGCTTCCAAAGGG-1	bud1	5772	1744	0	6	6
bud1_AATTCCTAGATCACCT-1	bud1	4080	2003	0	6	6
bud1_AATTCCTAGCATTGAA-1	bud1	12261	5233	0.0244678	9	9
bud1_AATTCCTAGCCTCATA-1	bud1	6898	2680	0	7	7
bud1_AATTCCTAGCGTCTGC-1	bud1	957	657	0	3	3
bud1_AATTCCTAGTAGAGTT-1	bud1	980	685	0	3	3
bud1_AATTCCTAGTATGCAA-1	bud1	3507	1579	0.0570288	6	6
bud1_AATTCCTAGTGGCAGT-1	bud1	941	680	0	7	7
bud1_AATTCCTCAATTAGGA-1	bud1	959	647	0	2	2
bud1_AATTCCTCACTGTCCT-1	bud1	3062	1750	0	11	11
bud1_AATTCCTCAGCCGTTG-1	bud1	1243	864	0	1	1
bud1_AATTCCTCAGGATCTT-1	bud1	3805	2146	0.0262812	10	10
bud1_AATTCCTCAGGCCTGT-1	bud1	2914	1508	0	3	3
bud1_AATTCCTCATAGGAGC-1	bud1	2120	1164	0	8	8
bud1_AATTCCTCATCCGTTC-1	bud1	2028	1233	0	4	4
bud1_AATTCCTCATTCTGTT-1	bud1	2448	1476	0	0	0
bud1_AATTCCTGTGTTACAC-1	bud1	19324	5466	0	9	9
bud1_AATTCCTGTTACACTG-1	bud1	3407	1633	0.0293513	7	7
bud1_AATTCCTGTTACCCTC-1	bud1	2034	1248	0	11	11
bud1_AATTCCTTCATGCCAA-1	bud1	3455	2129	0	11	11
bud1_AATTCCTTCCACACCT-1	bud1	841	601	0	1	1
bud1_AATTCCTTCCACATAG-1	bud1	4759	2528	0	12	12
bud1_AATTCCTTCCCTTGTG-1	bud1	7844	3392	0.0127486	11	11
bud1_AATTCCTTCTCGTCGT-1	bud1	3541	1820	0	9	9
bud1_AATTCCTTCTTGGCTC-1	bud1	5939	2442	0	6	6
bud1_AATTTCCAGAATAACC-1	bud1	3105	1773	0	9	9
bud1_AATTTCCAGCCAAGTG-1	bud1	3604	1737	0	2	2
bud1_AATTTCCAGCGTTGTT-1	bud1	2424	1338	0	2	2
bud1_AATTTCCAGGTGTGAC-1	bud1	1341	813	0	4	4
bud1_AATTTCCAGTAAGAGG-1	bud1	2027	1329	0.049334	9	9
bud1_AATTTCCAGTCTGCGC-1	bud1	4431	2043	0	4	4
bud1_AATTTCCAGTTACGTC-1	bud1	3734	1921	0.0267809	6	6
bud1_AATTTCCCAACGACTT-1	bud1	4108	2318	0	10	10
bud1_AATTTCCCAAGAGTAT-1	bud1	2789	1420	0	2	2
bud1_AATTTCCCAGATAAAC-1	bud1	966	689	0	2	2
bud1_AATTTCCCAGCGAACA-1	bud1	2604	1435	0	9	9
bud1_AATTTCCCAGTCAGTT-1	bud1	4471	2165	0.0223664	4	4
bud1_AATTTCCGTAAGGTCG-1	bud1	5129	2580	0	10	10
bud1_AATTTCCGTCTGCAAT-1	bud1	4447	2385	0	2	2
bud1_AATTTCCGTCTGTGGC-1	bud1	2127	1157	0	3	3
bud1_AATTTCCGTGAATGAT-1	bud1	12334	3730	0	2	2
bud1_AATTTCCGTTTGCCGG-1	bud1	2091	1416	0	2	2
bud1_AATTTCCTCCTCGCAT-1	bud1	2695	1639	0	2	2
bud1_AATTTCCTCGATAACC-1	bud1	4501	2504	0.0222173	5	5
bud1_AATTTCCTCGCAACAT-1	bud1	2433	1489	0	3	3
bud1_AATTTCCTCTCACGAA-1	bud1	1886	1123	0	4	4
bud1_ACAAAGAAGCCGTTGC-1	bud1	10976	3869	0	2	2
bud1_ACAAAGAAGCTGGCCT-1	bud1	1896	1011	0	0	0
bud1_ACAAAGAAGCTTCTAG-1	bud1	2951	1609	0	9	9
bud1_ACAAAGAAGGATGCGT-1	bud1	12707	3632	0	2	2
bud1_ACAAAGACAGACGCTC-1	bud1	1493	952	0	9	9
bud1_ACAAAGACAGAGTGAC-1	bud1	2261	1367	0	10	10
bud1_ACAAAGACAGCATACT-1	bud1	1127	809	0	5	5
bud1_ACAAAGAGTACCAGAG-1	bud1	4935	2206	0.0405268	0	0
bud1_ACAAAGAGTATACCCA-1	bud1	8997	3456	0	7	7
bud1_ACAAAGAGTTGCCATA-1	bud1	1224	744	0	0	0
bud1_ACAAAGATCGCTCATC-1	bud1	2062	1147	0.0484966	3	3
bud1_ACAAAGATCTGGTGCG-1	bud1	823	584	0	2	2
bud1_ACAACCAAGCAACTTC-1	bud1	2938	1718	0	6	6
bud1_ACAACCAAGCACGATG-1	bud1	6508	2022	0	6	6
bud1_ACAACCAAGCCTCTCT-1	bud1	914	634	0	1	1
bud1_ACAACCAAGGCTCAAG-1	bud1	3283	1429	0	6	6
bud1_ACAACCAAGGCTCTAT-1	bud1	3075	1665	0.0325203	5	5
bud1_ACAACCAAGTATAACG-1	bud1	2117	1325	0	3	3
bud1_ACAACCAAGTGTACCT-1	bud1	4067	1316	0	6	6
bud1_ACAACCAAGTTACGAA-1	bud1	1657	1094	0	10	10
bud1_ACAACCACAATTGCGT-1	bud1	6624	2577	0	2	2
bud1_ACAACCACACCTGCGA-1	bud1	2881	1232	0.0347102	6	6
bud1_ACAACCACACGCAAAG-1	bud1	2067	1193	0.0483793	2	2
bud1_ACAACCACACGGATCC-1	bud1	13745	3246	0	6	6
bud1_ACAACCACAGACCTAT-1	bud1	2687	1376	0	0	0
bud1_ACAACCACAGACCTGC-1	bud1	1319	811	0	4	4
bud1_ACAACCACATGCACTA-1	bud1	1570	1041	0	10	10
bud1_ACAACCACATGGCGCT-1	bud1	16340	4858	0.00611995	11	11
bud1_ACAACCAGTACCTATG-1	bud1	8223	2945	0	0	0
bud1_ACAACCAGTACTTGTG-1	bud1	2863	1655	0.0349284	12	12
bud1_ACAACCAGTATGATCC-1	bud1	1453	1027	0	10	10
bud1_ACAACCAGTCCAAATC-1	bud1	2319	1411	0	3	3
bud1_ACAACCAGTCGCCACA-1	bud1	1735	1135	0	12	12
bud1_ACAACCAGTGCACGCT-1	bud1	1241	829	0	0	0
bud1_ACAACCAGTTACCCTC-1	bud1	550	424	0	1	1
bud1_ACAACCATCCAGCACG-1	bud1	8692	2477	0	6	6
bud1_ACAACCATCCTCCACA-1	bud1	2806	1661	0.0356379	3	3
bud1_ACAACCATCCTTTAGT-1	bud1	7873	2930	0.0127016	0	0
bud1_ACAACCATCTAGGCAT-1	bud1	3652	1893	0	2	2
bud1_ACAACCATCTCATTAC-1	bud1	2815	1773	0	7	7
bud1_ACAAGCTAGACAACAT-1	bud1	600	422	0	14	14
bud1_ACAAGCTAGACCATAA-1	bud1	883	649	0	15	15
bud1_ACAAGCTAGATAGCAT-1	bud1	17451	4727	0.00573033	15	15
bud1_ACAAGCTAGCTCCCTT-1	bud1	2754	1569	0.0363108	0	0
bud1_ACAAGCTAGGGAGGTG-1	bud1	1083	717	0	5	5
bud1_ACAAGCTCAAATGGTA-1	bud1	1269	853	0	2	2
bud1_ACAAGCTCACCCTAGG-1	bud1	1652	1087	0	10	10
bud1_ACAAGCTCATCCAACA-1	bud1	4895	2343	0	3	3
bud1_ACAAGCTGTACTTGTG-1	bud1	4753	2143	0	2	2
bud1_ACAAGCTGTAGCTTTG-1	bud1	4182	2195	0.047824	3	3
bud1_ACAAGCTGTTACACTG-1	bud1	2071	1238	0.0482859	3	3
bud1_ACAAGCTTCAGCTGTA-1	bud1	1633	1063	0	2	2
bud1_ACAAGCTTCCCGAAAT-1	bud1	657	525	0.152207	1	1
bud1_ACAAGCTTCGGCTTCT-1	bud1	1505	937	0.0664452	10	10
bud1_ACAAGCTTCTTACCAT-1	bud1	857	605	0	5	5
bud1_ACACAGTAGAGGTGCT-1	bud1	3582	1646	0	0	0
bud1_ACACAGTAGGCCTGCT-1	bud1	841	615	0	2	2
bud1_ACACAGTAGTAGTCTC-1	bud1	5277	2173	0.0189502	0	0
bud1_ACACAGTAGTTGCTCA-1	bud1	807	601	0.123916	1	1
bud1_ACACAGTCAAGAAACT-1	bud1	935	635	0	1	1
bud1_ACACAGTCAGGCACAA-1	bud1	4424	2016	0	13	13
bud1_ACACAGTGTACAGAGC-1	bud1	2243	1304	0	15	15
bud1_ACACAGTGTCCAAAGG-1	bud1	677	481	0	3	3
bud1_ACACAGTGTCTCACGG-1	bud1	895	602	0	1	1
bud1_ACACAGTGTTCCTAAG-1	bud1	899	659	0	1	1
bud1_ACACAGTGTTCTTAGG-1	bud1	761	576	0	3	3
bud1_ACACAGTGTTGGACTT-1	bud1	6977	2134	0	2	2
bud1_ACACAGTTCACTGGTA-1	bud1	1909	973	0	0	0
bud1_ACACAGTTCCAGGACC-1	bud1	1316	850	0	1	1
bud1_ACACAGTTCCCATTCG-1	bud1	1403	924	0	2	2
bud1_ACACAGTTCTATTGTC-1	bud1	1587	1114	0.063012	10	10
bud1_ACACCAAAGAGTAACT-1	bud1	15406	4289	0	11	11
bud1_ACACCAAAGATGAACT-1	bud1	5240	2870	0.0381679	9	9
bud1_ACACCAAAGCCGGAAT-1	bud1	738	480	0	15	15
bud1_ACACCAAAGCGCTGCT-1	bud1	1025	621	0	2	2
bud1_ACACCAAAGCTGAGCA-1	bud1	1847	1119	0	2	2
bud1_ACACCAAAGGATTTAG-1	bud1	2211	1440	0	2	2
bud1_ACACCAACAAATAGCA-1	bud1	6249	2893	0	6	6
bud1_ACACCAACAAATCGTC-1	bud1	630	459	0	1	1
bud1_ACACCAACAATCCTAG-1	bud1	1783	1198	0	12	12
bud1_ACACCAACACATCCCT-1	bud1	4938	2413	0	2	2
bud1_ACACCAACACCCTTAC-1	bud1	4293	2542	0.0465875	7	7
bud1_ACACCAACACGACGAA-1	bud1	2313	1429	0	3	3
bud1_ACACCAACAGCTGGTC-1	bud1	3374	1851	0.0296384	2	2
bud1_ACACCAACATCACAGT-1	bud1	2277	1237	0	5	5
bud1_ACACCAACATGACGGA-1	bud1	17703	5055	0	11	11
bud1_ACACCAAGTACAGTTC-1	bud1	2083	1286	0	2	2
bud1_ACACCAAGTCACCTTC-1	bud1	707	541	0	10	10
bud1_ACACCAAGTCGCATCG-1	bud1	3989	1981	0	6	6
bud1_ACACCAAGTGATGAAT-1	bud1	3520	1830	0	4	4
bud1_ACACCAATCCAATCTT-1	bud1	5860	2424	0	11	11
bud1_ACACCAATCTCATGCC-1	bud1	1897	1019	0	0	0
bud1_ACACCAATCTGCGAGC-1	bud1	2271	1375	0.0440335	5	5
bud1_ACACCAATCTTAGCAG-1	bud1	7999	3044	0.0125016	2	2
bud1_ACACGCGAGCATGCAG-1	bud1	8789	3596	0	9	9
bud1_ACACGCGAGGCAGTCA-1	bud1	6091	2574	0	7	7
bud1_ACACGCGAGTATGAAC-1	bud1	715	510	0	1	1
bud1_ACACGCGCAATCTCGA-1	bud1	747	547	0	1	1
bud1_ACACGCGCACCGGTCA-1	bud1	8933	3085	0.0111944	0	0
bud1_ACACGCGCACTATCCC-1	bud1	2594	1642	0.0385505	15	15
bud1_ACACGCGCACTGGAAG-1	bud1	5314	2716	0.0188182	12	12
bud1_ACACGCGCAGATAAAC-1	bud1	3797	1674	0	2	2
bud1_ACACGCGCATCATGAC-1	bud1	1478	1016	0	12	12
bud1_ACACGCGGTTGCATCA-1	bud1	1717	1090	0	2	2
bud1_ACACGCGTCCACTTTA-1	bud1	7851	3362	0	7	7
bud1_ACACTGAAGAGATCGC-1	bud1	3033	1402	0	0	0
bud1_ACACTGAAGATGAATC-1	bud1	2197	1179	0	5	5
bud1_ACACTGAAGGCTTAAA-1	bud1	2152	1181	0	0	0
bud1_ACACTGACACCGGTCA-1	bud1	3047	1885	0	3	3
bud1_ACACTGACACGACAGA-1	bud1	2464	1578	0	3	3
bud1_ACACTGACAGAAATCA-1	bud1	743	562	0	1	1
bud1_ACACTGACAGAGGTTG-1	bud1	1154	714	0	11	11
bud1_ACACTGACATCTGGGC-1	bud1	658	460	0	10	10
bud1_ACACTGAGTCCATCTC-1	bud1	1165	834	0	7	7
bud1_ACACTGAGTGATAGAT-1	bud1	747	566	0	1	1
bud1_ACACTGAGTTACACTG-1	bud1	1487	986	0.0672495	1	1
bud1_ACACTGAGTTTGAAAG-1	bud1	8001	2890	0	0	0
bud1_ACACTGATCACTCCGT-1	bud1	1720	1156	0.0581395	12	12
bud1_ACACTGATCCACCTCA-1	bud1	1283	827	0.0779423	1	1
bud1_ACACTGATCGCAGTCG-1	bud1	3026	1396	0	4	4
bud1_ACACTGATCGCCTATC-1	bud1	2040	1277	0	2	2
bud1_ACACTGATCGTGCACG-1	bud1	1645	902	0	4	4
bud1_ACACTGATCGTTCCTG-1	bud1	1696	963	0	1	1
bud1_ACACTGATCTCTAGGA-1	bud1	838	575	0.119332	3	3
bud1_ACACTGATCTGTGTGA-1	bud1	2517	1546	0	10	10
bud1_ACAGAAAAGCTGACAG-1	bud1	3019	1765	0.0331236	3	3
bud1_ACAGAAAAGGCCTAGA-1	bud1	7598	2477	0	13	13
bud1_ACAGAAACAACCGATT-1	bud1	2455	941	0.0407332	3	3
bud1_ACAGAAACAACGGCCT-1	bud1	550	431	0	1	1
bud1_ACAGAAACACAGTATC-1	bud1	5582	2440	0	2	2
bud1_ACAGAAACAGAATGTA-1	bud1	2153	1199	0	8	8
bud1_ACAGAAACATCCGAGC-1	bud1	1234	324	0.0810373	1	1
bud1_ACAGAAAGTAGATTAG-1	bud1	1598	1026	0	7	7
bud1_ACAGAAAGTCATACCA-1	bud1	8124	3103	0	10	10
bud1_ACAGAAAGTCGAAGCA-1	bud1	3371	1759	0	3	3
bud1_ACAGAAAGTCTACACA-1	bud1	5477	2185	0.0182582	2	2
bud1_ACAGAAAGTTGTGCAT-1	bud1	1214	835	0	2	2
bud1_ACAGAAATCACAACCA-1	bud1	14024	4955	0	10	10
bud1_ACAGAAATCACCTCAC-1	bud1	648	488	0	1	1
bud1_ACAGAAATCGACGCTG-1	bud1	2156	1073	0	2	2
bud1_ACAGAAATCGCTTGAA-1	bud1	2238	1435	0	10	10
bud1_ACAGAAATCTAGTCAG-1	bud1	2641	1432	0	14	14
bud1_ACAGAAATCTTACGGA-1	bud1	1709	1038	0	0	0
bud1_ACAGCCGAGATGTTAG-1	bud1	2434	1242	0	10	10
bud1_ACAGCCGAGATTAGTG-1	bud1	505	335	0	12	12
bud1_ACAGCCGAGGCCTAAG-1	bud1	1759	1123	0.0568505	9	9
bud1_ACAGCCGAGTGGCCTC-1	bud1	1314	812	0	7	7
bud1_ACAGCCGCAATTTCTC-1	bud1	25276	6189	0.00791264	6	6
bud1_ACAGCCGCAGCTCATA-1	bud1	1301	825	0	1	1
bud1_ACAGCCGCAGCTTCGG-1	bud1	841	580	0.237812	1	1
bud1_ACAGCCGCATCCGAGC-1	bud1	1233	823	0	14	14
bud1_ACAGCCGCATCCGCGA-1	bud1	1391	944	0	10	10
bud1_ACAGCCGGTACTGGGA-1	bud1	4479	2442	0.0223264	10	10
bud1_ACAGCCGGTAGCGCTC-1	bud1	3517	1810	0	0	0
bud1_ACAGCCGGTAGTCGTT-1	bud1	2811	1586	0	9	9
bud1_ACAGCCGGTCGCATCG-1	bud1	1439	899	0	4	4
bud1_ACAGCCGGTGAATGTA-1	bud1	636	495	0	1	1
bud1_ACAGCCGGTGACCGAA-1	bud1	1878	1066	0	3	3
bud1_ACAGCCGGTGATCGTT-1	bud1	940	474	0.212766	1	1
bud1_ACAGCCGGTTCTCCCA-1	bud1	7020	2619	0	2	2
bud1_ACAGCCGTCACATCAG-1	bud1	2668	1636	0.0374813	10	10
bud1_ACAGCCGTCCACCTGT-1	bud1	1736	934	0	2	2
bud1_ACAGCCGTCCGAGCTG-1	bud1	3782	1939	0.026441	12	12
bud1_ACAGCCGTCGAAATCC-1	bud1	3002	1688	0	5	5
bud1_ACAGCCGTCGCAGTGC-1	bud1	12128	3427	0	0	0
bud1_ACAGGGAAGAGTTGTA-1	bud1	8495	3448	0	11	11
bud1_ACAGGGAAGCACAAAT-1	bud1	1464	891	0	16	16
bud1_ACAGGGAAGCTTCTAG-1	bud1	4612	2018	0	2	2
bud1_ACAGGGAAGGAATTAC-1	bud1	1573	987	0	6	6
bud1_ACAGGGAAGTGCAAAT-1	bud1	1335	886	0	2	2
bud1_ACAGGGACACATAACC-1	bud1	2658	1212	0	6	6
bud1_ACAGGGACACTCCGAG-1	bud1	7209	2412	0	0	0
bud1_ACAGGGACAGACACCC-1	bud1	7804	2852	0	2	2
bud1_ACAGGGACAGGCTTGC-1	bud1	840	586	0	2	2
bud1_ACAGGGACATTATGCG-1	bud1	1380	790	0	11	11
bud1_ACAGGGACATTCAGGT-1	bud1	1451	1021	0	3	3
bud1_ACAGGGAGTAACGTTC-1	bud1	1262	857	0	10	10
bud1_ACAGGGAGTCGCGTCA-1	bud1	1380	878	0	5	5
bud1_ACAGGGAGTCGGTGTC-1	bud1	4208	1813	0	0	0
bud1_ACAGGGAGTTCTCCAC-1	bud1	12780	3773	0	11	11
bud1_ACAGGGATCAAACCCA-1	bud1	4314	2042	0	2	2
bud1_ACAGGGATCACCGCTT-1	bud1	4876	2023	0	2	2
bud1_ACAGGGATCCGACAGC-1	bud1	1394	958	0	10	10
bud1_ACAGGGATCTATCCAT-1	bud1	3179	1670	0	7	7
bud1_ACAGGGATCTCATAGG-1	bud1	1157	811	0	2	2
bud1_ACATCCCAGCCTGAGA-1	bud1	15532	3433	0	6	6
bud1_ACATCCCAGCGACTTT-1	bud1	1911	1246	0	2	2
bud1_ACATCCCAGCGCACAA-1	bud1	1311	833	0	11	11
bud1_ACATCCCAGGTGCTAG-1	bud1	2148	1261	0	3	3
bud1_ACATCCCAGTCCTGCG-1	bud1	4888	2324	0	3	3
bud1_ACATCCCAGTTACGTC-1	bud1	2821	1636	0	3	3
bud1_ACATCCCCAATCTCGA-1	bud1	3684	1880	0	2	2
bud1_ACATCCCCACTCTGCT-1	bud1	889	635	0	3	3
bud1_ACATCCCGTCCTCAGG-1	bud1	2200	1426	0	5	5
bud1_ACATCCCTCAAGAGTA-1	bud1	2851	1547	0.0350754	6	6
bud1_ACATCCCTCCGCACTT-1	bud1	6070	3071	0	15	15
bud1_ACATCCCTCGAGTGAG-1	bud1	1272	711	0	12	12
bud1_ACATCCCTCGCTGTCT-1	bud1	1490	1032	0	5	5
bud1_ACATCCCTCGGCCAAC-1	bud1	2386	1405	0	15	15
bud1_ACATCCCTCTACTTCA-1	bud1	16780	4018	0.00595948	6	6
bud1_ACATCCCTCTCCAAGA-1	bud1	752	552	0	1	1
bud1_ACATCCCTCTTAGCAG-1	bud1	4629	1423	0	6	6
bud1_ACATCCCTCTTCCGTG-1	bud1	3493	2203	0	5	5
bud1_ACATCGAAGCATAGGC-1	bud1	2574	1503	0	2	2
bud1_ACATCGAAGCCTATTG-1	bud1	10370	3786	0	9	9
bud1_ACATCGAAGTTCAACC-1	bud1	1984	1310	0	4	4
bud1_ACATCGACAGCGGTTC-1	bud1	3529	2008	0	3	3
bud1_ACATCGAGTAGCGATG-1	bud1	13657	4130	0	11	11
bud1_ACATCGAGTATTTCCT-1	bud1	3968	1702	0	11	11
bud1_ACATCGAGTCCCGGTA-1	bud1	1695	1153	0	10	10
bud1_ACATCGATCCGATCGG-1	bud1	2618	1438	0	2	2
bud1_ACATCGATCCGCACGA-1	bud1	2990	1676	0	2	2
bud1_ACATCGATCTCTCCGA-1	bud1	25708	5801	0.00388984	11	11
bud1_ACATCGATCTGAATCG-1	bud1	37623	4641	0	6	6
bud1_ACATCGATCTGTCCCA-1	bud1	2380	1583	0	10	10
bud1_ACATGCAAGAAACTGT-1	bud1	3089	1045	0	13	13
bud1_ACATGCAAGCAATAAC-1	bud1	14614	3952	0	2	2
bud1_ACATGCAAGGATTACA-1	bud1	8056	2534	0	6	6
bud1_ACATGCAAGTGGATAT-1	bud1	885	649	0.112994	1	1
bud1_ACATGCAAGTTATGGA-1	bud1	1365	886	0	2	2
bud1_ACATGCACAAGGCAAC-1	bud1	3511	1772	0	0	0
bud1_ACATGCACACGTTGGC-1	bud1	5730	2709	0	15	15
bud1_ACATGCACAGTACTAC-1	bud1	1157	878	0.0864304	1	1
bud1_ACATGCACATTGCTGA-1	bud1	2204	989	0	6	6
bud1_ACATGCAGTAGACAGC-1	bud1	1369	832	0	9	9
bud1_ACATGCAGTCACAGAG-1	bud1	5723	2571	0.0174734	3	3
bud1_ACATGCAGTCCAAGAG-1	bud1	744	533	0	2	2
bud1_ACATGCAGTGTGTCCG-1	bud1	7630	2556	0	0	0
bud1_ACATGCAGTTAAGGAT-1	bud1	2587	1419	0	10	10
bud1_ACATGCAGTTGGGTAG-1	bud1	3435	1766	0	9	9
bud1_ACATGCAGTTGTAAAG-1	bud1	4069	1908	0	2	2
bud1_ACATGCATCACAATGC-1	bud1	1304	962	0	12	12
bud1_ACATGCATCACAGTGT-1	bud1	3534	1838	0.0282965	5	5
bud1_ACATGCATCACCGCTT-1	bud1	1516	971	0	1	1
bud1_ACATGCATCCAATCTT-1	bud1	7109	2502	0	0	0
bud1_ACATGCATCCGTGGGT-1	bud1	554	429	0.180505	1	1
bud1_ACATTTCAGACATCAA-1	bud1	6778	2800	0	11	11
bud1_ACATTTCAGCCGTAAG-1	bud1	10964	3814	0	4	4
bud1_ACATTTCAGCCTCGTG-1	bud1	782	598	0	5	5
bud1_ACATTTCAGCGTGCTC-1	bud1	688	507	0	1	1
bud1_ACATTTCCAAGCAATA-1	bud1	10150	3911	0.00985222	0	0
bud1_ACATTTCCACATTGTG-1	bud1	1179	795	0	5	5
bud1_ACATTTCCACCGTCTT-1	bud1	4817	2657	0	12	12
bud1_ACATTTCCAGGTCAAG-1	bud1	10457	3949	0.0191259	2	2
bud1_ACATTTCCAGTCTCTC-1	bud1	12284	4275	0	9	9
bud1_ACATTTCCATCGGTTA-1	bud1	3242	1707	0	11	11
bud1_ACATTTCGTCGGCTAC-1	bud1	858	666	0	5	5
bud1_ACATTTCGTCGTCAGC-1	bud1	4412	2058	0	4	4
bud1_ACATTTCGTCTTTATC-1	bud1	8455	3632	0	10	10
bud1_ACATTTCTCATGAGGG-1	bud1	765	542	0	1	1
bud1_ACATTTCTCCACTGAA-1	bud1	870	611	0	1	1
bud1_ACATTTCTCCTCTAAT-1	bud1	8415	3208	0	13	13
bud1_ACATTTCTCCTCTCTT-1	bud1	7425	2944	0	8	8
bud1_ACATTTCTCTCACTCG-1	bud1	637	470	0	1	1
bud1_ACATTTCTCTTTGGAG-1	bud1	4265	1935	0.0234467	8	8
bud1_ACCAAACAGCGTGCTC-1	bud1	2690	1582	0	10	10
bud1_ACCAAACAGGATATGT-1	bud1	6623	2786	0	2	2
bud1_ACCAAACAGGGACACT-1	bud1	2955	950	0	6	6
bud1_ACCAAACAGTGCGACA-1	bud1	2621	1430	0.0381534	2	2
bud1_ACCAAACCAAGAGTTA-1	bud1	2059	1343	0	5	5
bud1_ACCAAACCACCGCTAG-1	bud1	1791	1047	0	8	8
bud1_ACCAAACCACGCGTGT-1	bud1	1039	708	0.0962464	3	3
bud1_ACCAAACCACGTCTCT-1	bud1	1361	889	0	3	3
bud1_ACCAAACCAGTTGTCA-1	bud1	2483	1363	0.0402739	0	0
bud1_ACCAAACCATCCGAAT-1	bud1	8201	3244	0	4	4
bud1_ACCAAACCATGGGCAA-1	bud1	5094	1776	0	6	6
bud1_ACCAAACTCAACGCTA-1	bud1	7093	2463	0	0	0
bud1_ACCAAACTCCTACACC-1	bud1	618	496	0	2	2
bud1_ACCAAACTCCTGGCTT-1	bud1	8448	3714	0	10	10
bud1_ACCAAACTCCTGGGAC-1	bud1	2044	1299	0.0978474	2	2
bud1_ACCAAACTCGGACCAC-1	bud1	10387	3405	0.0192548	2	2
bud1_ACCAAACTCGGATACT-1	bud1	1916	1032	0	4	4
bud1_ACCAAACTCTAGTGAC-1	bud1	1674	1014	0	11	11
bud1_ACCAACAAGCCGTCGT-1	bud1	1170	803	0	10	10
bud1_ACCAACAAGCCTCTGG-1	bud1	818	562	0.244499	3	3
bud1_ACCAACAAGCGAAACC-1	bud1	1828	1112	0.0547046	9	9
bud1_ACCAACAAGCTAAGTA-1	bud1	1782	1056	0	9	9
bud1_ACCAACAAGCTGACTT-1	bud1	4881	2014	0	2	2
bud1_ACCAACACAAAGGAGA-1	bud1	4013	1731	0	6	6
bud1_ACCAACACAGATACTC-1	bud1	1212	814	0	1	1
bud1_ACCAACACAGCCGTCA-1	bud1	3707	1855	0	9	9
bud1_ACCAACACAGCCTATA-1	bud1	1332	929	0	10	10
bud1_ACCAACACAGCGAGTA-1	bud1	1372	909	0	7	7
bud1_ACCAACACAGGTGAGT-1	bud1	3442	1560	0	5	5
bud1_ACCAACACATGTAACC-1	bud1	1252	812	0	3	3
bud1_ACCAACAGTACCCAGC-1	bud1	2416	1440	0	2	2
bud1_ACCAACAGTCCAACGC-1	bud1	2187	1340	0	2	2
bud1_ACCAACAGTGAGGATC-1	bud1	7620	2872	0	2	2
bud1_ACCAACAGTGATAGAT-1	bud1	3415	1907	0	2	2
bud1_ACCAACAGTTGTTGAC-1	bud1	1431	852	0	13	13
bud1_ACCAACATCAAGTGGG-1	bud1	1175	784	0	2	2
bud1_ACCAACATCCCTTCCC-1	bud1	1662	973	0	1	1
bud1_ACCAACATCCGCGAGT-1	bud1	3271	1890	0	9	9
bud1_ACCAACATCGGTTCAA-1	bud1	1543	1013	0	1	1
bud1_ACCAACATCTTCTAAC-1	bud1	4941	1672	0	6	6
bud1_ACCAACATCTTTCGAT-1	bud1	582	441	0	14	14
bud1_ACCACAAAGAAGTGTT-1	bud1	1062	645	0	9	9
bud1_ACCACAACAAGTTGGG-1	bud1	6809	2800	0.0146864	2	2
bud1_ACCACAACACCAACAT-1	bud1	4894	2422	0.0204332	9	9
bud1_ACCACAACACGGCACT-1	bud1	10656	3843	0	3	3
bud1_ACCACAACACTTTATC-1	bud1	1079	807	0	1	1
bud1_ACCACAACAGAGATGC-1	bud1	776	576	0	5	5
bud1_ACCACAACAGCAGATG-1	bud1	7459	2749	0	2	2
bud1_ACCACAACAGCTTTCC-1	bud1	643	510	0	3	3
bud1_ACCACAAGTCAAATCC-1	bud1	2463	1390	0	2	2
bud1_ACCACAAGTCGTACTA-1	bud1	5788	2705	0	9	9
bud1_ACCACAAGTCTCACAA-1	bud1	716	502	0	12	12
bud1_ACCACAATCAAAGACA-1	bud1	3983	2018	0	4	4
bud1_ACCACAATCAGACAAA-1	bud1	3772	1720	0	4	4
bud1_ACCACAATCGTTCCTG-1	bud1	1460	962	0	3	3
bud1_ACCACAATCTAGCATG-1	bud1	4500	2253	0	11	11
bud1_ACCACAATCTATCCAT-1	bud1	2418	1433	0	3	3
bud1_ACCATTTAGAGCAGCT-1	bud1	985	691	0.101523	12	12
bud1_ACCATTTAGGTCTACT-1	bud1	1118	741	0.0894454	1	1
bud1_ACCATTTAGTCAATCC-1	bud1	2272	1483	0.0440141	9	9
bud1_ACCATTTAGTCATACC-1	bud1	748	606	0.13369	1	1
bud1_ACCATTTAGTCGGGAT-1	bud1	4966	2064	0	0	0
bud1_ACCATTTCAAGAGCTG-1	bud1	5078	2398	0	0	0
bud1_ACCATTTCACCCAAGC-1	bud1	2327	1407	0	5	5
bud1_ACCATTTCACCTAAAC-1	bud1	981	810	0.101937	14	14
bud1_ACCATTTCAGAAATTG-1	bud1	1947	1132	0	3	3
bud1_ACCATTTCAGAGGGTT-1	bud1	1736	1156	0.0576037	10	10
bud1_ACCATTTCAGCCGTCA-1	bud1	11246	3792	0	6	6
bud1_ACCATTTCATGTTACG-1	bud1	2153	1369	0	2	2
bud1_ACCATTTGTATCAGCT-1	bud1	1639	1018	0	11	11
bud1_ACCATTTGTATCGTAC-1	bud1	780	547	0	1	1
bud1_ACCATTTGTGCTTCAA-1	bud1	4378	1269	0	6	6
bud1_ACCATTTGTGGATACG-1	bud1	3377	1763	0	4	4
bud1_ACCATTTTCAAGAGTA-1	bud1	4182	1480	0	6	6
bud1_ACCATTTTCACATACG-1	bud1	3720	1888	0	3	3
bud1_ACCATTTTCACCCTCA-1	bud1	5000	2004	0	2	2
bud1_ACCATTTTCCTCACCA-1	bud1	2537	1676	0	5	5
bud1_ACCATTTTCGCATTGA-1	bud1	1804	1064	0.110865	2	2
bud1_ACCATTTTCTGGGCCA-1	bud1	1742	1112	0.0574053	3	3
bud1_ACCCAAAAGCCTCACG-1	bud1	2948	1266	0	11	11
bud1_ACCCAAAAGGGCTTCC-1	bud1	1450	844	0	11	11
bud1_ACCCAAACAACGGCTC-1	bud1	687	530	0	10	10
bud1_ACCCAAACACACAGCC-1	bud1	4035	2172	0	9	9
bud1_ACCCAAAGTCCTTTGC-1	bud1	2812	1677	0	9	9
bud1_ACCCAAAGTCTTAGTG-1	bud1	2077	1297	0.0481464	6	6
bud1_ACCCAAATCAGCCTTC-1	bud1	1436	907	0	2	2
bud1_ACCCAAATCTCAGAAC-1	bud1	696	451	0.143678	9	9
bud1_ACCCAAATCTGCGAGC-1	bud1	5105	2112	0	0	0
bud1_ACCCTCAAGAGGTATT-1	bud1	4154	1846	0	2	2
bud1_ACCCTCAAGCATGCGA-1	bud1	1090	719	0	2	2
bud1_ACCCTCACAACTCCCT-1	bud1	1188	850	0	1	1
bud1_ACCCTCACACACGTGC-1	bud1	952	665	0	1	1
bud1_ACCCTCACACCGAATT-1	bud1	791	565	0	1	1
bud1_ACCCTCACACCGTCTT-1	bud1	990	672	0	2	2
bud1_ACCCTCACACGGTCTG-1	bud1	3473	1609	0	11	11
bud1_ACCCTCACAGAGATGC-1	bud1	1704	1163	0	14	14
bud1_ACCCTCAGTCATACCA-1	bud1	1992	1111	0	2	2
bud1_ACCCTCAGTGATTCTG-1	bud1	1717	1109	0	2	2
bud1_ACCCTCAGTGCCGTAC-1	bud1	3654	1705	0	2	2
bud1_ACCCTCAGTGCTCGTG-1	bud1	1060	689	0	16	16
bud1_ACCCTCATCACGGGCT-1	bud1	1231	944	0	2	2
bud1_ACCCTCATCAGCTTGA-1	bud1	2645	1393	0	5	5
bud1_ACCCTCATCATGTCAG-1	bud1	4668	2651	0	7	7
bud1_ACCCTCATCGAGAGAC-1	bud1	763	589	0	15	15
bud1_ACCCTCATCGTTCTCG-1	bud1	1203	728	0.0831255	1	1
bud1_ACCCTCATCTCCTGCA-1	bud1	1882	1188	0	4	4
bud1_ACCCTCATCTCGACCT-1	bud1	3207	1458	0	0	0
bud1_ACCCTTGAGCCGTTAT-1	bud1	2268	1269	0	2	2
bud1_ACCCTTGAGGCATCAG-1	bud1	2562	1405	0	2	2
bud1_ACCCTTGAGGTACAAT-1	bud1	1120	776	0	1	1
bud1_ACCCTTGAGTCTGGTT-1	bud1	4069	1720	0	0	0
bud1_ACCCTTGAGTTGCATC-1	bud1	1971	1202	0	3	3
bud1_ACCCTTGCACACGCCA-1	bud1	7543	3362	0	10	10
bud1_ACCCTTGCACGTCATA-1	bud1	2179	1190	0	6	6
bud1_ACCCTTGCAGACACAG-1	bud1	5315	1827	0.0188147	13	13
bud1_ACCCTTGCAGCTTTGA-1	bud1	4225	1944	0	11	11
bud1_ACCCTTGCAGTGGTGA-1	bud1	3626	1898	0.0275786	9	9
bud1_ACCCTTGCATGGGTCC-1	bud1	5757	2190	0	2	2
bud1_ACCCTTGCATGTCTAG-1	bud1	1181	837	0	10	10
bud1_ACCCTTGCATTACGGT-1	bud1	4660	1909	0.0214592	2	2
bud1_ACCCTTGGTATAGGGC-1	bud1	2953	1465	0	0	0
bud1_ACCCTTGGTATTAAGG-1	bud1	1594	1053	0	9	9
bud1_ACCCTTGGTTAAACCC-1	bud1	11200	4413	0.00892857	12	12
bud1_ACCCTTGGTTGCATGT-1	bud1	755	555	0	14	14
bud1_ACCCTTGTCACAACCA-1	bud1	2002	921	0	6	6
bud1_ACCCTTGTCACAGAGG-1	bud1	4265	1954	0	0	0
bud1_ACCCTTGTCGAAACAA-1	bud1	1410	975	0	1	1
bud1_ACCGTTCAGCAATAAC-1	bud1	6457	2693	0	0	0
bud1_ACCGTTCAGGAAAGAC-1	bud1	1711	994	0	5	5
bud1_ACCGTTCAGGCCTGAA-1	bud1	5511	2464	0.0181455	3	3
bud1_ACCGTTCAGTAGACCG-1	bud1	5287	2454	0	15	15
bud1_ACCGTTCAGTCTAGCT-1	bud1	3062	1715	0	5	5
bud1_ACCGTTCCAAAGGCGT-1	bud1	19900	3230	0.00502513	13	13
bud1_ACCGTTCCAATCCTTT-1	bud1	1936	1204	0	4	4
bud1_ACCGTTCCACGCACCA-1	bud1	2273	1269	0	2	2
bud1_ACCGTTCCACGTTGGC-1	bud1	1520	793	0	13	13
bud1_ACCGTTCCATCTTCGC-1	bud1	2724	1549	0	0	0
bud1_ACCGTTCGTAACGTTC-1	bud1	1455	842	0	3	3
bud1_ACCGTTCGTAAGGCTG-1	bud1	7244	2679	0.0138045	0	0
bud1_ACCGTTCGTACTTCCC-1	bud1	859	633	0	1	1
bud1_ACCGTTCGTAGGACTG-1	bud1	6118	2321	0	0	0
bud1_ACCGTTCGTTCGAAGG-1	bud1	6768	2411	0	0	0
bud1_ACCGTTCGTTGTTTGG-1	bud1	2034	1241	0.0491642	3	3
bud1_ACCGTTCTCAACTTTC-1	bud1	599	422	0	1	1
bud1_ACCGTTCTCAGCACCG-1	bud1	546	411	0	1	1
bud1_ACCGTTCTCCACGTAA-1	bud1	28600	5754	0.00699301	13	13
bud1_ACCGTTCTCCCTCTCC-1	bud1	1552	1005	0.064433	1	1
bud1_ACCGTTCTCCTCAGAA-1	bud1	694	528	0	2	2
bud1_ACCGTTCTCTCCAAGA-1	bud1	1038	733	0	3	3
bud1_ACCGTTCTCTCTGGTC-1	bud1	2431	1360	0.0411353	0	0
bud1_ACCGTTCTCTGTAAGC-1	bud1	2690	1584	0	11	11
bud1_ACCTACCAGAAGCTGC-1	bud1	2744	1676	0.0728863	15	15
bud1_ACCTACCAGAGCCCAA-1	bud1	2653	994	0	13	13
bud1_ACCTACCAGCAACAAT-1	bud1	2760	1749	0	2	2
bud1_ACCTACCAGCCATCCG-1	bud1	703	532	0	1	1
bud1_ACCTACCAGGCGCTCT-1	bud1	1574	911	0	9	9
bud1_ACCTACCAGGGCCCTT-1	bud1	949	675	0	10	10
bud1_ACCTACCAGGTACTGG-1	bud1	1365	853	0	11	11
bud1_ACCTACCCAATCAGCT-1	bud1	1782	1214	0	12	12
bud1_ACCTACCCACACAGCC-1	bud1	1192	779	0	0	0
bud1_ACCTACCCACATACGT-1	bud1	766	564	0	1	1
bud1_ACCTACCCATCAGTGT-1	bud1	952	516	0	13	13
bud1_ACCTACCCATCGATCA-1	bud1	2747	1659	0	15	15
bud1_ACCTACCGTCAAGGCA-1	bud1	1227	857	0.0814996	4	4
bud1_ACCTACCGTCACTTCC-1	bud1	927	607	0.21575	7	7
bud1_ACCTACCGTGCAGGAT-1	bud1	8297	2897	0	0	0
bud1_ACCTACCGTGTCTCCT-1	bud1	1925	1093	0	15	15
bud1_ACCTACCGTTTCAGAC-1	bud1	2868	1612	0	3	3
bud1_ACCTACCTCAAACCCA-1	bud1	1264	934	0	9	9
bud1_ACCTACCTCAATCCAG-1	bud1	2631	1587	0	6	6
bud1_ACCTACCTCACGATAC-1	bud1	2653	1191	0.0376932	15	15
bud1_ACCTACCTCGGTCATA-1	bud1	13653	4680	0	11	11
bud1_ACCTACCTCTATCGTT-1	bud1	3037	1695	0	5	5
bud1_ACCTGAAAGATTGACA-1	bud1	3766	1258	0	6	6
bud1_ACCTGAAAGCCTCTCT-1	bud1	2611	1421	0	1	1
bud1_ACCTGAAAGTCATACC-1	bud1	5104	2387	0	6	6
bud1_ACCTGAAAGTTTCGGT-1	bud1	7156	2767	0.0139743	2	2
bud1_ACCTGAACAAAGACTA-1	bud1	1137	694	0	13	13
bud1_ACCTGAACAGGTTCGC-1	bud1	774	490	0	11	11
bud1_ACCTGAAGTCCTTTGC-1	bud1	3423	2029	0.0292141	9	9
bud1_ACCTGAAGTCTAGGCC-1	bud1	1024	724	0	2	2
bud1_ACCTGAAGTGGGTATG-1	bud1	1447	920	0	3	3
bud1_ACCTGAAGTTGAGAGC-1	bud1	937	651	0	5	5
bud1_ACCTGAAGTTTATGCG-1	bud1	617	446	0	1	1
bud1_ACCTGAATCACGGTCG-1	bud1	691	482	0	3	3
bud1_ACCTGAATCATGCTAG-1	bud1	4364	2147	0	2	2
bud1_ACCTGAATCATTTCCA-1	bud1	2683	1533	0	2	2
bud1_ACCTGAATCCGCAGTG-1	bud1	2063	1286	0	5	5
bud1_ACCTGAATCGGAATTC-1	bud1	1088	726	0	7	7
bud1_ACCTGAATCTCTTGCG-1	bud1	610	461	0	1	1
bud1_ACCTGAATCTTTGCGC-1	bud1	1344	547	0	1	1
bud1_ACCTGTCAGAGCAGCT-1	bud1	1120	753	0	5	5
bud1_ACCTGTCAGCGAACTG-1	bud1	1692	963	0.0591017	3	3
bud1_ACCTGTCAGGATGGCT-1	bud1	2667	1237	0	2	2
bud1_ACCTGTCAGGTGCAGT-1	bud1	7196	2575	0	0	0
bud1_ACCTGTCAGTTTGCTG-1	bud1	2089	1317	0	4	4
bud1_ACCTGTCCAAGAATGT-1	bud1	2542	1483	0	7	7
bud1_ACCTGTCCACTGGCCA-1	bud1	2280	1197	0	2	2
bud1_ACCTGTCCAGAGGGTT-1	bud1	816	551	0	1	1
bud1_ACCTGTCGTAATTAGG-1	bud1	5764	2774	0	12	12
bud1_ACCTGTCGTCCCGCAA-1	bud1	2809	1740	0	9	9
bud1_ACCTGTCGTTAATCGC-1	bud1	1510	1050	0	1	1
bud1_ACCTGTCTCACTGTCC-1	bud1	3238	1695	0	2	2
bud1_ACCTGTCTCCGTCAAA-1	bud1	2299	1374	0.0869943	10	10
bud1_ACGATCAAGAGCACTG-1	bud1	696	498	0	1	1
bud1_ACGATCAAGAGTGGCT-1	bud1	586	478	0	7	7
bud1_ACGATCAAGGAACGAA-1	bud1	5040	2030	0.0396825	0	0
bud1_ACGATCAAGGTAAACT-1	bud1	1685	1085	0	5	5
bud1_ACGATCAAGTTTCTTC-1	bud1	3102	1832	0	10	10
bud1_ACGATCACAGTCTACA-1	bud1	1120	773	0	2	2
bud1_ACGATCACATGGAGAC-1	bud1	1280	852	0	2	2
bud1_ACGATCAGTACACGCC-1	bud1	3433	1728	0	2	2
bud1_ACGATCAGTAGAATAC-1	bud1	3216	1875	0	15	15
bud1_ACGATCAGTAGACGGT-1	bud1	4655	2123	0	0	0
bud1_ACGATCAGTAGGTAGC-1	bud1	1859	1199	0	3	3
bud1_ACGATCAGTGTTCAGT-1	bud1	2976	1490	0	6	6
bud1_ACGATCATCATGAGGG-1	bud1	2978	1696	0	5	5
bud1_ACGATGTAGGGAGTGG-1	bud1	2802	1407	0.0356888	0	0
bud1_ACGATGTCAAGGTACG-1	bud1	14900	4729	0	0	0
bud1_ACGATGTCATATCTGG-1	bud1	1446	915	0	5	5
bud1_ACGATGTCATGAGATA-1	bud1	3722	1705	0	2	2
bud1_ACGATGTGTGACATCT-1	bud1	3127	1522	0	14	14
bud1_ACGATGTGTTGATGTC-1	bud1	917	696	0	5	5
bud1_ACGATGTGTTTCGGCG-1	bud1	1479	890	0	2	2
bud1_ACGATGTTCGCTTAAG-1	bud1	1241	894	0	3	3
bud1_ACGCACGAGAGTGTTA-1	bud1	1051	794	0	12	12
bud1_ACGCACGAGGCATGCA-1	bud1	1846	1077	0	4	4
bud1_ACGCACGCACGAAAGC-1	bud1	1307	923	0	9	9
bud1_ACGCACGCAGCCGGTT-1	bud1	5764	1918	0	6	6
bud1_ACGCACGCAGGGAATC-1	bud1	2235	1148	0	7	7
bud1_ACGCACGCATGGCCCA-1	bud1	2600	1385	0	4	4
bud1_ACGCACGGTAGGCTCC-1	bud1	1338	879	0	12	12
bud1_ACGCACGGTATCCCAA-1	bud1	2939	1617	0	9	9
bud1_ACGCACGGTCGCCTAG-1	bud1	3976	1924	0	5	5
bud1_ACGCACGTCCACTTCG-1	bud1	2191	1277	0	9	9
bud1_ACGCACGTCCTTATCA-1	bud1	1178	778	0.0848896	2	2
bud1_ACGCACGTCGCAGTGC-1	bud1	4465	1756	0	0	0
bud1_ACGCACGTCGTAACCA-1	bud1	2546	1200	0	0	0
bud1_ACGGAAGAGGAGAATG-1	bud1	1846	1218	0	5	5
bud1_ACGGAAGAGGTATCTC-1	bud1	1138	699	0	9	9
bud1_ACGGAAGCAACTGGTT-1	bud1	2270	1434	0	5	5
bud1_ACGGAAGCAGGGTTGA-1	bud1	961	696	0	12	12
bud1_ACGGAAGCATGTTTGG-1	bud1	1761	1144	0	3	3
bud1_ACGGAAGGTGAGCGAT-1	bud1	1171	713	0	5	5
bud1_ACGGAAGGTGGCCACT-1	bud1	2562	1493	0	15	15
bud1_ACGGAAGGTTTACTTC-1	bud1	9086	3037	0	6	6
bud1_ACGGAAGTCCATGAGT-1	bud1	510	390	0	3	3
bud1_ACGGAAGTCCGAGGCT-1	bud1	1887	1096	0	11	11
bud1_ACGGAAGTCCGTATGA-1	bud1	3273	1373	0	16	16
bud1_ACGGAAGTCGTTCTAT-1	bud1	996	728	0	15	15
bud1_ACGGAAGTCTACGGGC-1	bud1	7304	2718	0	11	11
bud1_ACGGAAGTCTACTGAG-1	bud1	4224	1950	0	2	2
bud1_ACGGGTCAGGCATCGA-1	bud1	1845	1037	0	0	0
bud1_ACGGGTCAGGGCAATC-1	bud1	1620	974	0	3	3
bud1_ACGGGTCCACATGTTG-1	bud1	2110	1181	0	1	1
bud1_ACGGGTCCAGCCTATA-1	bud1	3977	2164	0.0502892	9	9
bud1_ACGGGTCGTACCGCGT-1	bud1	1060	733	0	12	12
bud1_ACGGGTCGTACGTGAG-1	bud1	1410	910	0	12	12
bud1_ACGGGTCGTAGCTAAA-1	bud1	1901	1118	0	11	11
bud1_ACGGGTCTCCGTAGGC-1	bud1	875	645	0	0	0
bud1_ACGGGTCTCCTTCGAC-1	bud1	1545	1007	0	3	3
bud1_ACGGGTCTCGAACCTA-1	bud1	8137	3311	0	3	3
bud1_ACGGGTCTCGGTCATA-1	bud1	4716	2204	0	16	16
bud1_ACGGGTCTCTCAACCC-1	bud1	10062	3632	0.00993838	11	11
bud1_ACGGTCGAGACCTCAT-1	bud1	2449	1406	0	9	9
bud1_ACGGTCGAGGCCACTC-1	bud1	2908	1565	0	0	0
bud1_ACGGTCGAGGCGTTGA-1	bud1	666	474	0	3	3
bud1_ACGGTCGCACTACCCT-1	bud1	4001	1921	0	2	2
bud1_ACGGTCGCACTCCGGA-1	bud1	2705	1433	0	2	2
bud1_ACGGTCGCATCTGTTT-1	bud1	8417	2974	0.0118807	6	6
bud1_ACGGTCGCATGCACTA-1	bud1	2506	1433	0	12	12
bud1_ACGGTCGGTAACATGA-1	bud1	3585	1954	0	15	15
bud1_ACGGTCGGTCTACATG-1	bud1	16703	3685	0	6	6
bud1_ACGGTCGGTGCCTGCA-1	bud1	2085	1285	0	3	3
bud1_ACGGTCGTCCCAGGCA-1	bud1	3815	1636	0	6	6
bud1_ACGGTCGTCCGGCAAC-1	bud1	2127	1194	0.0940291	0	0
bud1_ACGGTCGTCCGTCCTA-1	bud1	1533	1089	0	10	10
bud1_ACGGTTAAGCATCTTG-1	bud1	959	657	0	7	7
bud1_ACGGTTAAGCATGAAT-1	bud1	26685	5483	0.00749485	6	6
bud1_ACGGTTAAGCCAAGCA-1	bud1	707	528	0	14	14
bud1_ACGGTTAAGGGCCTCT-1	bud1	1283	801	0	1	1
bud1_ACGGTTAAGGGTTTCT-1	bud1	606	439	0	9	9
bud1_ACGGTTACACGTACTA-1	bud1	6384	3232	0	10	10
bud1_ACGGTTACAGCAATTC-1	bud1	2102	1391	0	12	12
bud1_ACGGTTACAGTTAAAG-1	bud1	10523	4015	0.028509	3	3
bud1_ACGGTTACATTGACTG-1	bud1	4781	1785	0	6	6
bud1_ACGGTTAGTGTGAATA-1	bud1	5468	2348	0.0182882	0	0
bud1_ACGGTTAGTTAAGTCC-1	bud1	1801	1013	0	4	4
bud1_ACGGTTAGTTTGTGGT-1	bud1	3336	1521	0	6	6
bud1_ACGGTTATCAAAGGTA-1	bud1	7064	3032	0	10	10
bud1_ACGGTTATCCACAGGC-1	bud1	1238	877	0	5	5
bud1_ACGGTTATCCACGTCT-1	bud1	23924	5200	0	13	13
bud1_ACGGTTATCGGTCTAA-1	bud1	18084	4424	0	6	6
bud1_ACGTAACAGATCCCGC-1	bud1	3156	1470	0	3	3
bud1_ACGTAACAGTAGGATT-1	bud1	7055	2677	0	2	2
bud1_ACGTAACCACAAATAG-1	bud1	1259	820	0	14	14
bud1_ACGTAACCAGCATTGT-1	bud1	3282	1925	0.0914077	5	5
bud1_ACGTAACCAGGTAGTG-1	bud1	3405	1804	0	3	3
bud1_ACGTAACCATCGCTAA-1	bud1	3307	1962	0	10	10
bud1_ACGTAACGTATGCTAC-1	bud1	2886	1692	0	3	3
bud1_ACGTAACGTCAGCTTA-1	bud1	13060	4289	0.00765697	2	2
bud1_ACGTAACGTCATGCAT-1	bud1	2247	1313	0	2	2
bud1_ACGTAACGTGACTATC-1	bud1	2846	1461	0	9	9
bud1_ACGTAACGTGAGTTTC-1	bud1	1355	856	0	2	2
bud1_ACGTAACGTGCGGATA-1	bud1	1163	740	0.0859845	4	4
bud1_ACGTAACGTGGATACG-1	bud1	13296	4075	0.00752106	15	15
bud1_ACGTAACGTTTCGTAG-1	bud1	4731	1753	0	0	0
bud1_ACGTAACTCAATCCAG-1	bud1	6416	2656	0	6	6
bud1_ACGTAACTCATCGCCT-1	bud1	971	670	0	1	1
bud1_ACGTAACTCATGGTAC-1	bud1	17572	5063	0	11	11
bud1_ACGTAACTCGCTACAA-1	bud1	1452	988	0	3	3
bud1_ACGTAACTCGCTTGAA-1	bud1	1933	1086	0.103466	11	11
bud1_ACGTAACTCGTTGCCT-1	bud1	2153	1230	0	7	7
bud1_ACGTAACTCTCGTCAC-1	bud1	2106	1223	0	2	2
bud1_ACGTAACTCTTACCAT-1	bud1	3811	1528	0	9	9
bud1_ACGTACAAGACCCTTA-1	bud1	2220	1418	0	9	9
bud1_ACGTACAAGGTGCAGT-1	bud1	868	654	0	2	2
bud1_ACGTACACAAGTGCAG-1	bud1	1155	542	0	13	13
bud1_ACGTACACACGCGCTA-1	bud1	2486	1353	0	4	4
bud1_ACGTACACAGACCATT-1	bud1	4003	2162	0.0249813	2	2
bud1_ACGTACACAGGGAATC-1	bud1	864	550	0	2	2
bud1_ACGTACACATCGCCTT-1	bud1	2998	1722	0	9	9
bud1_ACGTACAGTAATGCTC-1	bud1	10176	4239	0	9	9
bud1_ACGTACAGTTACCTGA-1	bud1	6106	1697	0	13	13
bud1_ACGTACATCACCTTAT-1	bud1	1145	808	0	12	12
bud1_ACGTACATCATGAGTC-1	bud1	6632	2572	0.0150784	2	2
bud1_ACGTACATCATTGCGA-1	bud1	3151	1341	0	0	0
bud1_ACGTACATCGTTGTGA-1	bud1	2559	1423	0.0390778	3	3
bud1_ACGTAGTAGCAACCAG-1	bud1	3743	2135	0	5	5
bud1_ACGTAGTAGGAACGCT-1	bud1	672	482	0.14881	9	9
bud1_ACGTAGTCAAATCAGA-1	bud1	1334	841	0	2	2
bud1_ACGTAGTCAAGGGTCA-1	bud1	2662	1552	0.0375657	15	15
bud1_ACGTAGTCACTCCTTG-1	bud1	886	606	0	10	10
bud1_ACGTAGTCATCACGGC-1	bud1	2739	1347	0	0	0
bud1_ACGTAGTCATCGCTAA-1	bud1	2983	1539	0	0	0
bud1_ACGTAGTCATGCCATA-1	bud1	4421	1754	0	6	6
bud1_ACGTAGTGTATCAGGG-1	bud1	2034	1017	0	2	2
bud1_ACGTAGTGTTCGTAAC-1	bud1	665	511	0	3	3
bud1_ACGTAGTTCCGAAGGA-1	bud1	3314	970	0	6	6
bud1_ACGTAGTTCCGATAAC-1	bud1	2814	1360	0.0355366	11	11
bud1_ACGTAGTTCGCCACTT-1	bud1	9405	3610	0	10	10
bud1_ACGTCCTAGAAATGGG-1	bud1	3714	1956	0	3	3
bud1_ACGTCCTAGAACTCCT-1	bud1	4695	1971	0	6	6
bud1_ACGTCCTAGAGGTCAC-1	bud1	2605	1647	0	10	10
bud1_ACGTCCTAGCCACCGT-1	bud1	8908	2428	0.0112259	13	13
bud1_ACGTCCTAGCGAAACC-1	bud1	1215	840	0	1	1
bud1_ACGTCCTAGCGTATAA-1	bud1	2857	1402	0	6	6
bud1_ACGTCCTAGGAAAGTG-1	bud1	1467	888	0	3	3
bud1_ACGTCCTAGTATGGCG-1	bud1	2636	1337	0	2	2
bud1_ACGTCCTCAATCCTTT-1	bud1	3434	1981	0	3	3
bud1_ACGTCCTCACACACTA-1	bud1	2137	1222	0.0467946	3	3
bud1_ACGTCCTCAGCATCTA-1	bud1	5438	2479	0	0	0
bud1_ACGTCCTCAGCGCTTG-1	bud1	6449	2954	0	12	12
bud1_ACGTCCTCAGTATTCG-1	bud1	7157	2260	0	6	6
bud1_ACGTCCTCATTCATCT-1	bud1	1872	1096	0	16	16
bud1_ACGTCCTCATTGTAGC-1	bud1	4554	2147	0	2	2
bud1_ACGTCCTGTCGACGCT-1	bud1	859	530	0	6	6
bud1_ACGTCCTGTGGGATTG-1	bud1	1719	1039	0	11	11
bud1_ACGTCCTGTGGTTTAC-1	bud1	2461	1541	0	10	10
bud1_ACGTCCTTCAAACGAA-1	bud1	1072	836	0	9	9
bud1_ACGTCCTTCAATGCAC-1	bud1	696	528	0	1	1
bud1_ACGTCCTTCACCATGA-1	bud1	2337	1294	0.0427899	0	0
bud1_ACGTCCTTCATTTCGT-1	bud1	4410	1739	0.0226757	2	2
bud1_ACGTCCTTCCAAGCAT-1	bud1	3238	1712	0	2	2
bud1_ACGTCCTTCGGTCGAC-1	bud1	3428	1557	0	2	2
bud1_ACGTCCTTCTTAGCTT-1	bud1	4476	2069	0.0223414	3	3
bud1_ACGTTCCAGCGCCATC-1	bud1	3834	1998	0.0260824	3	3
bud1_ACGTTCCAGGCGTTGA-1	bud1	1874	1162	0	9	9
bud1_ACGTTCCAGGGCAACT-1	bud1	3204	1590	0	9	9
bud1_ACGTTCCAGTCGGGAT-1	bud1	3125	1417	0	0	0
bud1_ACGTTCCCAACAGTGG-1	bud1	3653	1802	0	2	2
bud1_ACGTTCCCAAGAGCTG-1	bud1	1588	987	0	2	2
bud1_ACGTTCCCACAGACGA-1	bud1	3509	1484	0	0	0
bud1_ACGTTCCCACGGTGTC-1	bud1	907	668	0	9	9
bud1_ACGTTCCCACGTACAT-1	bud1	12554	3703	0	2	2
bud1_ACGTTCCCATCCAACA-1	bud1	10717	3945	0	11	11
bud1_ACGTTCCCATGACTAC-1	bud1	3596	1789	0	2	2
bud1_ACGTTCCGTCACTACA-1	bud1	12056	3953	0	13	13
bud1_ACGTTCCGTTTGGGTT-1	bud1	21388	3364	0	6	6
bud1_ACGTTCCTCACCTTGC-1	bud1	5244	2278	0.0762777	0	0
bud1_ACGTTCCTCCACTTCG-1	bud1	17851	3017	0	6	6
bud1_ACGTTCCTCCTTACCG-1	bud1	1557	994	0	4	4
bud1_ACGTTCCTCGCCTTTG-1	bud1	3946	2083	0.0253421	11	11
bud1_ACTACGAAGACCTCCG-1	bud1	5191	2180	0	0	0
bud1_ACTACGACAACGATTC-1	bud1	19691	5193	0.00507846	0	0
bud1_ACTACGACAATTCGTG-1	bud1	1420	927	0	9	9
bud1_ACTACGACACCAGTAT-1	bud1	3911	2314	0	4	4
bud1_ACTACGACAGAGTAAT-1	bud1	5544	2192	0.0180375	0	0
bud1_ACTACGACAGGGTCTC-1	bud1	1982	1323	0	9	9
bud1_ACTACGAGTCATGGCC-1	bud1	7445	2626	0	0	0
bud1_ACTACGAGTCGTGTTA-1	bud1	610	446	0	9	9
bud1_ACTACGAGTCTTCGAA-1	bud1	3875	2133	0	6	6
bud1_ACTACGAGTGTGCTTA-1	bud1	2296	1202	0	0	0
bud1_ACTACGAGTTCCGCTT-1	bud1	2915	1779	0	5	5
bud1_ACTACGATCCATTTAC-1	bud1	570	423	0	1	1
bud1_ACTATCTAGAAACCCG-1	bud1	2878	1465	0	2	2
bud1_ACTATCTAGAGGCGGA-1	bud1	1656	901	0	8	8
bud1_ACTATCTAGGGCATGT-1	bud1	10505	3558	0.00951928	6	6
bud1_ACTATCTAGGTAAGTT-1	bud1	748	597	0	5	5
bud1_ACTATCTAGTGCGCTC-1	bud1	8634	3513	0.0115821	9	9
bud1_ACTATCTAGTTTGCTG-1	bud1	2207	1419	0	3	3
bud1_ACTATCTCACGACAAG-1	bud1	532	394	0	1	1
bud1_ACTATCTCAGATTTCG-1	bud1	3520	1956	0	0	0
bud1_ACTATCTGTCAGACTT-1	bud1	1188	750	0	14	14
bud1_ACTATCTGTCCGAAAG-1	bud1	2773	1592	0.0721241	2	2
bud1_ACTATCTGTTATTCCT-1	bud1	1491	987	0	1	1
bud1_ACTATCTGTTTCTTAC-1	bud1	1017	596	0	1	1
bud1_ACTATCTTCAATGCAC-1	bud1	1761	1233	0	4	4
bud1_ACTATCTTCACAATGC-1	bud1	2109	1326	0	5	5
bud1_ACTATCTTCACATCAG-1	bud1	1070	550	0	1	1
bud1_ACTATCTTCACTCACC-1	bud1	4153	2184	0.024079	3	3
bud1_ACTATCTTCGAGTGAG-1	bud1	1720	1057	0	5	5
bud1_ACTATCTTCGTCAACA-1	bud1	5830	3102	0	9	9
bud1_ACTATCTTCTGTGCGG-1	bud1	1696	1038	0	1	1
bud1_ACTATCTTCTTCGGTC-1	bud1	3927	1846	0	0	0
bud1_ACTATGGAGACCACGA-1	bud1	1112	749	0	1	1
bud1_ACTATGGAGAGAGTGA-1	bud1	3055	1457	0	0	0
bud1_ACTATGGAGTAAACTG-1	bud1	2724	1564	0	10	10
bud1_ACTATGGAGTTCATCG-1	bud1	732	520	0	1	1
bud1_ACTATGGAGTTCATGC-1	bud1	4177	1847	0	11	11
bud1_ACTATGGCAACAACAA-1	bud1	1748	820	0.114416	1	1
bud1_ACTATGGCAAGTTGGG-1	bud1	2291	1204	0	4	4
bud1_ACTATGGCACATGACT-1	bud1	5959	2209	0.0167813	0	0
bud1_ACTATGGCACCATAAC-1	bud1	7521	3385	0.0132961	9	9
bud1_ACTATGGCACGTTCGG-1	bud1	3004	1766	0	9	9
bud1_ACTATGGCAGTGTGGA-1	bud1	4400	1836	0	7	7
bud1_ACTATGGCATGACGAG-1	bud1	4005	1790	0	5	5
bud1_ACTATGGGTAGACGTG-1	bud1	1270	872	0	3	3
bud1_ACTATGGGTAGCTGAG-1	bud1	4370	2121	0	6	6
bud1_ACTATGGGTCTACAAC-1	bud1	1231	820	0	4	4
bud1_ACTATGGGTGCTATTG-1	bud1	3885	1960	0	3	3
bud1_ACTATGGGTGCTCGTG-1	bud1	2236	1236	0	2	2
bud1_ACTATGGGTTGGACCC-1	bud1	1079	784	0	5	5
bud1_ACTATGGTCACCTACC-1	bud1	3011	1495	0	2	2
bud1_ACTATGGTCCATTTAC-1	bud1	2409	1492	0	2	2
bud1_ACTATGGTCGCGTTTC-1	bud1	7423	2498	0.0134716	0	0
bud1_ACTATGGTCGCTTGCT-1	bud1	555	427	0	1	1
bud1_ACTATGGTCGTCCATC-1	bud1	572	443	0	1	1
bud1_ACTATGGTCTCACGAA-1	bud1	1905	1178	0	4	4
bud1_ACTATTCAGCACTTTG-1	bud1	2613	1818	0	10	10
bud1_ACTATTCAGCAGGGAG-1	bud1	2563	1346	0	0	0
bud1_ACTATTCAGGATGCGT-1	bud1	1394	878	0	2	2
bud1_ACTATTCAGGTAGTAT-1	bud1	6116	1734	0	13	13
bud1_ACTATTCCAAAGCGTG-1	bud1	1115	767	0	1	1
bud1_ACTATTCCAAGATCCT-1	bud1	3761	1710	0.0265887	2	2
bud1_ACTATTCCAAGTTCCA-1	bud1	6006	2780	0	9	9
bud1_ACTATTCCACATTACG-1	bud1	1097	812	0	11	11
bud1_ACTATTCCACCTGTCT-1	bud1	3756	2122	0	2	2
bud1_ACTATTCCAGAGATTA-1	bud1	2877	1261	0	6	6
bud1_ACTATTCCAGTCCCGA-1	bud1	1629	1033	0	3	3
bud1_ACTATTCCATATCGGT-1	bud1	1210	625	0	1	1
bud1_ACTATTCCATGAAGGC-1	bud1	2988	1663	0	2	2
bud1_ACTATTCCATTCACAG-1	bud1	1264	826	0.0791139	3	3
bud1_ACTATTCGTGATGTAA-1	bud1	1218	775	0	6	6
bud1_ACTATTCGTGCACGCT-1	bud1	839	588	0	12	12
bud1_ACTATTCGTTTAGACC-1	bud1	1029	737	0	5	5
bud1_ACTATTCGTTTATGCG-1	bud1	5076	2307	0	5	5
bud1_ACTATTCTCATGCTAG-1	bud1	3939	1744	0.0253872	9	9
bud1_ACTATTCTCCCGAGTG-1	bud1	1996	1224	0	2	2
bud1_ACTATTCTCCGGACTG-1	bud1	831	635	0	1	1
bud1_ACTATTCTCGAGAACG-1	bud1	2070	1349	0	9	9
bud1_ACTATTCTCGCAATTG-1	bud1	2945	1721	0	3	3
bud1_ACTATTCTCTCCTACG-1	bud1	2084	1302	0.0479846	3	3
bud1_ACTCCCAAGATGCAGC-1	bud1	6225	2510	0	0	0
bud1_ACTCCCAAGCTCCATA-1	bud1	11153	3661	0	15	15
bud1_ACTCCCAAGTAAGGGA-1	bud1	872	636	0	2	2
bud1_ACTCCCACAAGACTGG-1	bud1	1854	1153	0	10	10
bud1_ACTCCCACAAGCTGCC-1	bud1	1246	810	0	1	1
bud1_ACTCCCACAGAACATA-1	bud1	1652	970	0.0605327	0	0
bud1_ACTCCCACAGACAAAT-1	bud1	2563	1206	0	2	2
bud1_ACTCCCAGTAGCACGA-1	bud1	1251	938	0	9	9
bud1_ACTCCCAGTAGTCTTG-1	bud1	2579	1496	0	3	3
bud1_ACTCCCAGTATAGGAT-1	bud1	1502	867	0	4	4
bud1_ACTCCCAGTCTCGGAC-1	bud1	4668	2043	0	5	5
bud1_ACTCCCAGTTAATCGC-1	bud1	1493	984	0	3	3
bud1_ACTCCCATCACTCCGT-1	bud1	4196	2167	0	3	3
bud1_ACTCCCATCGCGCCAA-1	bud1	1494	1156	0	14	14
bud1_ACTCCCATCGCTACAA-1	bud1	2170	1257	0	2	2
bud1_ACTCCCATCGGTCATA-1	bud1	6263	3213	0.0319336	9	9
bud1_ACTCCCATCTTTCGAT-1	bud1	961	682	0	1	1
bud1_ACTCTCGAGAGGTTTA-1	bud1	2963	1377	0	0	0
bud1_ACTCTCGAGATGGCAC-1	bud1	4317	1949	0	11	11
bud1_ACTCTCGAGCACGTCC-1	bud1	4077	1871	0	16	16
bud1_ACTCTCGAGCGAGGAG-1	bud1	5739	1608	0	6	6
bud1_ACTCTCGAGCTACTAC-1	bud1	812	533	0	11	11
bud1_ACTCTCGAGTGCGCTC-1	bud1	8812	3038	0.0113482	6	6
bud1_ACTCTCGCAAAGCGTG-1	bud1	3544	1891	0	11	11
bud1_ACTCTCGCAGAACCGA-1	bud1	1268	829	0	0	0
bud1_ACTCTCGCAGTACTAC-1	bud1	1234	769	0	0	0
bud1_ACTCTCGCATCGTTCC-1	bud1	2673	1403	0	6	6
bud1_ACTCTCGGTAATCAGA-1	bud1	1785	1115	0	5	5
bud1_ACTCTCGGTATGAAAC-1	bud1	538	408	0.185874	1	1
bud1_ACTCTCGGTCCTTTGC-1	bud1	1507	989	0	12	12
bud1_ACTCTCGGTGGGATTG-1	bud1	9433	3170	0	7	7
bud1_ACTCTCGGTGGTAATA-1	bud1	7252	2787	0	2	2
bud1_ACTCTCGGTGTACATC-1	bud1	2675	1305	0	6	6
bud1_ACTCTCGGTTGTAAAG-1	bud1	1388	968	0	10	10
bud1_ACTCTCGTCAGCAATC-1	bud1	4384	2018	0	11	11
bud1_ACTCTCGTCCCAGTGG-1	bud1	8454	3024	0	6	6
bud1_ACTCTCGTCGCAGTCG-1	bud1	1423	943	0	3	3
bud1_ACTCTCGTCGGATACT-1	bud1	1465	971	0	10	10
bud1_ACTCTCGTCTAACGGT-1	bud1	2201	1181	0	10	10
bud1_ACTGATGAGACAGCGT-1	bud1	1739	1073	0.0575043	9	9
bud1_ACTGATGAGCACTCAT-1	bud1	13170	4672	0.00759301	2	2
bud1_ACTGATGAGGTCACTT-1	bud1	5097	2210	0	2	2
bud1_ACTGATGCACACCTGG-1	bud1	1874	1130	0	1	1
bud1_ACTGATGCATAACTCG-1	bud1	771	602	0.259403	1	1
bud1_ACTGATGCATAGGCGA-1	bud1	5280	2272	0.0189394	2	2
bud1_ACTGATGGTACGTAGG-1	bud1	1704	616	0	6	6
bud1_ACTGATGGTTAAGACA-1	bud1	3837	1674	0	2	2
bud1_ACTGATGTCACTGTCC-1	bud1	951	664	0	3	3
bud1_ACTGATGTCCCATTTA-1	bud1	3228	1527	0	0	0
bud1_ACTGATGTCCTGCCAT-1	bud1	3003	1435	0	6	6
bud1_ACTGATGTCTTCACAT-1	bud1	9443	3651	0	10	10
bud1_ACTGCAAAGACCATAA-1	bud1	16277	3664	0	6	6
bud1_ACTGCAAAGCCTCATA-1	bud1	2685	1249	0	10	10
bud1_ACTGCAAAGGACTATA-1	bud1	778	594	0	5	5
bud1_ACTGCAAAGGTTCTAC-1	bud1	2046	1100	0.0977517	7	7
bud1_ACTGCAACAAGCGATG-1	bud1	612	480	0	5	5
bud1_ACTGCAACACCAATTG-1	bud1	2497	893	0	6	6
bud1_ACTGCAACAGAACTCT-1	bud1	4676	2196	0.0213858	6	6
bud1_ACTGCAACATCCGGCA-1	bud1	3997	2051	0	10	10
bud1_ACTGCAAGTAGCACAG-1	bud1	10303	3895	0	2	2
bud1_ACTGCAAGTAGGCTGA-1	bud1	4709	2192	0	3	3
bud1_ACTGCAAGTTAGCGGA-1	bud1	5173	2157	0	0	0
bud1_ACTGCAAGTTCTATCT-1	bud1	1768	876	0	13	13
bud1_ACTGCAAGTTCTTGCC-1	bud1	2759	1385	0	4	4
bud1_ACTGCAAGTTTGTTGG-1	bud1	732	544	0	3	3
bud1_ACTGCAATCAACTTTC-1	bud1	8330	2867	0.0120048	6	6
bud1_ACTGCAATCAAGCTGT-1	bud1	1710	955	0	11	11
bud1_ACTGCAATCATAGGCT-1	bud1	2454	1377	0	2	2
bud1_ACTGCAATCCGATAGT-1	bud1	1615	995	0	0	0
bud1_ACTGCAATCGAAACAA-1	bud1	949	677	0.105374	1	1
bud1_ACTGCAATCGGTAGAG-1	bud1	1064	707	0	6	6
bud1_ACTGCAATCGTTTACT-1	bud1	1053	780	0	1	1
bud1_ACTGCAATCTTAATCC-1	bud1	1622	1081	0	9	9
bud1_ACTGTCCAGAAGCCAC-1	bud1	10918	3158	0	6	6
bud1_ACTGTCCAGACAAGCC-1	bud1	757	546	0	1	1
bud1_ACTGTCCAGACAGCTG-1	bud1	5344	2551	0.0187126	12	12
bud1_ACTGTCCAGCCTAGGA-1	bud1	3252	1579	0	2	2
bud1_ACTGTCCAGCGACTTT-1	bud1	1909	1127	0	5	5
bud1_ACTGTCCAGCGCACAA-1	bud1	5868	2723	0	12	12
bud1_ACTGTCCAGCGTGAAC-1	bud1	3007	1591	0	11	11
bud1_ACTGTCCAGGCATCGA-1	bud1	1813	1105	0	7	7
bud1_ACTGTCCAGGTATAGT-1	bud1	1179	831	0.0848176	12	12
bud1_ACTGTCCCACAGTCAT-1	bud1	1398	882	0	10	10
bud1_ACTGTCCCACGTGAGA-1	bud1	1687	1094	0	3	3
bud1_ACTGTCCCACTAGGTT-1	bud1	820	604	0.121951	3	3
bud1_ACTGTCCCAGCAGACA-1	bud1	1497	1046	0	5	5
bud1_ACTGTCCCAGCCTATA-1	bud1	1541	1011	0	2	2
bud1_ACTGTCCCATAATCCG-1	bud1	545	434	0	1	1
bud1_ACTGTCCCATGACAGG-1	bud1	1981	1183	0	2	2
bud1_ACTGTCCCATGACTCA-1	bud1	961	636	0	3	3
bud1_ACTGTCCCATTCTCTA-1	bud1	1394	892	0	9	9
bud1_ACTGTCCGTACAGTTC-1	bud1	9078	2293	0	6	6
bud1_ACTGTCCGTACGTAGG-1	bud1	3759	1046	0	6	6
bud1_ACTGTCCGTAGTTCCA-1	bud1	3230	1565	0	0	0
bud1_ACTGTCCGTCGAGCAA-1	bud1	585	459	0.17094	10	10
bud1_ACTGTCCGTCTCGGGT-1	bud1	2105	1243	0	0	0
bud1_ACTGTCCGTTAAGACA-1	bud1	1041	698	0	0	0
bud1_ACTGTCCTCAAAGAAC-1	bud1	1347	946	0	9	9
bud1_ACTGTCCTCCGTGTGG-1	bud1	4175	2106	0	2	2
bud1_ACTGTCCTCGAGAGAC-1	bud1	6413	2866	0	2	2
bud1_ACTGTCCTCGCGTTTC-1	bud1	4105	1997	0	3	3
bud1_ACTGTCCTCTTTCTAG-1	bud1	1879	1192	0	8	8
bud1_ACTGTGAAGTTTCAGC-1	bud1	763	603	0	1	1
bud1_ACTGTGACAGAAATCA-1	bud1	1785	928	0	2	2
bud1_ACTGTGACAGTTTCAG-1	bud1	1514	1038	0	10	10
bud1_ACTGTGACATCTTTCA-1	bud1	4466	2297	0.0223914	11	11
bud1_ACTGTGAGTACGATTC-1	bud1	3992	1748	0	6	6
bud1_ACTGTGAGTAGGAGGG-1	bud1	2390	1303	0	16	16
bud1_ACTGTGAGTCTAGTGT-1	bud1	2298	1173	0.0435161	2	2
bud1_ACTGTGAGTCTGCATA-1	bud1	2029	1098	0	5	5
bud1_ACTGTGAGTCTTGAGT-1	bud1	3738	1780	0	0	0
bud1_ACTGTGAGTGCAATGG-1	bud1	10484	3840	0	5	5
bud1_ACTGTGAGTGCCGAAA-1	bud1	4685	1880	0	0	0
bud1_ACTGTGATCAAAGACA-1	bud1	791	604	0	3	3
bud1_ACTTAGGAGAGGTATT-1	bud1	2071	1194	0	7	7
bud1_ACTTAGGAGATGCTGG-1	bud1	3735	1170	0	6	6
bud1_ACTTAGGAGCCATATC-1	bud1	3200	1840	0	10	10
bud1_ACTTAGGAGGCGACAT-1	bud1	3553	1654	0	2	2
bud1_ACTTAGGAGTACAGAT-1	bud1	843	652	0	14	14
bud1_ACTTAGGAGTCATCCA-1	bud1	4266	1722	0	6	6
bud1_ACTTAGGCAACCCTCT-1	bud1	6081	2605	0	2	2
bud1_ACTTAGGCAGACCAAG-1	bud1	688	500	0	10	10
bud1_ACTTAGGCAGGTCCGT-1	bud1	17721	3285	0	6	6
bud1_ACTTAGGGTACAAGTA-1	bud1	3562	1648	0	2	2
bud1_ACTTAGGGTAGACAGC-1	bud1	4379	2058	0	2	2
bud1_ACTTAGGGTGAGGCAT-1	bud1	2483	1348	0.0402739	10	10
bud1_ACTTAGGGTTGTTGTG-1	bud1	514	403	0	1	1
bud1_ACTTAGGTCACTTCTA-1	bud1	3720	1757	0.0268817	2	2
bud1_ACTTAGGTCATCGCTC-1	bud1	3664	1704	0	8	8
bud1_ACTTAGGTCCCGAAAT-1	bud1	1712	1211	0	15	15
bud1_ACTTAGGTCCCTCTCC-1	bud1	7047	2548	0	0	0
bud1_ACTTAGGTCTCATGGA-1	bud1	3036	1828	0	10	10
bud1_ACTTATCAGAATCTAG-1	bud1	1874	1207	0	5	5
bud1_ACTTATCAGCTAGAGC-1	bud1	7603	1647	0	13	13
bud1_ACTTATCCAAATCAGA-1	bud1	773	562	0	1	1
bud1_ACTTATCCAAATTAGG-1	bud1	4547	2538	0	5	5
bud1_ACTTATCCAACACGAG-1	bud1	15522	5105	0	5	5
bud1_ACTTATCCAAGGCAAC-1	bud1	805	604	0	1	1
bud1_ACTTATCCAGCATTGT-1	bud1	9584	3311	0	0	0
bud1_ACTTATCCAGCTTCCT-1	bud1	879	626	0	1	1
bud1_ACTTATCCATCTGGGC-1	bud1	10448	3923	0	10	10
bud1_ACTTATCCATTCTTCA-1	bud1	6560	3130	0	15	15
bud1_ACTTATCGTACCCACG-1	bud1	5482	2355	0	7	7
bud1_ACTTATCGTACTAAGA-1	bud1	1316	909	0	12	12
bud1_ACTTATCGTCACAGAG-1	bud1	3011	1321	0	0	0
bud1_ACTTATCGTCTGCCTT-1	bud1	606	418	0	1	1
bud1_ACTTATCGTGAGTTGG-1	bud1	3952	1613	0	0	0
bud1_ACTTATCGTGTCGATT-1	bud1	1198	734	0	5	5
bud1_ACTTATCGTTCTCCCA-1	bud1	5020	2024	0	6	6
bud1_ACTTATCTCAAACCTG-1	bud1	1291	865	0	15	15
bud1_ACTTATCTCGTGGACC-1	bud1	6143	2603	0	9	9
bud1_ACTTATCTCTGCATGA-1	bud1	9716	3087	0.0102923	0	0
bud1_ACTTCCGAGAGCCATG-1	bud1	749	553	0	15	15
bud1_ACTTCCGAGAGTCCGA-1	bud1	1806	1067	0	2	2
bud1_ACTTCCGAGCCACCGT-1	bud1	1631	1077	0	2	2
bud1_ACTTCCGAGCCTCACG-1	bud1	3206	1553	0	6	6
bud1_ACTTCCGAGGTGATAT-1	bud1	8945	3267	0	0	0
bud1_ACTTCCGAGTTTCTTC-1	bud1	613	397	0	11	11
bud1_ACTTCCGCAATTGCAC-1	bud1	4465	2058	0.0223964	0	0
bud1_ACTTCCGCACAGTATC-1	bud1	2758	1153	0	0	0
bud1_ACTTCCGCATCACGGC-1	bud1	2607	1622	0	3	3
bud1_ACTTCCGCATGCACTA-1	bud1	1535	1080	0	3	3
bud1_ACTTCCGGTACAATAG-1	bud1	2054	1181	0	2	2
bud1_ACTTCCGGTCAGCTTA-1	bud1	784	585	0	2	2
bud1_ACTTCCGGTCTGGTTA-1	bud1	2122	1242	0	4	4
bud1_ACTTCCGGTCTTTATC-1	bud1	1439	877	0	5	5
bud1_ACTTCCGGTGTTGATC-1	bud1	2898	1459	0.0345066	2	2
bud1_ACTTCCGTCAGCTGAT-1	bud1	3279	1779	0	4	4
bud1_ACTTCCGTCCACGTCT-1	bud1	1654	999	0	2	2
bud1_ACTTCCGTCCCAGCGA-1	bud1	2185	1386	0	2	2
bud1_ACTTCCGTCCGTAATG-1	bud1	3623	2011	0	2	2
bud1_ACTTCCGTCGTTCATT-1	bud1	2574	1511	0	9	9
bud1_ACTTCCGTCTGCGGGT-1	bud1	4907	2026	0.0407581	12	12
bud1_ACTTCGCAGACCAACG-1	bud1	1845	971	0.0542005	4	4
bud1_ACTTCGCAGCACCTGC-1	bud1	821	610	0	12	12
bud1_ACTTCGCAGCCTCAGC-1	bud1	1424	974	0.0702247	2	2
bud1_ACTTCGCAGGTGTGAC-1	bud1	2223	1257	0	1	1
bud1_ACTTCGCCAGTTGGTT-1	bud1	3410	1486	0	6	6
bud1_ACTTCGCCATCGGCCA-1	bud1	1767	1094	0	2	2
bud1_ACTTCGCCATTGCTGA-1	bud1	1182	777	0.0846024	1	1
bud1_ACTTCGCGTCAGCGTC-1	bud1	5432	2573	0.0184094	10	10
bud1_ACTTCGCGTGGTCTCG-1	bud1	3596	1791	0	9	9
bud1_ACTTCGCTCAAAGGAT-1	bud1	3650	1364	0	0	0
bud1_ACTTCGCTCAAGATAG-1	bud1	4486	1812	0	0	0
bud1_ACTTCGCTCCAAGCAT-1	bud1	13056	3760	0	13	13
bud1_ACTTCGCTCGAATGCT-1	bud1	1741	1076	0	3	3
bud1_ACTTCGCTCGACGAGA-1	bud1	5514	2184	0	2	2
bud1_ACTTTCAAGAGCAGAA-1	bud1	753	569	0	2	2
bud1_ACTTTCAAGCCTCGTG-1	bud1	2161	1208	0	5	5
bud1_ACTTTCAAGTACAGCG-1	bud1	5684	2408	0	9	9
bud1_ACTTTCAAGTGTGTTC-1	bud1	6564	2553	0	0	0
bud1_ACTTTCAAGTTCTACG-1	bud1	24818	3587	0.00402933	13	13
bud1_ACTTTCACAAGGTCTT-1	bud1	1079	735	0	1	1
bud1_ACTTTCACAATACAGA-1	bud1	2755	1354	0.0725953	4	4
bud1_ACTTTCACAGGTGACA-1	bud1	1938	978	0	7	7
bud1_ACTTTCAGTAACATGA-1	bud1	1359	894	0	1	1
bud1_ACTTTCAGTACTAGCT-1	bud1	2143	1290	0	12	12
bud1_ACTTTCAGTATTCCTT-1	bud1	3571	2026	0	9	9
bud1_ACTTTCAGTCGCAACC-1	bud1	779	587	0	1	1
bud1_ACTTTCAGTCTTAGTG-1	bud1	2118	1212	0.0472144	2	2
bud1_ACTTTCAGTGCTGATT-1	bud1	1074	787	0	0	0
bud1_ACTTTCAGTTCGTTCC-1	bud1	777	611	0.1287	1	1
bud1_ACTTTCAGTTCTTGTT-1	bud1	2269	1509	0	12	12
bud1_ACTTTCATCCGTCAAA-1	bud1	16197	4866	0	6	6
bud1_ACTTTCATCGTTAGTG-1	bud1	2079	1287	0	2	2
bud1_ACTTTCATCTAAGAAG-1	bud1	971	700	0	2	2
bud1_ACTTTCATCTGGCCGA-1	bud1	816	493	0	9	9
bud1_ACTTTGTAGCAATAAC-1	bud1	19114	3217	0.00523177	6	6
bud1_ACTTTGTAGCCAGTAG-1	bud1	1574	986	0	1	1
bud1_ACTTTGTAGTACAGAT-1	bud1	1273	851	0	1	1
bud1_ACTTTGTAGTTACGTC-1	bud1	786	594	0	9	9
bud1_ACTTTGTCAGAGGTTG-1	bud1	973	720	0	15	15
bud1_ACTTTGTCAGCCTACG-1	bud1	35283	5421	0	13	13
bud1_ACTTTGTCAGGATTCT-1	bud1	1997	1281	0	11	11
bud1_ACTTTGTCATACATCG-1	bud1	1734	1080	0.0576701	0	0
bud1_ACTTTGTCATATGCGT-1	bud1	1529	853	0	7	7
bud1_ACTTTGTCATCTCATT-1	bud1	1977	1300	0	2	2
bud1_ACTTTGTTCGTCACCT-1	bud1	1062	730	0	0	0
bud1_AGAAATGAGCATTTCG-1	bud1	2265	1198	0	5	5
bud1_AGAAATGAGGACTATA-1	bud1	928	677	0.107759	1	1
bud1_AGAAATGAGTACCATC-1	bud1	777	553	0	1	1
bud1_AGAAATGGTTCCACAA-1	bud1	887	648	0	2	2
bud1_AGAAATGGTTGTACGT-1	bud1	1189	745	0	1	1
bud1_AGAAATGTCAGATGCT-1	bud1	4367	2404	0	14	14
bud1_AGAAATGTCGCGCTGA-1	bud1	11060	3505	0	0	0
bud1_AGAAATGTCGGAGTGA-1	bud1	1052	686	0	12	12
bud1_AGAAATGTCTCAGTCC-1	bud1	6659	2040	0	13	13
bud1_AGAAATGTCTGACCCT-1	bud1	692	539	0	14	14
bud1_AGAACAAAGAAACTGT-1	bud1	2224	1227	0	4	4
bud1_AGAACAAAGACCACGA-1	bud1	8804	4029	0	9	9
bud1_AGAACAAAGCCTCAGC-1	bud1	1041	765	0	5	5
bud1_AGAACAAAGTAGCAAT-1	bud1	1443	926	0	5	5
bud1_AGAACAACAAACCACT-1	bud1	726	545	0	1	1
bud1_AGAACAACAACCTATG-1	bud1	545	414	0	1	1
bud1_AGAACAAGTACCGGAA-1	bud1	12004	3951	0	2	2
bud1_AGAACAAGTCTACGTA-1	bud1	654	468	0	1	1
bud1_AGAACAAGTTAAACAG-1	bud1	927	696	0	1	1
bud1_AGAACAATCGGACGTC-1	bud1	1946	1239	0	9	9
bud1_AGAACAATCTCCGAGG-1	bud1	978	700	0.102249	2	2
bud1_AGAACAATCTGCTTAT-1	bud1	734	536	0	1	1
bud1_AGAACCTAGAGTTGTA-1	bud1	3231	1773	0.0309502	10	10
bud1_AGAACCTAGGGTGAAA-1	bud1	2500	1378	0	11	11
bud1_AGAACCTAGTATCCTG-1	bud1	1006	726	0	0	0
bud1_AGAACCTAGTGGACGT-1	bud1	1619	1065	0	5	5
bud1_AGAACCTAGTTCACTG-1	bud1	2260	754	0.0442478	6	6
bud1_AGAACCTCAAAGGTTA-1	bud1	1300	787	0	3	3
bud1_AGAACCTCACGGTGTC-1	bud1	3087	1947	0.0323939	12	12
bud1_AGAACCTCATACACCA-1	bud1	3845	1818	0	0	0
bud1_AGAACCTCATCCAATG-1	bud1	589	485	0	1	1
bud1_AGAACCTCATCTCAAG-1	bud1	622	473	0	14	14
bud1_AGAACCTGTAAGGCCA-1	bud1	7719	2664	0	2	2
bud1_AGAACCTTCAGCCTTC-1	bud1	1246	929	0	3	3
bud1_AGAACCTTCCCTTCCC-1	bud1	8500	3903	0	12	12
bud1_AGAACCTTCCGCAGTG-1	bud1	6041	2741	0	7	7
bud1_AGAACCTTCCTGTAAG-1	bud1	4541	2376	0	3	3
bud1_AGAACCTTCGTGCATA-1	bud1	9597	3551	0.0104199	11	11
bud1_AGAACCTTCTTCTGTA-1	bud1	1353	974	0	3	3
bud1_AGAAGCGAGACATCCT-1	bud1	2144	1234	0.0466418	0	0
bud1_AGAAGCGAGAGAAGGT-1	bud1	4099	1696	0	6	6
bud1_AGAAGCGAGCACACCC-1	bud1	6265	2309	0	0	0
bud1_AGAAGCGAGTTTGCTG-1	bud1	3990	1940	0	9	9
bud1_AGAAGCGCAACGATTC-1	bud1	4768	1911	0	7	7
bud1_AGAAGCGCACGACGAA-1	bud1	2249	1261	0.0444642	4	4
bud1_AGAAGCGCACGTAGAG-1	bud1	9872	3345	0	0	0
bud1_AGAAGCGCACTTTATC-1	bud1	616	487	0	1	1
bud1_AGAAGCGGTACCAGAG-1	bud1	2401	1138	0.0416493	3	3
bud1_AGAAGCGGTATCCTTT-1	bud1	1694	1078	0	3	3
bud1_AGAAGCGGTCCTTTGC-1	bud1	1913	1174	0	2	2
bud1_AGAAGCGGTTGAAGTA-1	bud1	1279	797	0	1	1
bud1_AGAAGCGTCAGGAGAC-1	bud1	630	442	0	14	14
bud1_AGAAGCGTCTCTATAC-1	bud1	9947	2135	0	6	6
bud1_AGAAGTAAGCATGATA-1	bud1	905	654	0	10	10
bud1_AGAAGTAAGCGTGCTC-1	bud1	3248	1988	0	12	12
bud1_AGAAGTAAGTACGAGC-1	bud1	3899	1816	0.0256476	2	2
bud1_AGAAGTACAAATCAGA-1	bud1	1407	933	0	11	11
bud1_AGAAGTACAAGTTTGC-1	bud1	2586	1466	0	11	11
bud1_AGAAGTACACAAGCAG-1	bud1	1307	864	0	7	7
bud1_AGAAGTACACTCGATA-1	bud1	1592	958	0	2	2
bud1_AGAAGTACAGCACACC-1	bud1	1563	1073	0.0639795	5	5
bud1_AGAAGTACAGGAAGTC-1	bud1	2254	1133	0	0	0
bud1_AGAAGTACATAACAGA-1	bud1	1239	849	0	9	9
bud1_AGAAGTACATGAATCC-1	bud1	1892	1139	0	2	2
bud1_AGAAGTACATTATGCG-1	bud1	1039	563	0	13	13
bud1_AGAAGTAGTATGGAGC-1	bud1	3779	1224	0	13	13
bud1_AGAAGTAGTCCTCCAT-1	bud1	935	652	0	12	12
bud1_AGAAGTAGTGTGGACA-1	bud1	829	602	0	15	15
bud1_AGAAGTAGTTGCCAAT-1	bud1	537	422	0	10	10
bud1_AGAAGTATCAATCTCT-1	bud1	9559	2550	0	15	15
bud1_AGAAGTATCAGGGTAG-1	bud1	794	601	0	1	1
bud1_AGAAGTATCTACGGGC-1	bud1	3153	1463	0.0317158	6	6
bud1_AGACAAAAGCGGGTAT-1	bud1	2826	1411	0	4	4
bud1_AGACAAACATACAGCT-1	bud1	2798	1476	0.0714796	10	10
bud1_AGACAAAGTAACAGTA-1	bud1	23680	5117	0	2	2
bud1_AGACAAAGTACAAACA-1	bud1	984	721	0	2	2
bud1_AGACAAAGTAGCTCGC-1	bud1	5642	2411	0.0177242	2	2
bud1_AGACAAAGTCCATAGT-1	bud1	10873	2421	0	6	6
bud1_AGACAAAGTGTCCACG-1	bud1	1161	790	0	9	9
bud1_AGACAAATCAAGCCCG-1	bud1	1766	928	0.0566251	13	13
bud1_AGACAAATCACGGAGA-1	bud1	13895	4181	0	2	2
bud1_AGACAAATCATCTACT-1	bud1	2388	1441	0	1	1
bud1_AGACAAATCGCTTGAA-1	bud1	4035	1784	0	2	2
bud1_AGACAAATCGGCCTTT-1	bud1	6639	3064	0	5	5
bud1_AGACAAATCTAACACG-1	bud1	8193	3144	0.0122055	11	11
bud1_AGACAAATCTTGGCTC-1	bud1	1532	988	0	10	10
bud1_AGACACTAGATGCCGA-1	bud1	1249	860	0	2	2
bud1_AGACACTAGCGTCTCG-1	bud1	5972	2881	0.0334896	9	9
bud1_AGACACTCAAAGCAAT-1	bud1	825	649	0	10	10
bud1_AGACACTCAAATCGTC-1	bud1	4114	2164	0	3	3
bud1_AGACACTCAAGGTTGG-1	bud1	1956	1345	0	10	10
bud1_AGACACTCAAGTTCCA-1	bud1	6579	1286	0	6	6
bud1_AGACACTCACCGCTGA-1	bud1	9029	3952	0	9	9
bud1_AGACACTCAGACCTAT-1	bud1	1748	985	0	9	9
bud1_AGACACTCAGAGGCTA-1	bud1	1138	777	0	7	7
bud1_AGACACTCAGCTGTGC-1	bud1	3817	2090	0.0261986	12	12
bud1_AGACACTCAGGCATGA-1	bud1	6101	2050	0	2	2
bud1_AGACACTGTCCACTTC-1	bud1	1223	805	0	1	1
bud1_AGACACTGTGAAAGTT-1	bud1	1992	1325	0	3	3
bud1_AGACACTGTGACTGTT-1	bud1	2889	1826	0	2	2
bud1_AGACACTTCATTGGTG-1	bud1	1545	960	0	3	3
bud1_AGACACTTCCAATCCC-1	bud1	4233	2155	0	2	2
bud1_AGACACTTCGTAGCTA-1	bud1	1791	996	0.0558347	3	3
bud1_AGACACTTCTACCAGA-1	bud1	2918	1586	0	2	2
bud1_AGACAGGAGATTAGTG-1	bud1	3359	1858	0	6	6
bud1_AGACAGGAGGAGGTTC-1	bud1	1295	640	0.0772201	1	1
bud1_AGACAGGCACGACGAA-1	bud1	3283	1731	0	0	0
bud1_AGACAGGCACTAAACC-1	bud1	845	600	0	2	2
bud1_AGACAGGCATCACGGC-1	bud1	789	515	0	3	3
bud1_AGACAGGGTATCGATC-1	bud1	6046	2230	0.0165399	13	13
bud1_AGACAGGGTATGAGGC-1	bud1	1169	759	0	12	12
bud1_AGACAGGGTCTTCGAA-1	bud1	1358	854	0	7	7
bud1_AGACAGGGTTGCTGAT-1	bud1	10888	3164	0	6	6
bud1_AGACAGGTCATCACAG-1	bud1	1147	797	0	2	2
bud1_AGACAGGTCCCATGGG-1	bud1	1104	815	0	10	10
bud1_AGACAGGTCCGGTAGC-1	bud1	7285	2693	0	11	11
bud1_AGACAGGTCGAGAGCA-1	bud1	15367	3287	0	6	6
bud1_AGACAGGTCGCTGTTC-1	bud1	1219	850	0	3	3
bud1_AGACAGGTCGGTGCAC-1	bud1	10761	2341	0	13	13
bud1_AGACCATAGAAGCTCG-1	bud1	4394	1655	0	6	6
bud1_AGACCATAGCGGTAAC-1	bud1	11937	2886	0	6	6
bud1_AGACCATAGTTTCGAC-1	bud1	5094	2733	0	3	3
bud1_AGACCATCAAACCACT-1	bud1	2205	1259	0	3	3
bud1_AGACCATCAATAACGA-1	bud1	9070	3080	0	10	10
bud1_AGACCATCACCATAAC-1	bud1	5650	2567	0	2	2
bud1_AGACCATCAGACTCTA-1	bud1	5776	2513	0	4	4
bud1_AGACCATCATGGCTGC-1	bud1	2118	1343	0	10	10
bud1_AGACCATGTCTAGATC-1	bud1	1020	648	0	2	2
bud1_AGACCATGTGAGCTCC-1	bud1	4363	2049	0	0	0
bud1_AGACCATGTTGGACTT-1	bud1	2930	1553	0	3	3
bud1_AGACCATGTTTCGGCG-1	bud1	6426	2761	0	11	11
bud1_AGACCATTCGTTCGCT-1	bud1	1067	672	0.187441	3	3
bud1_AGACCATTCTGTAACG-1	bud1	2838	1465	0	6	6
bud1_AGACCCGAGCAACAAT-1	bud1	1316	850	0	2	2
bud1_AGACCCGAGCATTGTC-1	bud1	819	619	0	1	1
bud1_AGACCCGAGGTAATCA-1	bud1	995	700	0	5	5
bud1_AGACCCGCAATAGAGT-1	bud1	7120	3254	0	10	10
bud1_AGACCCGCACAAGCCC-1	bud1	3761	1695	0.0265887	5	5
bud1_AGACCCGCACCGCTAG-1	bud1	3076	1259	0	13	13
bud1_AGACCCGCAGTTGGTT-1	bud1	4413	2033	0	0	0
bud1_AGACCCGCATACGCAT-1	bud1	3330	1783	0	6	6
bud1_AGACCCGCATGGCTAT-1	bud1	902	637	0	9	9
bud1_AGACCCGGTTATCCAG-1	bud1	1026	745	0	1	1
bud1_AGACCCGGTTTACTTC-1	bud1	1814	1231	0	5	5
bud1_AGACCCGTCCTGGGTG-1	bud1	1278	859	0	4	4
bud1_AGACCCGTCGACGCTG-1	bud1	1522	944	0	4	4
bud1_AGACTCAAGCACCCAC-1	bud1	1358	904	0	11	11
bud1_AGACTCAAGCTCCCTT-1	bud1	2319	1320	0	2	2
bud1_AGACTCAAGGATCATA-1	bud1	2692	1463	0.0742942	2	2
bud1_AGACTCAAGGCTGGAT-1	bud1	3387	1695	0	6	6
bud1_AGACTCAAGGCTTTCA-1	bud1	635	446	0	1	1
bud1_AGACTCAAGGTAAGTT-1	bud1	2894	1764	0	3	3
bud1_AGACTCAAGTCACACT-1	bud1	6424	1990	0	6	6
bud1_AGACTCAAGTGGTTCT-1	bud1	4513	2259	0.0443164	7	7
bud1_AGACTCAAGTTGCTGT-1	bud1	1635	908	0	3	3
bud1_AGACTCACAACAGAGC-1	bud1	1119	785	0.0893655	3	3
bud1_AGACTCACAAGTGGAC-1	bud1	2547	1243	0.0392619	12	12
bud1_AGACTCACAATCGCGC-1	bud1	1960	1289	0	9	9
[truncated: 27,013 more rows]
