# Supplementary material for: Single-cell RNA sequencing of shoot apex reveals the mechanism of cyclin regulating cell division via auxin signaling pathway in Populus alba
Source: Front Plant Sci. 2025 Mar 4;16:1555388. doi: 10.3389/fpls.2025.1555388 (PMC11913855; doi:10.3389/fpls.2025.1555388)
Supplement: Supplementary file 1 [file DataSheet1.zip › Supplementary material/Table S4. The gene expression in clusters.xlsx]

## Sheet: Sheet1
Table S4. The gene expression in clusters
ID	RNA.0	RNA.1	RNA.2	RNA.3	RNA.4	RNA.5	RNA.6	RNA.7	RNA.8	RNA.9	RNA.10	RNA.11	RNA.12	RNA.13	RNA.14	RNA.15	RNA.16
evm.TU.Poalb01G000010.1	0.00469385	0.00649521	0.0059863	0.00061568	0.00399992	0.00176611	0.00210683	0.00673	0.00440682	0.00824291	0.0111843	0.0088224	0.00131111	0.00782969	0.0107385	0.0215912	0.00215599
evm.TU.Poalb01G000020.1	0.00890066	0.0240935	0.0120819	0.00657416	0.00274907	0.00727207	0.00391097	0.00825627	0.0103437	0.031566	0.0287077	0.0126442	0.0202139	0.000392599	0.00576118	0.015743	0.00244468
evm.TU.Poalb01G000030.1	0.000245882	0	0	0.00047963	0	0	0	0	0	0	0	0.000896136	0	0	0	0	0
evm.TU.Poalb01G000040.1	0.000526995	0	0	0	0	0	0	0	0	0	0	0	0	0	0	0	0
evm.TU.Poalb01G000070.1	1.39398	1.03528	1.17633	0.848615	1.60875	1.29644	1.0445	1.12163	1.13545	1.01226	1.10498	1.08096	1.14826	1.11461	0.782916	1.32745	1.29704
evm.TU.Poalb01G000090.1	0	0	0	0	0	0	0	0	0	0	0.000431374	0	0	0	0	0	0
evm.TU.Poalb01G000110.1	0.0269248	0.0683455	0.0528325	0.0586054	0.0630733	0.0490356	0.0229014	0.064259	0.0482018	0.0400856	0.0635799	0.0524393	0.0481676	0.0189043	0.0203991	0.0336871	0.0708348
evm.TU.Poalb01G000120.1	0.00735305	0.0392096	0.0238437	0.00368013	0.00771333	0.0444361	0.0125828	0.00260953	0.00168705	0.0145615	0.00732412	0.0136965	0.018686	0.0023238	0.0239091	0	0
evm.TU.Poalb01G000130.1	0.000661995	0	0	0	0	0	0.000797275	0	0	0	0	0	0	0.000463492	0	0	0
evm.TU.Poalb01G000140.1	1.31352	1.11675	1.17254	1.01949	1.14957	0.962525	1.13189	1.5218	1.26628	1.06392	1.33828	1.24859	1.62552	1.05648	1.68908	2.05414	1.36671
evm.TU.Poalb01G000150.1	0.000460604	0.0106362	0.00237192	0	0.00427173	0.00858285	0.00116114	0.000314244	0	0.00774302	0.00746339	0.000287526	0.0671301	0.00144887	0	0	0
evm.TU.Poalb01G000160.1	0	0.00279373	0	0.00299581	0	0.00184997	0	0	0.000998781	0	0	0	0.0147297	0	0	0	0
evm.TU.Poalb01G000180.1	0.000772432	0	0	0	0	0	0	0.00152918	0	0	0	0	0.000689243	0.00059377	0	0.0017089	0
evm.TU.Poalb01G000190.1	0.00620524	0.0198717	0.0151096	0.0121824	0.00345068	0.00928473	0.00789098	0.00979209	0.0172809	0.0175983	0.00669043	0.0107094	0.0157863	0.00469122	0	0.00592788	0.00532698
evm.TU.Poalb01G000200.1	0.0163314	0.00969056	0.00771875	0.020691	0.0121966	0.0201778	0.0118598	0.0319039	0.01767	0.0346601	0.0289736	0.00836731	0.0278359	0.0210529	0.084361	0.0111675	0.0151093
evm.TU.Poalb01G000210.1	0.460425	0.345841	0.237707	0.199886	0.609808	0.197692	0.278205	0.50431	0.400187	0.214532	0.278334	0.275903	0.251357	0.828005	0.340702	0.378312	0.370626
evm.TU.Poalb01G000220.1	0.0928596	0.125714	0.0511971	0.0526422	0.171537	0.100532	0.0901282	0.193251	0.0977488	0.0520606	0.0958963	0.0942929	0.193031	0.152317	0.0899834	0.270026	0.236165
evm.TU.Poalb01G000230.1	0.146511	0.472137	0.333638	0.467035	0.153665	0.469985	0.27067	0.315505	0.270033	0.378132	0.355006	0.377561	0.489196	0.126743	0.610554	0.339921	0.256309
evm.TU.Poalb01G000240.1	0.383433	0.628961	0.293371	0.231799	0.359517	0.367237	0.143904	0.485165	0.385743	0.352524	0.343806	0.324671	0.385067	0.0644249	0.712262	0.18779	0.405963
evm.TU.Poalb01G000250.1	0.00427522	0.0110201	0.0037823	0.00645577	0.001122	0.00667628	0.0015162	0.00347317	0.00295026	0.00499244	0.0121305	0.0093627	0.0345439	0.00132283	0.024001	0.00373801	0
evm.TU.Poalb01G000260.1	0.000728365	0.00230796	0.00117263	0.0047599	0.00115895	0.00248434	0	0.000985581	0.00808381	0	0	0.00139099	0	0	0	0	0.00311996
evm.TU.Poalb01G000270.1	0	0.00398021	0	0	0	0	0	0.000698007	0	0	0	0	0.000461	0	0	0	0
evm.TU.Poalb01G000280.1	0.112985	0.244268	0.228144	0.501478	0.105903	0.28712	0.126339	0.206456	0.182202	0.359723	0.541131	0.307306	0.416333	0.0596167	0.265654	0.45724	0.180338
evm.TU.Poalb01G000290.1	0.0569238	0.10082	0.0981984	0.0586181	0.0231849	0.0727571	0.105061	0.126792	0.0191951	0.107453	0.0532104	0.0699764	0.0511526	0.0311238	0.0927094	0.269531	0.0465822
evm.TU.Poalb01G000300.1	0.00123781	0	0.000128788	0	0.00488675	0.00351852	0.00249907	0	0.00123143	0.00390648	0	0	0.000755086	0.000587252	0	0	0
evm.TU.Poalb01G000310.1	0.00147238	0	0.00393741	0	0	0	0	0	0	0	0	0.00338619	0	0.000736465	0	0	0
evm.TU.Poalb01G000320.1	0.0126366	0.00108725	0.0125216	0.00441983	0.00414824	0	0.00163866	0.00577894	0.00377357	0.00150404	0.00318126	0.00379314	0.0010921	0.00144472	0	0	0.0090048
evm.TU.Poalb01G000330.1	0.000610385	0.00357297	0.00276776	0.00137461	0	0.00138906	0.000293674	0.000501305	0	0.000382193	0.00185377	0.000333764	0.0025363	0	0	0	0
evm.TU.Poalb01G000340.1	0	0	0.00160854	0	0	0.00140236	0.000275934	0	0	0.000853021	0.000971912	0	0	0	0.0249938	0	0.00493864
evm.TU.Poalb01G000350.1	0.0536693	0.0561437	0.0713647	0.133426	0.0483867	0.1063	0.116974	0.0923753	0.086233	0.0673083	0.101943	0.104981	0.0624362	0.0730789	0.125519	0.227562	0.101271
evm.TU.Poalb01G000370.1	0.0196344	0.0254241	0.00513865	0.00584463	0.00732994	0.00847385	0.0142965	0.0155342	0.00541989	0.00086178	0.0103933	0.012028	0.0038178	0.0104277	0.0446931	0.0433685	0.0243078
evm.TU.Poalb01G000380.1	0.22782	0.235827	0.193338	0.208019	0.220077	0.162598	0.142803	0.280628	0.19507	0.2091	0.13087	0.247457	0.25292	0.13033	0.332017	0.323198	0.178108
evm.TU.Poalb01G000390.1	0.0125062	0.0868763	0.0818313	0.104172	0.0336606	0.133552	0.0313702	0.043645	0.0464989	0.0855884	0.130571	0.155906	0.0388074	0.0159437	0.143248	0.0506735	0.0751415
evm.TU.Poalb01G000400.1	0.0257054	0.124094	0.0917412	0.115476	0.040339	0.140589	0.0360418	0.0733631	0.0580941	0.144468	0.103823	0.115646	0.154501	0.0206976	0.150618	0.0742481	0.0506004
evm.TU.Poalb01G000410.1	0.00626187	0.0462601	0.0162587	0.0514503	0.0105324	0.0364902	0.0126653	0.017861	0.0142079	0.102881	0.0880924	0.0304234	0.0146955	0.014926	0.0191545	0.010151	0.00511269
evm.TU.Poalb01G000420.1	0	0	0.000219483	0	0	0	0	0	0	0.00260518	0.0100241	0	0	0.00198203	0	0	0
evm.TU.Poalb01G000430.1	0	0	0	0	0	0	0	0	0	0	0	0	0.00271029	0	0	0	0
evm.TU.Poalb01G000440.1	0.484726	0.595434	1.00722	0.770649	0.386499	1.01572	0.392151	1.02349	0.362499	0.608306	1.20157	1.04773	7.27244	0.302171	8.10058	0.26268	2.42488
evm.TU.Poalb01G000450.1	0.0859184	0.202254	0.0994236	0.141775	0.134334	0.141537	0.058779	0.106035	0.11603	0.107872	0.13585	0.104027	0.166948	0.0802816	0.0812813	0.113699	0.0629662
evm.TU.Poalb01G000460.1	0.118455	0.266231	0.226972	0.317706	0.173622	0.284223	0.122194	0.182161	0.127986	0.200045	0.268306	0.188931	0.314801	0.10876	0.285473	0.252822	0.142418
evm.TU.Poalb01G000470.1	0.00168446	0.0063705	0.000696281	0.00277286	0.00102168	0.0064008	0.000879859	0.000592042	0.00140179	0.0042762	0.00178531	0.00341519	0	0	0	0	0.00376252
evm.TU.Poalb01G000480.1	0.206249	0.175027	0.125937	0.154138	0.199473	0.224974	0.0856935	0.242501	0.363791	0.172763	0.225667	0.228092	0.271551	0.0907823	0.245202	0.217094	0.21839
evm.TU.Poalb01G000490.1	0.0234811	0.034777	0.0602424	0.093655	0.0138062	0.0794478	0.0592029	0.0377617	0.0546977	0.149133	0.483008	0.0846845	0.451508	0.036078	0.23045	0.21803	0.00947595
evm.TU.Poalb01G000500.1	0.00106775	0.0074599	0.00383177	0.0147194	0.0012103	0.000370306	0.00271227	0.0027609	0	0.00728721	0.00633619	0.000558315	0	0	0	0	0
evm.TU.Poalb01G000510.1	0	0	0	0	0	0	0	0.00554829	0	0	0	0	0	0	0	0	0
evm.TU.Poalb01G000520.1	0.127248	0.211185	0.127648	0.108628	0.165009	0.128926	0.0874193	0.190092	0.0986716	0.15044	0.169483	0.12602	0.153449	0.0601004	0.103377	0.120973	0.185623
evm.TU.Poalb01G000530.1	0.0198491	0.0240465	0.0321911	0.0545542	0.033282	0.0419481	0.0165645	0.0216843	0.0414345	0.0423803	0.0176331	0.0428344	0.0598008	0.0212952	0.0203714	0.0359856	0.0209303
evm.TU.Poalb01G000560.1	0.0226817	0.0377217	0.0251047	0.0515929	0.0221245	0.0307878	0.0157358	0.0164609	0.0202456	0.046446	0.0367868	0.0389086	0.0474306	0.0157605	0.06013	0.0227322	0.0256396
evm.TU.Poalb01G000570.1	0.00832923	0	0.00671315	0.0104374	0.00311142	0	0.00828702	0.00574779	0.00664306	0.00645663	0.00702498	0.0572885	0	0.00306015	0	0.0147967	0
evm.TU.Poalb01G000580.1	0.000232406	0.00445807	0	0	0	0	0	0	0.00227951	0.0016473	0.00128431	0.00569952	0	0.000795802	0	0	0
evm.TU.Poalb01G000590.1	0.0145688	0.0375348	0.0547928	0.0596799	0.0156307	0.0851053	0.0142563	0.0326192	0.0198795	0.036592	0.061676	0.0610188	0.0887551	0.00438813	0.0981194	0.0709493	0.0318159
evm.TU.Poalb01G000610.1	0.0245328	0.0468186	0.0406629	0.0881165	0.0162105	0.0466605	0.0602092	0.0535319	0.0250493	0.0966943	0.146514	0.0424427	0.1768	0.0252231	0.0685443	0.102725	0.0523597
evm.TU.Poalb01G000620.1	0.0028823	0.00247754	0.00294955	0.000919692	0.00914716	0.00117624	0.00364866	0.00068407	0.00642957	0.00175063	0	0	0	0.0168469	0	0	0
evm.TU.Poalb01G000630.1	0.001419	0	0	0.000545709	0	0	0.00130885	0.000980007	0	0	0	0	0.00691765	0.00190068	0	0	0
evm.TU.Poalb01G000640.1	0.138179	0.172646	0.142745	0.223303	0.192253	0.182013	0.0958882	0.0622165	0.259385	0.192313	0.102348	0.176013	0.132403	0.101886	0.0878481	0.17275	0.0890511
evm.TU.Poalb01G000650.1	0.00439136	0	0.0091449	0.0224795	0.00862532	0.0157241	0.00188458	0.0660195	0.00243622	0.0288119	0.0263253	0.0200796	0.0284911	0.00103093	0	0.011921	0
evm.TU.Poalb01G000660.1	1.38378	0.76773	0.421028	0.239249	0.902885	0.276927	0.248002	1.40738	0.393815	0.319898	0.268666	0.478741	0.353671	0.145642	0.154198	0.441323	1.0341
evm.TU.Poalb01G000670.1	0.74739	0.238148	0.213905	0.17954	0.652519	0.21252	0.189363	0.643181	0.488766	0.178207	0.115832	0.319921	0.389489	0.352957	0.207337	0.374745	0.612701
evm.TU.Poalb01G000680.1	0.0529946	0.0500938	0.0256722	0.0190184	0.0419118	0.0185045	0.0214534	0.0415636	0.0617119	0.0171825	0.0125714	0.0276236	0.0381421	0.0361443	0	0.0136959	0.0751271
evm.TU.Poalb01G000690.1	0.97342	1.16782	1.29587	1.74555	1.08851	1.74908	0.767123	1.23967	0.94883	1.43687	1.86549	1.39023	2.04491	0.511379	1.47506	1.26746	0.994067
evm.TU.Poalb01G000700.1	0.135445	0.138927	0.404629	0.277097	0.0455746	0.137192	0.0612133	0.0254487	0.0606339	0.192427	0.157408	0.220248	0.073933	0.026932	0.181926	0.114333	0.0608402
evm.TU.Poalb01G000730.1	0.277395	0.198534	0.126423	0.351201	0.177042	0.137446	0.154217	0.18806	0.236709	0.175776	0.159404	0.237404	0.0628761	0.0695887	0.186314	0.148578	0.172106
evm.TU.Poalb01G000740.1	0.0284448	0.0069225	0.00657544	0.0122709	0.0504831	0.00993842	0.00233427	0.00620178	0.00906296	0.00966998	0.00572479	0.0194479	0.0199739	0.00841689	0.0100261	0	0.0178592
evm.TU.Poalb01G000750.1	0.0167517	0.00544814	0.0071658	0.00466233	0.00565772	0.00131593	0.00227641	0.0255405	0.0094869	0.00452262	0.00651529	0.00764729	0	0.00230924	0	0.0122757	0.00302207
evm.TU.Poalb01G000770.1	0	0	0.00334574	0	0.00108389	0.00229815	0	0.00100104	0	0	0	0	0	0.000867013	0	0	0.00209912
evm.TU.Poalb01G000790.1	0	0	0	0	0	0	0	0	0	0	0	0	0	0	0	0.00363391	0
evm.TU.Poalb01G000800.1	0.0229636	0.0355524	0.0197809	0.0298768	0.0435047	0.016728	0.0219923	0.0272465	0.0357029	0.0254412	0.031522	0.0137307	0.0558106	0.0155568	0.0419719	0.0134122	0.0213264
evm.TU.Poalb01G000810.1	0.0121969	0.0169805	0.0139986	0.0115589	0.00568505	0.00339049	0.0032869	0.00441947	0.00295023	0.0227914	0.00932457	0.00308206	0.00285445	0	0.00886755	0	0
evm.TU.Poalb01G000820.1	0	0	0	0	0.00116463	0	0	0	0	0	0	0	0	0	0	0	0
evm.TU.Poalb01G000850.1	0	0	0	0	0	0	0	0	0	0.00187617	0	0	0	0.000772289	0	0	0
evm.TU.Poalb01G000870.1	0.0755458	0.121449	0.0743938	0.0753275	0.124814	0.0795312	0.0498614	0.115409	0.0810744	0.10347	0.121044	0.0804875	0.0717472	0.0402896	0.111491	0.116051	0.0471049
evm.TU.Poalb01G000880.1	0.0844855	0.111279	0.0749627	0.0559573	0.127712	0.0871916	0.0770256	0.0905093	0.0876169	0.119898	0.0780296	0.0655346	0.14579	0.0846559	0.0695686	0.121498	0.127291
evm.TU.Poalb01G000890.1	0.0108714	0.0158774	0.0130815	0.0164277	0.0126161	0.0193914	0.008611	0.025996	0.0155215	0.040225	0.0144275	0.0156417	0.0195471	0.0145373	0.00961774	0.0469788	0.0179791
evm.TU.Poalb01G000910.1	0	0	0	0	0	0	0.00194315	0	0	0	0	0	0	0.00289848	0	0	0
evm.TU.Poalb01G000920.1	0.106053	0.335802	0.12144	0.126751	0.47866	0.302945	0.872876	0.0609497	0.0700263	0.158113	0.540777	0.157129	2.09271	1.57699	0.169556	0.316283	0.158042
evm.TU.Poalb01G000930.1	0.0900719	0.0858277	0.0513478	0.0670876	0.0612424	0.100222	0.143981	0.0876066	0.110101	0.0467673	0.0377991	0.0834232	0.217832	0.21808	0.0358358	0.112326	0.0646769
evm.TU.Poalb01G000940.1	0.716867	1.26608	1.25449	1.66182	1.12164	2.79931	1.5006	1.07453	1.39594	1.25239	1.34977	1.1442	2.74106	1.10811	1.35209	1.51675	1.0237
evm.TU.Poalb01G000950.1	0.161854	0.307847	0.502791	1.03029	0.136239	0.683446	0.157194	0.121545	0.170591	0.566128	0.654698	0.366603	3.23995	0.0882919	0.153765	0.145645	0.365871
evm.TU.Poalb01G000960.1	0	0	0	0	0	0.00492461	0	0	0	0.000453113	0	0	0	0	0	0	0
evm.TU.Poalb01G000970.1	0.0232029	0.0683374	0.0479023	0.086273	0.038655	0.0402824	0.0558939	0.050311	0.060625	0.0599154	0.0567981	0.0206727	0.0950884	0.0279846	0.0306314	0.0381164	0.0233431
evm.TU.Poalb01G000980.1	0.267588	0.571422	0.388985	0.387115	0.3747	0.51977	0.244409	0.400655	0.345618	0.390139	0.341267	0.314756	0.390244	0.153506	0.576676	0.430818	0.417736
evm.TU.Poalb01G000990.1	0.00149487	0	0.00143992	0	0	0	0	0.00111681	0	0	0	0.00100913	0	0.00652499	0	0	0
evm.TU.Poalb01G001000.1	0	0.00378017	0	0	0	0	0	0	0	0.0073847	0.00320898	0	0.0173271	0	0	0.0020815	0
evm.TU.Poalb01G001010.1	0.000720981	0	0.00214117	0	0	0	0	0.00766953	0.0030745	0.00184932	0.00291277	0	0	0	0	0	0
evm.TU.Poalb01G001020.1	0.00628792	0.00787898	0.00728163	0.205456	0.000844747	0.00379132	0.00658656	0.00503523	0.0565317	0.0528721	0.0395911	0.0104491	0.00253836	0.00488729	0	0	0.0471446
evm.TU.Poalb01G001030.1	0	0	0.000626739	0	0	0.00152523	0	0	0	0	0	0	0	0	0	0	0
evm.TU.Poalb01G001040.1	0.0216634	0.0350878	0.0583426	0.0726217	0.00865773	0.0604273	0.0188326	0.0503713	0.030352	0.0409551	0.0940976	0.0478399	0.077617	0.0153545	0.12787	0.0201156	0.00366147
evm.TU.Poalb01G001050.1	0.48744	0.517751	0.228674	0.373095	0.538204	0.285735	0.211505	0.354928	0.288999	3.10116	1.01091	0.327433	0.402063	0.208406	0.252336	0.296922	0.44762
evm.TU.Poalb01G001070.1	1.967	1.86941	1.46309	1.42899	2.04945	1.61486	1.00092	1.8354	1.50826	1.54785	1.47008	1.43179	1.36935	0.772269	1.492	1.2972	1.83517
evm.TU.Poalb01G001080.1	0.152123	0.158898	0.114704	0.0897062	0.210481	0.112674	0.145672	0.236151	0.170746	0.0873189	0.0629108	0.104831	0.0901394	0.398586	0.202275	0.196573	0.156709
evm.TU.Poalb01G001090.1	0.90912	0.373579	0.593593	0.307878	0.42925	0.430863	0.202262	0.559215	0.842695	0.288072	0.295656	0.388483	0.250945	0.480164	0.243217	0.179702	0.496519
evm.TU.Poalb01G001100.1	0.00515446	0.000757009	0.00199496	0.00165502	0.00125837	0.00328749	0.00098805	0.00229447	0.00449452	0	0	0.00200916	0	0.00233553	0.00199465	0	0
evm.TU.Poalb01G001110.1	0.167877	0.204808	0.251148	0.30622	0.157811	0.260443	0.319697	0.168892	0.168454	0.200392	0.194991	0.205359	0.357317	0.229924	0.376602	0.332725	0.196925
evm.TU.Poalb01G001120.1	0.609711	0.635031	0.570007	0.390027	1.60289	0.748077	0.238622	3.44216	0.306804	0.416506	0.337515	0.229077	0.627453	0.432621	1.74197	0.687243	0.313147
evm.TU.Poalb01G001130.1	0.00295481	0.00278841	0	0.00165351	0.00143764	0	0.00086465	0.0028206	0	0.00101384	0	0	0	0.00658378	0	0	0.00677382
evm.TU.Poalb01G001140.1	0.00492598	0.0158535	0.00801887	0.0913694	0.00152837	0.0207356	0.00285075	0.0118575	0.00961009	0.0150105	0.00663682	0.0281101	0.00223948	0.000582413	0.0490827	0.0155856	0.00119423
evm.TU.Poalb01G001150.1	0.0145245	0.043619	0.00969346	0.00989254	0.0216125	0.0194978	0.0133834	0.0179401	0.0102806	0.00341056	0.0106551	0.0109535	0.0118528	0.0221171	0	0.0219235	0.00989711
evm.TU.Poalb01G001160.1	0.444096	0.611359	0.347796	0.27592	0.639484	0.536026	0.34159	0.355233	0.395162	0.293019	0.351811	0.250654	0.322525	0.32794	0.444879	0.706859	0.351905
evm.TU.Poalb01G001170.1	1.65428	2.60186	1.34305	0.940434	1.78867	1.67522	1.05739	1.92678	1.21473	1.25673	1.27966	1.14091	1.54262	0.939655	0.980284	1.12295	1.28392
evm.TU.Poalb01G001180.1	0.171192	0.489323	0.341997	0.448174	0.130329	0.293843	0.129037	0.29608	0.268511	0.439615	1.27002	0.3209	0.391029	0.0723811	0.830519	0.212622	0.229945
evm.TU.Poalb01G001190.1	0.000663843	0	0.000414363	0.00524231	0	0	0.000153115	0	0	0.000505275	0.00473437	0	0	0	0	0	0
evm.TU.Poalb01G001200.1	0.000942274	0.00649411	0.00338713	0.000979413	0.00123259	0.0132496	0.000654474	0	0	0.00470667	0.00777749	0	0.373094	0.0271129	0.0370267	0.00810954	0
evm.TU.Poalb01G001210.1	0	0.00570703	0	0	0.00332135	0.00541619	0	0	0	0.00190607	0.00395723	0	0.0526172	0	0	0	0
evm.TU.Poalb01G001240.1	0.144181	0.196044	0.109241	0.129052	0.142564	0.183652	0.0842494	0.188514	0.140272	0.174774	0.139205	0.115316	0.28475	0.0314264	0.132597	0.233482	0.216186
evm.TU.Poalb01G001250.1	0	0.00454792	0	0	0	0.000531519	0.00106871	0	0	0	0.00111673	0	0	0	0	0	0
evm.TU.Poalb01G001260.1	0.292877	0.334013	0.376408	0.558548	0.436488	0.540332	0.253714	0.451855	0.421962	0.735675	0.921386	0.460154	0.603192	0.136874	0.625623	0.453814	0.393368
evm.TU.Poalb01G001270.1	0.112467	0.269735	0.288054	0.189303	0.099394	0.257108	0.219657	0.25616	0.159628	0.259554	0.263184	0.181062	0.268951	0.0969321	0.250147	0.286358	0.174123
evm.TU.Poalb01G001280.1	0	0	0	0	0	0.00388614	0	0	0	0	0	0	0	0	0	0	0
evm.TU.Poalb01G001290.1	0.0231815	0.0470747	0.0465075	0.119645	0.0431801	0.0643167	0.0254556	0.0381264	0.0385002	0.0842044	0.0692733	0.0642874	0.168991	0.0114216	0.0823097	0.147996	0.0948979
evm.TU.Poalb01G001300.1	0.362586	0.478627	0.18476	0.150712	0.526174	0.284954	0.201665	0.278299	0.244117	0.214148	0.132022	0.144618	0.293659	0.164488	0.179464	0.239927	0.268562
evm.TU.Poalb01G001310.1	0.0936577	0.0914144	0.0985816	0.178545	0.0821724	0.148157	0.160143	0.165911	0.103344	0.102503	0.198228	0.125635	0.229709	0.0708417	0.267616	0.322014	0.0779788
evm.TU.Poalb01G001320.1	0.194612	0.244352	0.210336	0.285884	0.29371	0.339263	0.131242	0.269403	0.290398	0.21746	0.308222	0.152987	0.301269	0.0975558	0.284747	0.273379	0.272899
evm.TU.Poalb01G001330.1	0.085678	0.118493	0.0707754	0.102666	0.123624	0.106013	0.0819871	0.107441	0.0947519	0.0900181	0.106158	0.0923686	0.171519	0.102462	0.0950587	0.13368	0.0920922
evm.TU.Poalb01G001340.1	0.146376	0.125936	0.166466	0.252026	0.186494	0.262596	0.14289	0.202256	0.163952	0.192197	0.21969	0.236784	0.237084	0.132194	0.151272	0.171914	0.159363
evm.TU.Poalb01G001350.1	0.00980574	0.0179061	0.0108947	0.0126494	0.0202569	0.0211834	0.0138959	0.0109953	0.0211862	0.0208672	0.0179548	0.00891657	0.0131223	0.0040684	0	0.010719	0.00740533
evm.TU.Poalb01G001360.1	0.00694855	0.0217449	0.0065966	0.0159113	0.019661	0.0127218	0.0144094	0.00986861	0.0107496	0.00501083	0.0107322	0.0188688	0.0273984	0.0013682	0.00173746	0.00400114	0
evm.TU.Poalb01G001370.1	0.00437615	0.0252506	0.0119168	0.00288199	0.0762416	0.0691835	0.00339768	0.00815449	0.00453526	0.021616	0.0248428	0.00774597	0.0274995	0.000404312	0	0.00980784	0
evm.TU.Poalb01G001380.1	0.0226535	0.0418188	0.0216433	0.0497438	0.030549	0.0317186	0.0228072	0.0205414	0.0293227	0.0219358	0.061705	0.0182382	0.070673	0.00398821	0.0727099	0.0299011	0.064227
evm.TU.Poalb01G001390.1	0.116959	0.11906	0.143282	0.14331	0.131271	0.284696	0.233158	0.341661	0.179797	0.269466	0.320482	0.181191	0.24782	0.135537	0.321634	0.511806	0.347283
evm.TU.Poalb01G001400.1	0.016105	0.00642043	0.0400587	0.00311593	0.00490197	0.00794172	0.00480217	0	0.00414772	0.010123	0.00670991	0.0205501	0.0015905	0.00259439	0.01722	0.00254736	0
evm.TU.Poalb01G001410.1	0.0173498	0.0645776	0.0437294	0.511411	0.0306433	0.0354062	0.0367828	0.0287132	0.105372	0.172395	0.157866	0.22026	0.0527054	0.0146294	0.0422539	0.054402	0.0307659
evm.TU.Poalb01G001420.1	0.00568784	0.0186923	0.00767667	0.0114902	0.0173313	0.0238234	0.0235895	0.00655799	0.0109168	0.0132326	0.00681045	0.0708756	0.00880035	0.00468625	0.016423	0.34188	0
evm.TU.Poalb01G001430.1	0.000657971	0.00977879	0.00631817	0.000858325	0.0105589	0	0.000550704	0	0.00919712	0.0030216	0.0011263	0.00920718	0	0.0221618	0	0.0044512	0.0161253
evm.TU.Poalb01G001440.1	0.000263413	0.00206288	0.000968162	0	0	0	0	0.00137046	0	0	0	0	0	0.00107807	0	0.00138974	0
evm.TU.Poalb01G001450.1	0	0	0	0	0	0	0.000451954	0	0	0	0	0	0	0	0	0	0.00157174
evm.TU.Poalb01G001480.1	0	0	0	0	0	0	0	0.000562758	0	0.00278442	0	0	0	0	0	0	0
evm.TU.Poalb01G001490.1	0.373682	1.85409	1.26001	1.82524	0.871943	2.61425	0.434283	0.297389	0.813035	1.46554	1.53445	1.73722	1.08939	0.147309	0.755465	0.719331	0.208574
evm.TU.Poalb01G001500.1	0.0222096	0.177765	0.117476	0.263757	0.0559803	0.190721	0.0248931	0.0131264	0.0500796	0.147963	0.243711	0.151554	0.130263	0.0158527	0.230819	0.0343492	0.0237233
evm.TU.Poalb01G001520.1	0.0101459	0.042421	0.0360006	0.0447387	0.0127867	0.0195427	0.0194518	0.0252718	0.00835679	0.0640894	0.0725889	0.0300864	0.0304555	0.00128617	0.160816	0.0214372	0.00119423
evm.TU.Poalb01G001540.1	0.149709	0.210584	0.119409	0.125642	0.221282	0.0887675	0.112272	0.168305	0.198712	0.11355	0.076385	0.0840133	0.118995	0.149423	0.157657	0.124587	0.192577
evm.TU.Poalb01G001560.1	0.0415433	0.0446941	0.0425889	0.0321058	0.0421304	0.0265809	0.0371522	0.0378698	0.0484258	0.0379584	0.0277361	0.0287153	0.0403028	0.0312858	0.0128405	0.0552591	0.0172503
evm.TU.Poalb01G001570.1	0.00228411	0	0.00129475	0.0012371	0.00317001	0	0.00156446	0.00217891	0	0.00038547	0	0.000587891	0	0	0	0	0
evm.TU.Poalb01G001580.1	0.0610983	0.0547008	0.0224636	0.0314861	0.118065	0.0390428	0.0348648	0.0678126	0.0849325	0.0404893	0.0213518	0.0203511	0.0538783	0.0469248	0.0116916	0.0533469	0.0441093
evm.TU.Poalb01G001590.1	0.0651952	0.0596353	0.0510736	0.109157	0.103065	0.0642843	0.078979	0.0521768	0.16021	0.0473518	0.0729544	0.0923828	0.0374899	0.0968321	0.0527572	0.146047	0.0357857
evm.TU.Poalb01G001600.1	0.000544313	0	0	0.00109142	0	0.00313439	0.0329398	0.000474736	0.00214926	0	0.00198447	0.00105392	0.00129041	0.00903452	0	0.154081	0
evm.TU.Poalb01G001630.1	0.00902932	0.017295	0.0137603	0.043758	0.00565126	0.00702958	0.00345076	0.00242751	0.0142984	0.0146539	0.0190464	0.0121281	0.00466424	0.00342843	0.0696511	0.0123256	0.0108539
evm.TU.Poalb01G001640.1	1.98541	1.80728	1.84949	0.912993	1.26722	0.931068	1.18	1.59408	1.13283	17.3946	1.19085	1.40898	1.04337	1.5849	1.97422	0.745333	1.19612
evm.TU.Poalb01G001650.1	0.0119013	0.0232858	0.0170416	0.0344924	0.0284486	0.0442753	0.0122425	0.0305634	0.0254925	0.162704	0.419592	0.0441912	0.0457184	0.00880735	0.050986	0.0322969	0.00751258
evm.TU.Poalb01G001660.1	0.0487301	0.1004	0.153237	0.271982	0.0546092	0.190379	0.0942916	0.111116	0.0944958	0.112964	0.190855	0.136054	0.10627	0.0614597	0.441578	0.0654269	0.140115
evm.TU.Poalb01G001670.1	0.0263356	0.0317273	0.0502892	0.120112	0.0170086	0.0329872	0.0170056	0.0617777	0.0541452	0.0509071	0.0326499	0.0784443	0.0393027	0.0077278	0	0.00599219	0.0385285
evm.TU.Poalb01G001680.1	0.0533503	0.0567025	0.114315	0.121168	0.0602565	0.113239	0.0575468	0.0718728	0.0750758	0.0931326	0.0774081	0.12251	0.108514	0.0382255	0.0700344	0.0763614	0.0982161
evm.TU.Poalb01G001690.1	0.00107805	0	0.0002931	0	0.00389781	0.00219944	0.00104426	0.00181375	0.00419083	0	0.000663076	0.000405383	0.000681402	0.000637102	0.0428923	0	0.0112181
evm.TU.Poalb01G001700.1	0.0565395	0.04964	0.0617572	0.0678611	0.067449	0.0706212	0.0501656	0.0744915	0.0878995	0.0794428	0.0558701	0.0856745	0.130392	0.0409408	0.0153871	0.119621	0.0540005
evm.TU.Poalb01G001710.1	0	0	0.000645305	0	0	0	0	0	0	0	0	0	0	0	0	0	0
evm.TU.Poalb01G001740.1	0.0020785	0.022707	0.0388259	0.0150373	0.00435566	0.0699855	0.0108531	0.00513716	0	0.0401668	0.0105109	0.0211001	0.0192213	0.00281379	0	0.0284464	0.0132321
evm.TU.Poalb01G001750.1	0.0579358	0.0374133	0.0365811	0.0665106	0.0892639	0.0631515	0.0494796	0.0574766	0.0698842	0.0746999	0.0434553	0.060999	0.11208	0.0608481	0.0314072	0.0843261	0.079427
evm.TU.Poalb01G001760.1	0.0420134	0.0509089	0.110496	0.190872	0.0467956	0.0843762	0.0342672	0.0716953	0.0714714	0.0969898	0.0378489	0.104337	0.105415	0.0265865	0.146629	0.0701722	0.157962
evm.TU.Poalb01G001770.1	0.00332053	0.0121913	0.00225054	0.00680527	0.00201224	0	0.00141914	0	0.00163618	0.00269097	0.00845021	0.000844788	0	0.00928231	0.0148599	0	0
evm.TU.Poalb01G001790.1	0.309952	0.215742	0.196891	0.204404	0.382218	0.316492	0.282514	0.34605	0.327592	0.219215	0.243807	0.200799	0.346689	0.455185	0.435716	0.571494	0.260162
evm.TU.Poalb01G001800.1	0.00615745	0.00560401	0.00656784	0.00815772	0.00933361	0.00440398	0.0112044	0.0119652	0.00105681	0.0119875	0.00954126	0.00407275	0.0233778	0.00683752	0.00301472	0	0.050286
evm.TU.Poalb01G001810.1	0.00310016	0.0172826	0.00473835	0.00890303	0	0.0037031	0.00098805	0.00463303	0.00919535	0.0208118	0.0391694	0.0332906	0.014652	0.00459538	0.067524	0.010081	0.0268328
evm.TU.Poalb01G001820.1	0.00857638	0.0613232	0.0126426	0.0210708	0.0276968	0.0308263	0.015564	0.0183136	0.00990444	0.011009	0.0205817	0.0176912	0.0431211	0.0200155	0.00572068	0.127083	0.0208049
evm.TU.Poalb01G001830.1	0.000535769	0.00718819	0.00737384	0.0190806	0.00509113	0.00822	0.00205807	0.000330875	0.00210042	0.00823466	0.0155813	0.000581078	0.265276	0.00745435	0	0	0
evm.TU.Poalb01G001840.1	0.16032	0.285521	0.234469	0.310074	0.219397	0.309964	0.122261	0.22697	0.236885	0.286123	0.385093	0.234255	0.200271	0.069748	0.434395	0.266511	0.133205
evm.TU.Poalb01G001850.1	0.124703	0.160228	0.0408903	0.0171342	0.139102	0.0305093	0.05921	0.0964712	0.0497991	0.0834128	0.0940954	0.036054	0.0497594	0.132269	0.121614	0.0379991	0.0454385
evm.TU.Poalb01G001860.1	0.45412	0.282005	0.115914	0.0932769	0.43873	0.0693163	0.120744	0.351276	0.19244	0.134583	0.155238	0.162855	0.123976	0.343221	0.372317	0.211867	0.237812
evm.TU.Poalb01G001870.1	0.123854	0.140303	0.0519229	0.0681947	0.175012	0.0796181	0.107007	0.154286	0.0706636	0.0733481	0.0581062	0.0748566	0.2266	0.120557	0.190324	0.163795	0.103532
evm.TU.Poalb01G001880.1	4.36375	1.64258	1.08429	0.771479	2.65669	0.972859	1.68348	2.32033	0.956685	1.09644	0.994197	2.01598	1.95242	5.76797	1.61866	2.37094	4.4972
evm.TU.Poalb01G001890.1	0.0148467	0.0164427	0.00916762	0.0109696	0.0157638	0.0151099	0.00807715	0.00964031	0.00854106	0.0148249	0.00162902	0.005233	0.0234053	0.00521018	0.00676074	0.0133695	0
evm.TU.Poalb01G001900.1	0.00239245	0.00227573	0.00181326	0.00037465	0.00339553	0	0	0	0	0	0	0	0	0	0	0.0030978	0
evm.TU.Poalb01G001910.1	0.00673095	0.00892253	0.0137149	0.0290282	0.0120187	0.0130052	0.00290936	0.0315655	0.00259458	0.0333883	0.0183222	0.0116933	0.0493886	0.00370459	0.0734285	0.0118711	0.0120701
evm.TU.Poalb01G001920.1	0.00841804	0.0149784	0.0175442	0.0227917	0.0134988	0.025683	0.034068	0.004098	0.00870663	0.0170233	0.0257622	0.0728132	0.0265584	0.00869979	0.0178403	0.373076	0.0200647
evm.TU.Poalb01G001930.1	0.000773377	0	0	0	0	0.00340056	0.00301023	0	0	0	0	0	0	0.00235841	0	0	0
evm.TU.Poalb01G001950.1	0.0105339	0.009119	0.0200003	0.0156918	0.011889	0.00393163	0.0460176	0.0135081	0.00896756	0.00234098	0.00482019	0.0033569	0.00485315	0.0466062	0.0193326	0.0108887	0.011615
evm.TU.Poalb01G001960.1	0.00763533	0.0888286	0.0454292	0.0758932	0.0214451	0.104021	0.00774479	0.0154639	0.0161609	0.0574684	0.0965759	0.052528	0.0725897	0.0228824	0.0699142	0.0165182	0.0106196
evm.TU.Poalb01G001980.1	0.00930309	0.00303352	0.00833198	0.0228654	0.0113345	0.00949608	0.0111906	0.0162621	0.0227124	0.00638393	0.00864121	0.0159874	0.0341705	0.0018833	0.00152717	0.0144061	0.0122206
evm.TU.Poalb01G001990.1	0.0294769	0.0839925	0.00968605	0.0178151	0.109068	0.0157411	0.00649121	0.0163161	0.0198823	0.0602684	0.0159496	0.0320537	0.0317301	0.335002	0.0280461	0.0218047	0.0295102
evm.TU.Poalb01G002000.1	3.95891	1.81394	1.39458	1.11332	2.19562	0.709993	0.805763	2.01992	3.04196	1.11892	1.26194	2.11558	0.837343	0.72739	0.846837	1.00749	1.67818
evm.TU.Poalb01G002010.1	0.0448353	0.0350691	0.00964715	0.0217396	0.0295959	0.0152347	0.00432566	0.0731931	0.0370572	0.0119715	0.000450292	0.0182173	0.0340401	0.0355529	0.0457886	0.0110602	0.0556566
evm.TU.Poalb01G002020.1	0.0137045	0.0203278	0.0358888	0.0173394	0.00797812	0.0420608	0.0183382	0.0262099	0.0125628	0.0125534	0.0652548	0.0137064	0.00959797	0.000888453	0.223882	0.00243367	0.00606974
evm.TU.Poalb01G002030.1	0.109087	0.269927	0.0888374	0.150991	0.228933	0.161484	0.197775	0.156282	0.132375	0.145688	0.114648	0.10891	0.212882	0.122	0.173448	0.153165	0.155717
evm.TU.Poalb01G002040.1	0.0005011	0	0	0	0	0	0	0	0	0	0	0	0	0	0	0	0
evm.TU.Poalb01G002060.1	0.000246545	0	0.00127656	0	0.00949325	0.0514541	0.000585772	0.00102863	0	0.00448906	0.000631636	0	0.0237068	0.00479042	0	0.040842	0
evm.TU.Poalb01G002070.1	0.0031747	0.00624728	0.00458975	0.00164355	0.00449231	0.00983604	0.000875036	0.00333239	0.00413606	0.00825054	0.00734734	0.00535445	0.00427131	0.000898524	0	0.00513708	0.00329398
evm.TU.Poalb01G002080.1	0.00480969	0.0117104	0.00967046	0.0176141	0.00938472	0.0129639	0.0111215	0.0183407	0.00869084	0.026604	0.00887124	0.00581579	0.00605871	0.00120489	0	0.00521702	0.0276128
evm.TU.Poalb01G002090.1	0.209196	0.242609	0.196456	0.229115	0.264554	0.247347	0.146799	0.36281	0.20355	0.220709	0.26236	0.19991	0.241296	0.0925026	0.356402	0.252259	0.220396
evm.TU.Poalb01G002100.1	0	0	0	0	0	0	0	0	0	0.0040841	0	0	0	0	0	0	0
evm.TU.Poalb01G002140.1	0.000633165	0	0.00195494	0.00144227	0.000656199	0	0.00304031	0	0	0.00807131	0.00608854	0.00109143	0	0	0	0	0.00263842
evm.TU.Poalb01G002150.1	0.00758591	0.0214977	0.0135203	0.0295625	0.00626136	0.00342726	0.0110743	0.0183123	0.00442171	0.0306142	0.0298035	0.0352487	0.0269116	0.00443447	0	0.0200495	0.00947046
evm.TU.Poalb01G002160.1	0.00279139	0.00649217	0.00224466	0.00958827	0.000371985	0.00217088	0.00384726	0.00050845	0.00257951	0	0.00381652	0.0216027	0.00885269	0	0	0	0
evm.TU.Poalb01G002170.1	0.0169003	0.0255197	0.0302189	0.0902124	0.00817371	0.0402663	0.0127188	0.0120361	0.0563437	0.0365358	0.0239388	0.083332	0.0316243	0.00290593	0.0799058	0.0379974	0.031793
evm.TU.Poalb01G002180.1	0.00434489	0.00337562	0.00218936	0	0.00108093	0	0.000436697	0.00100836	0	0	0	0.00260034	0.00262543	0.00331827	0	0.00483742	0
evm.TU.Poalb01G002190.1	0.00277605	0.00582026	0	0	0.00533307	0.00422279	0	0.000579981	0.0010348	0.000649275	0.00218926	0.00985859	0	0.0010603	0	0.0122546	0
evm.TU.Poalb01G002200.1	0.038291	0.0923894	0.0253956	0.0314851	0.0399293	0.030249	0.0498456	0.0677783	0.0211071	0.0407465	0.0518039	0.0429899	0.0439234	0.0280151	0.04266	0.0564823	0.0210579
evm.TU.Poalb01G002210.1	0	0	0.000351228	0	0	0	0	0	0	0	0	0	0	0	0	0	0
evm.TU.Poalb01G002220.1	0.00132614	0	0	0	0.003378	0	0	0.00962356	0	0	0.0565178	0.00433997	0	0	0	0.00493354	0
evm.TU.Poalb01G002230.1	0.00359573	0	0	0.000434692	0	0	0.000280643	0.00292819	0.00216771	0.000490259	0	0	0	0	0	0	0
evm.TU.Poalb01G002240.1	0.00573466	0	0.0033024	0.00258993	0.0047864	0.00770106	0.00379723	0.00179804	0.00667952	0.0013686	0.000728493	0	0.00101872	0.00069661	0	0	0.00193495
evm.TU.Poalb01G002250.1	0.172561	0.120096	0.149894	0.135169	0.223402	0.160537	0.222479	0.264776	0.225584	0.118429	0.285814	0.139773	0.197671	0.323992	0.212135	0.211608	0.143397
evm.TU.Poalb01G002260.1	0.000149962	0	0	0	0	0	0	0	0	0	0	0	0	0	0	0	0
evm.TU.Poalb01G002280.1	0	0.00597355	0.000300198	0.00207094	0.0203854	0	0.000729509	0.00131	0	0.00277845	0	0.00119851	0	0.0101677	0.0250741	0	0
evm.TU.Poalb01G002290.1	0.013649	0.0266059	0.0134713	0.0236802	0.0550636	0.0302047	0.00846476	0.0208053	0.00916115	0.0208148	0.0245603	0.0294056	0.0110947	0.0577132	0.0586817	0.00604323	0.0167739
evm.TU.Poalb01G002300.1	0.00389891	0.00838974	0.00124402	0.00327874	0	0.0100905	0.0110265	0.00589295	0.00283546	0.0130853	0.0111348	0.00040025	0.164517	0.00161158	0.695589	0	0
evm.TU.Poalb01G002310.1	0.0159382	0.026729	0.0278274	0.0296855	0.0187784	0.0254337	0.014589	0.0382506	0.0185856	0.0378049	0.0221893	0.0409102	0.0329642	0.00931738	0.0461077	0.0251704	0.00256666
evm.TU.Poalb01G002320.1	0.150465	0.114679	0.129852	0.0844255	0.227954	0.119565	0.0905731	0.234515	0.131843	0.117737	0.0907177	0.10046	0.12464	0.0947098	0.124986	0.117049	0.161879
evm.TU.Poalb01G002330.1	0.0347387	0.0229338	0.0190292	0.00766617	0.00766111	0.00792927	0.00622326	0.0907694	0.00705641	0.0195591	0.0464304	0.020507	0.00208018	0.00113775	0.0223681	0.00363856	0.110389
evm.TU.Poalb01G002340.1	0.0462214	0.0328825	0.0370475	0.0637184	0.0545493	0.0268735	0.0315834	0.0513649	0.0342592	0.081605	0.106509	0.0641627	0.0394753	0.0230328	0.153681	0.060123	0.05151
evm.TU.Poalb01G002350.1	0.0213392	0.052579	0.0211767	0.037278	0.0780447	0.0509972	0.00427158	0.0117527	0.0104713	0.0186951	0.0188979	0.0128568	0.0411752	0.00293094	0	0.0532706	0.0344558
evm.TU.Poalb01G002360.1	0.310334	0.5772	0.50351	0.359845	0.707176	0.944351	0.159391	0.408244	0.274387	0.530521	0.418121	0.261979	0.627944	0.066201	1.11095	0.345012	0.377393
evm.TU.Poalb01G002370.1	0.820534	1.27312	1.6124	0.762415	2.02624	3.62929	0.439113	0.944142	0.417588	0.895511	0.831558	0.574209	2.32361	0.193594	5.70864	0.772474	0.564781
evm.TU.Poalb01G002380.1	0.140213	0.198192	0.269819	0.40499	0.140632	0.348054	0.0923942	0.134827	0.18919	0.258587	0.255791	0.33387	0.166634	0.055604	0.370558	0.229139	0.200819
evm.TU.Poalb01G002390.1	0.00543302	0.0142072	0.00875296	0.00928078	0.00708602	0.00412933	0.0111409	0.00532809	0.00438113	0.001704	0.0205329	0.0180756	0.00143671	0.00669636	0	0	0.00899323
evm.TU.Poalb01G002400.1	2.04743	1.51785	1.46742	1.84238	1.53485	1.98417	0.782351	2.32343	2.06288	1.69531	1.67365	1.64846	2.62068	0.579082	1.72037	1.59853	2.35806
evm.TU.Poalb01G002410.1	0.470259	0.521015	0.455885	0.598355	0.634229	0.574131	0.444357	0.581541	0.62189	0.507818	0.632481	0.416387	0.648924	0.389825	0.647603	0.579378	0.571121
evm.TU.Poalb01G002420.1	0.00261199	0	0	0	0.00657792	0.00167818	0.000556432	0.00113568	0	0	0.00164666	0.00063198	0	0.00059377	0	0	0
evm.TU.Poalb01G002440.1	0.169072	0.198694	0.219189	0.320626	0.261218	0.332611	0.271755	0.291309	0.251031	0.287535	0.355326	0.23065	0.383671	0.180645	0.114915	0.309929	0.180051
evm.TU.Poalb01G002450.1	0.166892	0.242096	0.147548	0.115503	0.233227	0.180048	0.0951262	0.229144	0.176463	0.19461	0.205664	0.164343	0.220831	0.0805557	0.232451	0.122119	0.171983
evm.TU.Poalb01G002460.1	0.278609	0.320539	0.361026	0.248223	0.440702	0.481909	0.105033	0.270532	0.406229	0.273847	0.288864	0.269704	0.269576	0.0818067	0.37115	0.227341	0.245742
evm.TU.Poalb01G002470.1	0.110928	0.124485	0.11597	0.155639	0.0705938	0.169252	0.0702628	0.209557	0.191155	0.125799	0.0984719	0.149904	0.194687	0.0294394	0.129811	0.108863	0.166839
evm.TU.Poalb01G002480.1	1.49201	1.28458	1.03298	0.755988	1.80632	0.974082	1.09832	1.68307	1.41729	1.05146	0.901179	0.991777	1.3038	1.39262	0.784572	1.21089	1.63667
evm.TU.Poalb01G002490.1	0.10172	0.0844205	0.075329	0.094087	0.0858541	0.086757	0.0689232	0.218167	0.143831	0.122141	0.182144	0.0817827	0.186556	0.0537077	0.121402	0.12809	0.149665
evm.TU.Poalb01G002500.1	0.0169705	0.0278405	0.02288	0.0349135	0.02634	0.0234057	0.0153796	0.0329978	0.0230948	0.0285904	0.0347206	0.0222586	0.0336979	0.0186577	0.0407136	0.0414368	0.0280388
evm.TU.Poalb01G002510.1	0.00774614	0.0538616	0.038084	0.0781304	0.00839058	0.0516262	0.022413	0.0354021	0.0169008	0.0563977	0.0757151	0.0346609	0.0679581	0.00826026	0.26048	0.0461271	0.0432592
evm.TU.Poalb01G002520.1	0.00871172	0.0186934	0.0430031	0.0300366	0.0273665	0.0928401	0.0669935	0.0275293	0.0174515	0.0295455	0.0268001	0.0149594	0.0397484	0.0524865	0.0468321	0.0261939	0.023205
evm.TU.Poalb01G002530.1	0	0	0.000583342	0.000984456	0	0	0.000913468	0.00111384	0	0.00175752	0	0	0	0	0.00173746	0	0.0127256
evm.TU.Poalb01G002540.1	0.112925	0.238943	0.25419	0.243938	0.149724	0.344624	0.091498	0.140256	0.257522	0.166833	0.156386	0.231378	0.224857	0.0566282	0.302768	0.137373	0.078667
evm.TU.Poalb01G002550.1	0.000391546	0	0	0	0	0.00116276	0	0	0	0	0	0	0	0	0	0	0
evm.TU.Poalb01G002560.1	0	0	0	0	0	0	0	0	0	0	0	0.00201775	0	0	0	0	0
evm.TU.Poalb01G002570.1	0.0220734	0.0184039	0.0278039	0.0185556	0.00606344	0.0153238	0.0190346	0.0190826	0.015872	0.0178686	0.0281513	0.00782224	0.0221423	0.0162522	0.0189542	0.0181785	0.0175643
evm.TU.Poalb01G002580.1	0.000386881	0	0.00491355	0.00461408	0	0.00234934	0	0.00317325	0	0.00271061	0	0	0	0	0	0	0.00199635
evm.TU.Poalb01G002590.1	0.000975649	0.00917007	0.00890358	0.000673936	0.0125373	0.00832863	0	0.00287585	0.00184985	0.00400575	0.00653855	0.000428566	0.0391376	0	0	0.0133226	0
evm.TU.Poalb01G002600.1	0.136038	0.127061	0.220258	0.332711	0.150572	0.303747	0.118603	0.208623	0.187917	0.238085	0.26938	0.320699	0.314082	0.11593	0.245328	0.357482	0.121577
evm.TU.Poalb01G002610.1	0.0057033	0.0292497	0.00499927	0.00584842	0.0120182	0.016351	0.0127834	0.00959054	0.0102379	0.00617845	0.027294	0.00444179	0.0196872	0.0141577	0.00905615	0.03586	0
evm.TU.Poalb01G002620.1	0	0	0.00075544	0	0	0	0	0	0	0	0	0	0	0	0	0	0
evm.TU.Poalb01G002630.1	0.053422	0.0999167	0.22254	0.255313	0.0128172	0.0331819	0.0504616	0.0739773	0.0410937	0.162092	0.127083	0.113234	0.0652539	0.0433206	0.976459	0.133995	0.152765
evm.TU.Poalb01G002650.1	0	0	0.000650674	0	0	0	0	0	0	0	0	0.00297345	0	0	0	0	0
evm.TU.Poalb01G002660.1	0.230668	0.249166	0.0955929	0.0573942	0.518776	0.160036	0.120286	0.190947	0.189252	0.128138	0.0786031	0.103517	0.220983	0.262802	0.0391523	0.141326	0.201094
evm.TU.Poalb01G002670.1	0.00451101	0.0233672	0.0190846	0.0261041	0.00155576	0.00176201	0.00172689	0.00959678	0.00283821	0.0160976	0.0117508	0.0138194	0.00594363	0.00569603	0.0915712	0.00597865	0.0455787
evm.TU.Poalb01G002680.1	0.0104177	0.0207477	0.0232256	0.121558	0.0467613	0.0271659	0.0245147	0.0155092	0.0249754	0.0915422	0.0547531	0.0872834	0.110083	0.0108075	0.0704384	0.0502311	0.0306496
evm.TU.Poalb01G002690.1	0.000734664	0	0.00127656	0	0	0	0	0	0	0	0	0.000616396	0	0	0	0	0
evm.TU.Poalb01G002700.1	0.0146738	0.0257083	0.0165936	0.0152233	0.0171248	0.00776058	0.0111796	0.0150385	0.00966485	0.00938224	0.00789655	0.0149785	0.0195601	0.00684556	0.0129459	0.00422107	0.0233132
evm.TU.Poalb01G002710.1	0.00407038	0.00101432	0.000499135	0.00125364	0.00285495	0	0.00134192	0.00298416	0	0.000874517	0	0	0	0.000394044	0	0.00512842	0
evm.TU.Poalb01G002720.1	0	0.00239854	0.00252459	0	0	0	0	0.00349565	0.00358891	0	0	0	0.00239048	0.00161158	0	0	0
evm.TU.Poalb01G002730.1	0.0427976	0.119328	0.0505815	0.0610695	0.11796	0.095479	0.254975	0.102102	0.0872233	0.0677499	0.059987	0.0450672	0.146251	0.298041	0.0578124	0.257817	0.0681961
evm.TU.Poalb01G002740.1	0.22332	0.493185	0.233028	0.193979	0.305719	0.281321	0.268128	0.306837	0.189879	0.213596	0.304256	0.181209	0.337022	0.240238	0.341663	0.363646	0.121458
evm.TU.Poalb01G002750.1	0.127821	0.355182	0.121008	0.139871	0.210926	0.201484	0.68343	0.099725	0.191205	0.135649	0.162922	0.14001	0.259586	2.44418	0.280124	0.362678	0.160321
evm.TU.Poalb01G002760.1	0.000690989	0.00284521	0.00378597	0.0052687	0.00258515	0.00385013	0.0017698	0.00174686	0.00500035	0.000756108	0.00743725	0.00164643	0.00577315	0.0099103	0	0	0.01207
evm.TU.Poalb01G002770.1	0.00440699	0.0131952	0.0167561	0.0201651	0.0114742	0.0500901	0.00989284	0.0150945	0.019137	0.0384615	0.026058	0.0198498	0.0481421	0.00542802	0.0220684	0.0358378	0.0220104
evm.TU.Poalb01G002780.1	0.37165	0.355415	0.514187	0.644226	0.380067	0.625611	0.511657	0.701411	0.513073	0.571407	0.625274	0.612281	0.960854	0.394092	1.01153	1.2193	0.870305
evm.TU.Poalb01G002790.1	0.372559	0.232609	0.280074	0.313362	0.211675	0.318829	0.165471	0.527995	0.374328	0.299597	0.254926	0.299353	0.392933	0.143651	0.578866	0.244098	0.438915
evm.TU.Poalb01G002800.1	0.176099	0.370006	0.21216	0.232055	0.19906	0.313666	0.150101	0.187945	0.18631	0.228199	0.365993	0.197961	0.360751	0.11094	0.248042	0.330894	0.227787
evm.TU.Poalb01G002810.1	0.0291135	0.0426694	0.0511315	0.0829063	0.0166114	0.109216	0.023012	0.0771192	0.0435521	0.0733333	0.0720915	0.043092	0.116335	0.0160568	0.193334	0.0476034	0.0861059
evm.TU.Poalb01G002820.1	0.00700919	0.0179364	0.0147485	0.00854505	0.00388943	0.00614012	0.00822586	0.016326	0.00660906	0.0112975	0.0268361	0.0127551	0.0173364	0.00501069	0.0283405	0.00894086	0.0223225
evm.TU.Poalb01G002830.1	0.000415824	0	0.000540921	0	0	0.00218668	0.000323597	0	0.00124995	0.000879339	0.000940674	0	0	0	0	0	0
evm.TU.Poalb01G002840.1	0	0	0.000774628	0	0	0	0	0	0	0	0	0	0	0	0	0	0
evm.TU.Poalb01G002850.1	0.189551	0.375683	0.20829	0.245155	0.238723	0.359726	0.116566	0.246209	0.145813	0.331939	0.286179	0.269523	0.61414	0.0687535	0.373205	0.299574	0.173132
evm.TU.Poalb01G002860.1	0.106593	0.090126	0.0770525	0.0663122	0.0976527	0.0794559	0.0618017	0.109116	0.127935	0.064977	0.071482	0.0906249	0.113815	0.0448335	0.0989537	0.11187	0.122183
evm.TU.Poalb01G002870.1	0.0974844	0.14332	0.0848162	0.183402	0.146691	0.206383	0.0540259	0.114727	0.0748612	0.077414	0.0796906	0.0658905	0.147675	0.0391865	0.135659	0.221272	0.0651608
evm.TU.Poalb01G002880.1	0.00674734	0.0175207	0.0129191	0.0303359	0.00312199	0.0206005	0.0244449	0.00792803	0.00506383	0.0148093	0.0295856	0.0359352	0.0841901	0.0213904	0.0578831	0.0237117	0.0147652
evm.TU.Poalb01G002890.1	0.000809025	0	0.00548746	0	0.00096485	0.00222355	0.00107021	0.00242074	0.00187386	0.000502508	0	0.000634151	0.0101929	0.000420785	0	0	0
evm.TU.Poalb01G002900.1	0.106502	0.127483	0.158832	0.166546	0.116662	0.181025	0.118312	0.178784	0.196876	0.148192	0.170845	0.164985	0.211832	0.0524757	0.254515	0.192058	0.122077
evm.TU.Poalb01G002910.1	0.178314	0.536489	0.520632	0.969067	0.33523	0.890884	0.230191	0.258462	0.566448	0.565832	0.560583	0.645889	0.407257	0.152742	0.807184	0.381212	0.279738
evm.TU.Poalb01G002930.1	0.00627954	0.00700656	0.00185977	0.0170933	0.0104825	0.00562194	0.00507185	0.00485426	0.00293229	0.00574183	0.00325473	0.00212229	0.00188441	0.0166336	0.0136	0.0289938	0.0132313
evm.TU.Poalb01G002940.1	0.036903	0.13935	0.085134	0.0716985	0.0844951	0.290986	0.0471595	0.0577231	0.0382926	0.185197	0.321309	0.0789698	0.0870908	0.0159509	0.143743	0.0477681	0.023114
evm.TU.Poalb01G002960.1	1.34935	0.459493	1.15284	0.366917	1.44697	1.6428	0.420618	3.62782	0.82988	0.591716	0.544726	0.88147	0.623455	0.272475	0.488729	0.625919	3.70562
evm.TU.Poalb01G002970.1	0.000676142	0	0.00434345	0.000813484	0	0.00106615	0	0.00505839	0.000950215	0.00847838	0	0	0.00585146	0	0	0	0.0141691
evm.TU.Poalb01G002980.1	0.0203702	0.0465	0.0569481	0.0632514	0.02271	0.069728	0.024964	0.0488954	0.0349026	0.0741048	0.042092	0.0238222	0.019333	0.0156151	0.11867	0.0177985	0.0204998
evm.TU.Poalb01G002990.1	0.0202499	0.0741216	0.0410971	0.0652216	0.049769	0.0779992	0.0653729	0.0582999	0.0433967	0.0665869	0.0691363	0.0355742	0.0672665	0.0423488	0.0291043	0.0358369	0.0439548
evm.TU.Poalb01G003000.1	0.506778	0.527252	0.643327	0.810344	0.555382	0.870987	1.41204	0.575686	0.661364	0.712955	0.557954	0.664814	0.744866	0.838406	0.737648	0.772064	0.530028
evm.TU.Poalb01G003010.1	0.0601033	0.105899	0.0390126	0.0685753	0.113146	0.124148	0.0502386	0.0485835	0.0584729	0.0509344	0.0660142	0.0337985	0.078555	0.0424534	0.127418	0.083881	0.0350893
evm.TU.Poalb01G003020.1	0	0	0	0	0	0.0014988	0.000430805	0	0	0	0	0.00595127	0.00584082	0	0	0	0
evm.TU.Poalb01G003030.1	0	0.00533348	0	0	0.00358847	0	0.00235986	0	0	0	0	0.000900707	0.000784574	0.00853875	0	0	0
evm.TU.Poalb01G003040.1	0.00179354	0	0	0	0	0	0.00511774	0	0.00188152	0	0.00111642	0.00161448	0	0.00932113	0	0	0.00623504
evm.TU.Poalb01G003050.1	0.0578205	0.0898826	0.0733371	0.145523	0.0683869	0.101321	0.0774363	0.0410322	0.0919453	0.04947	0.07517	0.111419	0.0553544	0.0377807	0.0272581	0.0475067	0.0493906
evm.TU.Poalb01G003060.1	0.146646	0.212124	0.125058	0.160205	0.221529	0.19601	0.13794	0.148229	0.164577	0.195157	0.209798	0.133084	0.218878	0.116494	0.230301	0.154166	0.0800388
evm.TU.Poalb01G003070.1	0.438239	0.201288	0.585328	0.208967	0.0668673	0.116782	0.118973	0.154525	0.112158	0.193065	0.182218	0.22532	0.0807651	0.0434862	0.19656	0.142109	0.0471316
evm.TU.Poalb01G003080.1	0.196161	0.464386	0.373581	0.390182	0.336302	0.406876	2.41598	0.266546	0.187224	0.437313	0.562539	0.396208	0.608811	1.00316	0.50782	2.55953	0.280236
evm.TU.Poalb01G003090.1	0.323498	0.377821	0.414553	0.347086	0.466096	0.49909	0.2717	0.478391	0.464035	0.423583	0.357813	0.310794	0.555246	0.354664	0.324304	0.470722	0.546111
evm.TU.Poalb01G003100.1	0.203325	0.435803	0.219006	0.260393	0.365008	0.327075	0.100531	0.222112	0.30419	0.309369	0.256613	0.232489	0.265568	0.106883	0.271494	0.283318	0.305434
evm.TU.Poalb01G003110.1	0.528625	0.495728	0.395387	0.5623	0.484183	0.52359	0.356481	0.801526	0.636078	0.698004	0.705768	0.547443	1.21923	0.248197	1.12316	0.675676	0.867875
evm.TU.Poalb01G003120.1	0.00605765	0.0164625	0.00525026	0.00304006	0.00376684	0.0189958	0.00340517	0.00359228	0.00434646	0.00455549	0.00829595	0.00524251	0.00867415	0.000715468	0	0	0.0169599
evm.TU.Poalb01G003130.1	0.166906	0.321819	0.191261	0.225892	0.180721	0.215437	0.121016	0.258747	0.232627	0.215451	0.17526	0.211294	0.226307	0.0638671	0.364487	0.0901005	0.133039
evm.TU.Poalb01G003140.1	0.0451719	0.0951394	0.0584929	0.0734616	0.0671361	0.0879294	0.0690241	0.0645302	0.0484655	0.0638719	0.0615341	0.112764	0.166711	0.0407002	0.0948522	0.073137	0.0392538
evm.TU.Poalb01G003150.1	0.260644	0.375136	0.159467	0.201217	0.410012	0.186891	0.153405	0.308105	0.183671	0.233025	0.187939	0.162829	0.321774	0.114295	0.224461	0.311102	0.25807
evm.TU.Poalb01G003160.1	0	0.00296304	0.000722167	0	0.000681119	0	0	0	0.00187021	0	0	0	0.00900392	0	0	0	0
evm.TU.Poalb01G003170.1	0.000344056	0	0.000370245	0.00133686	0	0	0	0	0	0	0	0	0	0	0.0185572	0.00114966	0
evm.TU.Poalb01G003180.1	0.0378319	0.0515392	0.0421753	0.060286	0.0428409	0.0495391	0.0281492	0.0512133	0.0629613	0.0443611	0.0428671	0.0454827	0.0607078	0.0317827	0.0446845	0.0968496	0.0539057
evm.TU.Poalb01G003190.1	0.232278	0.367786	0.185827	0.193032	0.209126	0.150646	0.151757	0.263101	0.252675	0.131332	0.179349	0.173392	0.196603	0.249476	0.197975	0.288536	0.261969
evm.TU.Poalb01G003200.1	0.153929	0.138391	0.148521	0.162784	0.187439	0.179656	0.155736	0.212376	0.19318	0.143202	0.172406	0.155561	0.181066	0.150751	0.225172	0.269885	0.174158
evm.TU.Poalb01G003210.1	0.00808316	0.0196156	0.0297245	0.0223473	0.00315397	0.0384124	0.00266793	0.00523742	0.00391204	0.0194307	0.0351612	0.0170074	0.0187955	0.00237276	0.0109594	0.00716016	0.00246954
evm.TU.Poalb01G003230.1	0.0459819	0.0475361	0.0456443	0.0699405	0.089592	0.0574538	0.0339353	0.0609215	0.054104	0.0555252	0.0543845	0.0454419	0.077774	0.0155411	0.096019	0.0748381	0.0332781
evm.TU.Poalb01G003240.1	1.04196	0.329116	0.107651	0.0865712	0.456462	0.111355	0.0974769	1.41432	0.232789	0.128749	0.13835	0.362284	0.225863	0.529217	0.215597	0.281004	5.24503
evm.TU.Poalb01G003250.1	0.535796	0.626762	1.19344	0.691721	0.394004	0.626811	0.316956	1.00404	0.848625	0.639941	0.446043	0.74124	0.269101	0.115288	1.65821	0.342061	0.882905
evm.TU.Poalb01G003260.1	0.0149529	0.0179343	0.0476362	0.0105964	0.00451492	0.0265591	0.0113551	0.0629741	0.00802246	0.0129998	0.0255942	0.014748	0.0212009	0.00474537	0.0726657	0.010081	0
evm.TU.Poalb01G003270.1	0.430881	0.362306	0.554085	0.337402	0.248365	0.473815	0.278116	1.40172	0.332008	0.431156	0.505661	0.34184	0.437221	0.113349	1.07404	0.330793	0.571952
evm.TU.Poalb01G003280.1	0.00727918	0.0137078	0.0224974	0.0528395	0.0134853	0.0148393	0.0158968	0.0111746	0.0139336	0.0347281	0.0205653	0.0400576	0.0245352	0	0.039125	0.0212365	0.00639344
evm.TU.Poalb01G003290.1	0.164692	0.0719057	0.0553739	0.0510091	0.101701	0.0614846	0.0694134	0.221958	0.148431	0.0509418	0.0879942	0.0667621	0.0964264	0.0903742	0.0288614	0.212665	0.123665
evm.TU.Poalb01G003300.1	0.00261437	0.012913	0.00424154	0.00769822	0.000764137	0.00242718	0.000628261	0.00488368	0.00770157	0.0042686	0.00773652	0	0.00896195	0	0	0	0.0120864
evm.TU.Poalb01G003310.1	0.0114483	0.0152177	0.0115473	0.0127864	0.0151041	0.00621833	0.0123882	0.0137261	0.00848099	0.0201917	0.0131387	0.0147535	0.036018	0.0110244	0.0332203	0.0171743	0.00822647
evm.TU.Poalb01G003320.1	0	0	0	0	0	0	0	0	0	0	0.0026713	0	0	0	0	0	0
evm.TU.Poalb01G003330.1	0.00543028	0.0326555	0.0117418	0.00337944	0.00760282	0.0140454	0.0934138	0.00779724	0	0.0137291	0.0208569	0.00374425	0.0105554	0.0765946	0	0.0125167	0.00643913
evm.TU.Poalb01G003350.1	0.0149369	0.0194446	0.00897518	0.0103488	0.0173983	0.00474476	0.00889025	0.00750331	0.0138183	0.0114315	0.00175451	0.00799497	0.027481	0.00139713	0	0.00397975	0.0300635
evm.TU.Poalb01G003360.1	0.246454	0.226263	0.235691	0.208361	0.320614	0.296864	0.374408	0.239264	0.255005	0.221488	0.262695	0.208834	0.330609	0.365569	0.170298	0.468208	0.322177
evm.TU.Poalb01G003370.1	0.0319477	0.00718582	0.0148589	0.00879896	0.0155221	0.00992539	0.0104475	0.028016	0.0216083	0.0269013	0.0223998	0.01718	0.0429844	0.00923295	0.0175688	0.0045104	0.0187739
evm.TU.Poalb01G003390.1	0.0122836	0.0236755	0.0318878	0.0453937	0.00163873	0.0423017	0.00401118	0.0268873	0.016072	0.0162966	0.0506192	0.0234398	0.0131243	0.00401473	0.0350627	0	0.0388666
evm.TU.Poalb01G003400.1	0	0	0.0013168	0	0	0	0.00161912	0	0	0	0	0	0	0.00754279	0	0	0
evm.TU.Poalb01G003410.1	0.00275109	0.00965074	0.00776258	0.0109226	0.00619433	0.0190243	0.0126581	0.00258434	0.0010332	0.00449552	0.0413214	0.00628648	0.0111052	0.00408612	0.0337902	0	0.00198726
evm.TU.Poalb01G003420.1	0.0135398	0.0203778	0.0189116	0.0472914	0.0123223	0.0257072	0.00252312	0.00475752	0.0234663	0.0279956	0.0221459	0.0133534	0.00052312	0.0018899	0	0.0029824	0.0100315
evm.TU.Poalb01G003450.1	0.000985841	0	0.000547131	0.00437801	0	0.00214925	0.00211302	0	0	0	0	0.000496242	0	0	0	0	0
evm.TU.Poalb01G003460.1	0.0967684	0.0625352	0.0678753	0.0389035	0.0571889	0.0306046	0.0415746	0.0879822	0.0582703	0.0466938	0.159526	0.0676979	0.0643454	0.0332492	0.066632	0.108548	0.027903
evm.TU.Poalb01G003470.1	0.094762	0.0835509	0.122631	0.109525	0.105345	0.123166	0.113669	0.111981	0.0713309	0.147978	0.145534	0.0969295	0.117543	0.14713	0.120127	0.189733	0.067722
evm.TU.Poalb01G003480.1	0.00561071	0	0.012319	0.00744288	0.010946	0.0071781	0.00540159	0.0101524	0.00490761	0.0142536	0.00588272	0.00541033	0.0216334	0.00203407	0.0277808	0	0.0111829
evm.TU.Poalb01G003510.1	0.00361483	0.00684245	0.00201912	0.0122835	0.00197871	0.0054304	0.00784666	0.00133574	0.00302162	0.000695527	0.00826529	0.000208102	0.00792546	0.00360368	0	0	0.00349949
evm.TU.Poalb01G003520.1	0.00959877	0.0206129	0.0217298	0.06744	0.00885591	0.0262093	0.0125828	0.0109828	0.0271954	0.0260775	0.0677315	0.0343159	0.0140029	0.00394826	0.0432238	0.0150632	0.00478681
evm.TU.Poalb01G003530.1	0.0010599	0	0	0.00368182	0	0	0.00294727	0.00649624	0	0.00142874	0.00168128	0.000854774	0	0.0183982	0.01904	0	0
evm.TU.Poalb01G003540.1	0.00327232	0.0167646	0.00598324	0.00678701	0.00284459	0.0129355	0.00154901	0.000474551	0.00138348	0.129391	0.31456	0.0127824	0.00726054	0.00725757	0	0.00795256	0.00940821
evm.TU.Poalb01G003550.1	0.0119873	0.0360419	0.00750119	0.0184297	0.0153882	0.0105719	0.0760661	0.00316038	0.00109154	0.00828446	0.0120561	0.0170979	0.0197395	0.159118	0	0.131983	0.00739084
evm.TU.Poalb01G003560.1	0.00137107	0	0.00205445	0	0	0	0.00779092	0	0	0.00118192	0.0014005	0	0	0.00725602	0	0.0139739	0
evm.TU.Poalb01G003580.1	0.00824293	0.0109091	0.019221	0.0351527	0.0139453	0.019193	0.0132049	0.0227235	0.0501852	0.0350992	0.0279606	0.022426	0.00636538	0.011638	0	0.0172277	0.0129898
evm.TU.Poalb01G003590.1	0.00767081	0.00279373	0.056703	0.105853	0.00414108	0.0235686	0.014342	0.00641783	0.0203239	0.0549782	0.0382179	0.0228996	0.0155352	0.0048367	0.024636	0.0322992	0.0139239
evm.TU.Poalb01G003600.1	0.344699	0.814657	1.98633	0.998796	0.290912	1.08283	0.635001	0.597843	0.585052	0.892158	0.758939	0.888683	0.60141	0.337911	0.856105	0.596705	0.491282
evm.TU.Poalb01G003610.1	0.117305	0.120666	0.126569	0.111848	0.10253	0.102717	0.0273121	0.110347	0.107712	0.0794312	0.187723	0.197904	0.105992	0.034431	0.129952	0.0924951	0.0499383
evm.TU.Poalb01G003620.1	0.011976	0.011491	0.00889939	0.0204784	0.0176034	0.0204737	0.0183655	0.00839041	0.00872386	0.0221786	0.00609569	0.0024242	0.0241761	0.00652554	0.00741827	0.00453546	0.00281129
evm.TU.Poalb01G003660.1	0	0	0	0	0	0	0	0	0	0	0	0	0	0.00075258	0	0	0
evm.TU.Poalb01G003670.1	0.00185107	0	0.000834052	0	0.00207911	0	0	0.00178799	0	0.00172324	0	0	0	0	0	0	0
evm.TU.Poalb01G003680.1	0.470992	0.199179	0.219836	0.247905	0.434162	0.301112	0.117616	0.395695	0.505267	0.202637	0.191156	0.304982	0.155146	0.176724	0.169781	0.180417	0.205387
evm.TU.Poalb01G003690.1	0	0	0.000552084	0	0.00123676	0	0	0	0	0.00263906	0	0.000795951	0	0	0	0.0048967	0
evm.TU.Poalb01G003700.1	0.775564	1.6956	3.83547	2.7879	0.645364	3.74691	1.17628	0.909862	1.44014	2.02341	1.92625	1.80088	1.53214	0.403153	1.52897	1.6462	2.05953
evm.TU.Poalb01G003710.1	1.25584	3.62997	8.7854	6.08097	1.09483	8.13928	2.48738	1.5055	2.11934	4.25381	4.35906	4.20303	3.25961	0.68925	3.057	2.74097	3.79185
evm.TU.Poalb01G003720.1	0.00173601	0	0.00762363	0.00818128	0.00500261	0.00604847	0.000927808	0.00941759	0.00198338	0.00564625	0.00854598	0.00429872	0.0110926	0	0	0.00410521	0
evm.TU.Poalb01G003730.1	0.0284745	0.0264891	0.020586	0.0114243	0.0308366	0.0360922	0.0133373	0.0166601	0.0391421	0.0149186	0.0243495	0.0114984	0.0739492	0.00322382	0.0140717	0	0.0225149
evm.TU.Poalb01G003740.1	0.960213	1.14407	1.11125	1.20754	1.08012	1.37231	0.813833	0.978167	1.13479	1.15001	1.08717	1.213	1.28014	0.77799	0.965815	1.324	0.801751
evm.TU.Poalb01G003750.1	2.08697	1.41609	2.12412	2.02367	1.34871	1.29669	2.34074	1.22338	1.58338	1.62302	1.54798	1.49185	1.33052	3.27306	0.892617	1.53462	0.775849
evm.TU.Poalb01G003760.1	0.171176	0.249586	0.258414	0.267478	0.229554	0.27457	0.184956	0.259659	0.215336	0.241802	0.172721	0.298164	0.233792	0.119172	0.291765	0.216221	0.15416
evm.TU.Poalb01G003770.1	0.012438	0.0149448	0.0131532	0.0267069	0.0153742	0.0257001	0.01659	0.0211509	0.0126971	0.0275728	0.0253828	0.0129678	0.0408812	0.00210558	0.00314986	0.0230942	0.00657556
evm.TU.Poalb01G003780.1	0.0144387	0.0124667	0.0206896	0.00704456	0.0242983	0.00966584	0.00336966	0.0117351	0.0109937	0.0169779	0.0146253	0.0114499	0.0112358	0.0138616	0.00440625	0.0236237	0
evm.TU.Poalb01G003790.1	0.0489999	0.0958201	0.0976495	0.173793	0.0475726	0.101819	0.0525346	0.0717789	0.0625654	0.182147	1.09435	0.144744	0.168163	0.0208831	0.25382	0.0888376	0.0230463
evm.TU.Poalb01G003800.1	0.00299635	0.00536273	0.0161563	0.0163861	0.00153714	0.00130907	0.000330329	0.00559389	0.00260586	0.00138351	0.0121668	0.00687206	0.000436621	0	0.0267237	0	0
evm.TU.Poalb01G003820.1	0.000936347	0.00117619	0	0	0	0.00379612	0.00158846	0.00049263	0	0	0.000611736	0	0	0.000467656	0	0	0
evm.TU.Poalb01G003830.1	0.00309225	0.00240641	0.00230454	0.00572958	0.000932114	0.00195851	0.00879229	0.00480288	0.00169489	0.00182284	0.00674279	0.0119668	0.00939112	0.00886675	0	0	0
evm.TU.Poalb01G003840.1	0.0852063	0.206434	0.139895	0.396392	0.0826834	0.227332	0.0841536	0.0697343	0.124055	0.245512	0.165003	0.169915	0.135975	0.0667879	0.194157	0.0493707	0.11578
evm.TU.Poalb01G003850.1	0	0	0	0	0	0	0	0	0	0.000286444	0	0	0	0	0.00818567	0	0
evm.TU.Poalb01G003860.1	0.0136408	0.00895296	0.0172657	0.0237909	0.0101065	0.0182047	0.00757357	0.0260087	0.0188885	0.0284072	0.0311923	0.0134637	0.0207144	0.00832326	0.0075987	0.0360055	0.00915681
evm.TU.Poalb01G003870.1	0.039481	0.0483763	0.051156	0.262809	0.0188052	0.0347199	0.0246613	0.0307106	0.0634304	0.0782314	0.0692059	0.119673	0.0141309	0.00558173	0	0.0234353	0.0470561
evm.TU.Poalb01G003880.1	0.0450336	0.0357249	0.021634	0.0129536	0.0380312	0.0288635	0.0137082	0.0611672	0.0687215	0.0200909	0.0144452	0.011948	0.0114371	0.00384352	0.0372324	0.0194437	0.0383068
evm.TU.Poalb01G003890.1	3.29481	2.72683	3.81474	1.56274	2.3683	3.76781	1.4113	3.19053	4.27572	1.84205	1.18229	2.45873	2.08897	0.937703	1.62816	1.5065	2.8276
evm.TU.Poalb01G003900.1	0.0116375	0.00933394	0.00650386	0.00215069	0.0108747	0.00307791	0.0128844	0.00178673	0.0117104	0.00288988	0.00186224	0.00209329	0.00495482	0.0188544	0	0.0280014	0.00927075
evm.TU.Poalb01G003910.1	0.0242289	0.0435364	0.0171368	0.0344249	0.0291422	0.0369516	0.152667	0.0552926	0.0472036	0.0466152	0.0158752	0.037314	0.0343352	0.210772	0.0221626	0.180484	0.128097
evm.TU.Poalb01G003920.1	0.0500024	0.0271408	0.0112258	0.0192617	0.109335	0.0131406	0.0156421	0.0195238	0.0373206	0.0226055	0.0294924	0.0202748	0.0606826	0.0819798	0.0422369	0.0703905	0.0182029
evm.TU.Poalb01G003930.1	0.00573209	0	0.000340788	0	0.0039211	0	0.000608062	0.00196257	0	0.00632891	0.000645932	0	0.00389624	0	0	0	0
evm.TU.Poalb01G003950.1	0	0	0	0	0.000664084	0	0	0	0.00105359	0	0	0	0	0	0	0	0
evm.TU.Poalb01G003960.1	0	0	0	0	0	0.00182944	0	0	0	0	0	0	0	0	0	0	0
evm.TU.Poalb01G003970.1	5.51031	1.70544	2.63485	0.583983	3.80556	2.31132	0.712661	3.0502	3.13964	1.24539	1.06402	2.60535	1.0792	0.728848	1.4037	1.0865	4.07096
evm.TU.Poalb01G003990.1	3.93001	0.686581	0.919823	0.313908	1.52963	0.536699	0.324361	2.2744	0.627561	0.605017	0.330723	1.09303	0.515188	0.388787	0.523572	0.463856	5.61698
evm.TU.Poalb01G004000.1	0.00736842	0.0275854	0.017612	0.0316943	0.0116027	0.0258356	0.0123098	0.0111215	0.0166246	0.0248659	0.0334595	0.0380102	0.0506927	0.000448895	0.0171455	0.0177873	0.0507413
evm.TU.Poalb01G004010.1	0.717535	0.328098	0.486951	0.708223	0.217509	0.527397	0.249453	0.823541	0.605322	0.695225	0.663905	0.695972	1.46213	0.193233	0.966413	0.86893	0.723115
evm.TU.Poalb01G004020.1	0.00765788	0.00986757	0.0209216	0.0325689	0.00612557	0.0107142	0.0136759	0.0202139	0.0195293	0.00657498	0.00924917	0.0305269	0.0200857	0.00970909	0.0488666	0.00733872	0.0212766
evm.TU.Poalb01G004030.1	0.0119327	0.0220374	0.0116974	0.00734823	0.0229278	0.00889224	0.00246789	0.012096	0.00534201	0.0131645	0.00352198	0.00715464	0.0213859	0.00582166	0	0.011096	0.024902
evm.TU.Poalb01G004040.1	0.837712	0.691973	0.860326	0.699804	0.856773	0.732978	0.661443	0.79657	0.658498	0.656903	0.763576	0.71752	0.798025	0.615454	0.439764	0.773507	0.740089
evm.TU.Poalb01G004050.1	0.0499929	0.0738651	0.0623755	0.0782753	0.0545625	0.0643447	0.0434753	0.0780269	0.061405	0.0522507	0.0856748	0.0719075	0.0958281	0.0196276	0.138883	0.0575868	0.0386612
evm.TU.Poalb01G004060.1	0	0	0	0.00123591	0	0	0.000423928	0	0	0	0	0	0	0.00159309	0	0	0
evm.TU.Poalb01G004070.1	2.29275	1.43382	1.42165	1.3863	1.75317	1.52694	1.02962	2.90418	1.85355	1.6001	1.49474	1.62125	2.34765	0.940138	1.58804	1.83312	2.89044
evm.TU.Poalb01G004080.1	0.0144956	0.0127108	0.0873172	0.0804704	0.0102596	0.00853054	0.0155851	0.0436417	0.0336581	0.0409892	0.0171435	0.0350777	0.0170823	0.000978902	0.0601565	0.0499044	0.00961217
evm.TU.Poalb01G004090.1	0.149277	0.077772	0.0560481	0.113913	0.0733316	0.126261	0.0515466	0.228135	0.0832848	0.130683	0.111047	0.112147	0.384739	0.0224233	0.161383	0.180383	0.207895
evm.TU.Poalb01G004100.1	0.00346998	0.00157626	0.00773737	0.0142821	0.00804329	0.0101759	0.00413245	0.00695127	0.0132882	0.0143771	0.00568481	0.00413473	0.011565	0	0	0	0
evm.TU.Poalb01G004110.1	0.000759859	0	0.00449436	0.00848915	0	0.00190442	0.00113473	0.0134269	0.00355001	0.0155311	0.00541605	0.00239167	0.00591226	0.00230148	0.0313307	0.00420926	0.0110518
evm.TU.Poalb01G004120.1	0.0149006	0.0464663	0.0313989	0.0495255	0.0168621	0.0683999	0.0196249	0.0159852	0.024933	0.0321631	0.0515281	0.0234709	0.0171474	0.00860431	0.101155	0.0139865	0.0133065
evm.TU.Poalb01G004130.1	0	0	0.000333265	0	0	0	0	0	0	0	0	0	0	0	0	0	0
evm.TU.Poalb01G004140.1	0.00996321	0.0236255	0.0101182	0.00536733	0.0108943	0.00687249	0.00174239	0.0248626	0.0109041	0.00828903	0.00802294	0.000358383	0.0197296	0.00132433	0.018851	0.0164578	0.00755232
evm.TU.Poalb01G004150.1	0.00550058	0.0140204	0.0293117	0.0097165	0.00459241	0.011587	0.00402736	0.0292305	0.00816923	0.0169226	0.0131562	0.0223832	0.0142013	0.00544936	0.0639386	0.0244041	0.00539718
evm.TU.Poalb01G004160.1	0	0	0	0.0047702	0.000433496	0	0.000565784	0	0	0	0	0	0	0	0	0	0
evm.TU.Poalb01G004180.1	0	0	0.00110547	0.0018315	0	0.00937459	0.000432045	0	0	0.00048	0.00399365	0.00257153	0.000743558	0	0	0	0
evm.TU.Poalb01G004190.1	0.0445844	0.13636	0.208094	0.337647	0.0765535	0.372406	0.0808759	0.0722967	0.131278	0.327762	0.326909	0.117196	0.79977	0.0292501	0.0881082	0.0512139	0.0704764
evm.TU.Poalb01G004220.1	0.000449448	0	0	0	0	0	0	0	0	0	0	0	0	0	0	0	0
evm.TU.Poalb01G004230.1	0.873538	2.27892	0.516338	0.311132	2.38526	0.870977	0.508684	0.368328	0.604828	0.512192	0.499335	0.394826	0.813282	1.10178	0.392344	0.873676	0.362525
evm.TU.Poalb01G004250.1	0.000231664	0.00224439	0	0	0.00675237	0	0	0	0.000800926	0	0	0	0	0	0	0	0
evm.TU.Poalb01G004270.1	0	0.0049384	0	0	0	0	0	0	0	0	0	0	0	0	0	0	0
evm.TU.Poalb01G004280.1	1.91302	0.33134	0.267806	0.151115	1.22975	0.231549	0.179973	1.4329	0.350127	0.240675	0.0871716	0.488583	0.285588	0.398524	0.124732	0.14769	6.13368
evm.TU.Poalb01G004290.1	0.448624	0.16856	0.0698307	0.02889	0.495165	0.193649	0.0628626	0.270318	0.134913	0.076038	0.0272624	0.0907061	0.12626	0.0821812	0.0602048	0.0665462	0.556364
evm.TU.Poalb01G004300.1	0.00312482	0	0.000635026	0	0.00357504	0.00235563	0.00168455	0	0.000778422	0.0015685	0	0.000532233	0.00220832	0	0.00202273	0	0
evm.TU.Poalb01G004310.1	0.00672171	0.0163143	0.00249124	0.000659718	0.02073	0	0.00281827	0.00798393	0	0.00729715	0.00454864	0.000294212	0.00631912	0.00710515	0	0.0106847	0.00468378
evm.TU.Poalb01G004330.1	0	0	0	0	0	0	0	0	0	0	0	0	0	0	0	0.00267554	0
evm.TU.Poalb01G004340.1	0.869123	1.536	0.546701	0.322405	2.41823	0.840214	0.510883	0.425424	0.723031	0.514608	0.399091	0.481833	0.733024	1.0674	0.227097	1.0913	0.37438
evm.TU.Poalb01G004360.1	0.00981525	0.025297	0.0041507	0.00477857	0.0480858	0.0078383	0.00334158	0.0018335	0.00152626	0.00374566	0.0167194	0.00351952	0.0169447	0.015365	0	0.00086538	0.00391602
evm.TU.Poalb01G004370.1	1.04398	1.81526	0.393617	0.236159	3.41328	1.0867	0.274119	0.357605	0.473264	0.529456	0.36853	0.392608	0.619345	1.04087	0.380879	0.361232	0.310021
evm.TU.Poalb01G004380.1	0.128524	0.565853	0.170328	0.166637	0.285863	0.452761	2.07484	0.130367	0.109842	0.309968	0.301148	0.222038	3.54919	1.45465	0.359476	2.35526	0.197928
evm.TU.Poalb01G004390.1	0.195353	0.799181	0.344175	0.416392	0.334336	0.522661	4.31039	0.172979	0.182931	0.317132	0.663996	0.486584	0.70024	2.69399	0.624759	4.90942	0.304384
evm.TU.Poalb01G004400.1	0.0214358	0.0468327	0.0363377	0.0470868	0.0245248	0.015605	0.0487433	0.0217738	0.0401569	0.0250031	0.0385446	0.0209363	0.0174894	0.0506346	0.00342837	0.015444	0.0195189
evm.TU.Poalb01G004410.1	0.118681	0.327224	0.201479	0.266073	0.135779	0.32136	0.219963	0.232497	0.163262	0.167096	0.350367	0.220266	0.294276	0.204858	0.440896	0.31153	0.176773
evm.TU.Poalb01G004420.1	0.0144957	0.0816211	0.0152133	0.0213166	0.0478355	0.441311	0.00866283	0.00962861	0.0138154	0.0864475	0.106289	0.035764	0.31524	0.0113854	0.0136794	0.0309182	0.00224939
evm.TU.Poalb01G004430.1	0	0.00206288	0.0010352	0	0	0	0.00481402	0	0	0.00175706	0.000859881	0	0	0.0139326	0	0	0
evm.TU.Poalb01G004440.1	0.00392283	0	0.00424628	0.00707911	0.00355339	0.00188839	0.00691859	0.0114794	0.00184283	0	0.000573213	0.00132042	0.00252242	0.0146395	0	0	0.0028181
evm.TU.Poalb01G004450.1	0.00166469	0	0.00127149	0.0037738	0	0	0.000713467	0.00714889	0	0.00114275	0.0136427	0	0	0	0	0	0
evm.TU.Poalb01G004460.1	0.0202715	0.026934	0.0163945	0.016821	0.026478	0.0255788	0.0159444	0.0349608	0.0128872	0.0193164	0.0242378	0.0141921	0.0312705	0.0659816	0.0203115	0.0371988	0.0167979
evm.TU.Poalb01G004470.1	0.0362266	0.0843429	0.0653015	0.25162	0.0487778	0.102569	0.0687968	0.0527666	0.11779	0.195991	0.118145	0.177856	0.11712	0.0432691	0.125089	0.0934234	0.0198895
evm.TU.Poalb01G004480.1	0.183245	0.394898	0.367119	0.296931	0.158155	0.434159	0.169017	0.27857	0.245575	0.33587	0.3364	0.272998	0.41357	0.0897345	0.41758	0.595637	0.224153
evm.TU.Poalb01G004490.1	4.61392	5.66369	5.01996	3.0876	6.43413	6.59704	1.58895	5.37991	8.65732	3.25838	2.764	4.39181	2.87392	1.33088	3.10775	2.26676	5.54847
evm.TU.Poalb01G004500.1	0.0311067	0.0413002	0.0334682	0.0219958	0.0391167	0.0584123	0.0148717	0.0359866	0.0366154	0.00786067	0.0168876	0.0219937	0.0152382	0.0112633	0	0.0020815	0.0378908
evm.TU.Poalb01G004510.1	0.0328106	0.0838961	0.0790525	0.197197	0.0639113	0.209679	0.0483444	0.0376306	0.0404694	0.326622	0.093347	0.0436537	0.0641247	0.0161293	0.149209	0.0874321	0.0233725
evm.TU.Poalb01G004520.1	0.0502238	0.0395499	0.0247525	0.0202021	0.0459179	0.0241524	0.0277502	0.0446671	0.0282385	0.0242463	0.0533797	0.033352	0.0289771	0.0411448	0.00813449	0.0886309	0.078958
evm.TU.Poalb01G004530.1	0.0291845	0.00792608	0.0289444	0.060871	0.0201719	0.0441926	0.0383086	0.0483862	0.0502207	0.0294922	0.0400318	0.0369914	0.0400427	0.0103882	0.0309756	0.0661339	0.0531804
evm.TU.Poalb01G004540.1	0.0811682	0.150024	0.109519	0.192318	0.0642841	0.180707	0.0837289	0.0942493	0.0840719	0.129231	0.155698	0.153454	0.0869994	0.0353924	0.110685	0.14414	0.178606
evm.TU.Poalb01G004550.1	0	0	0	0	0.00189735	0	0.00066894	0	0	0	0.00449006	0	0	0.000498248	0	0	0
evm.TU.Poalb01G004560.1	0.0481902	0.0737739	0.0632979	0.141976	0.0331278	0.070608	0.0596326	0.0408404	0.0463565	0.072979	0.0494179	0.0562151	0.0555687	0.0278339	0.0645215	0.101712	0.0726736
evm.TU.Poalb01G004570.1	0.227046	0.433061	0.384977	0.452994	0.339632	0.550199	0.377389	0.360388	0.375218	0.445928	0.416277	0.482382	0.609511	0.173663	0.628156	0.738279	0.305934
evm.TU.Poalb01G004580.1	0.0968982	0.177473	0.133772	0.155387	0.12432	0.143429	0.0958098	0.187504	0.102368	0.173778	0.16555	0.0939385	0.187473	0.0701358	0.174155	0.142618	0.12467
evm.TU.Poalb01G004590.1	0.00540936	0.0105294	0.00735469	0.0135031	0.00640217	0.0312549	0.017935	0.0041832	0.0205841	0.00433196	0.00979467	0.0257848	0.00867241	0.0126724	0.0243798	0	0.00391602
evm.TU.Poalb01G004600.1	0.0173123	0.0313703	0.0186754	0.0152535	0.0239834	0.100476	0.0725136	0.0101581	0.0421116	0.0250723	0.0150483	0.0719443	0.113204	0.0788137	0.0185572	0.0218132	0.0127997
evm.TU.Poalb01G004610.1	0.169731	0.210354	0.233824	0.179004	0.12581	0.205129	0.126783	0.183159	0.167325	0.29384	0.249954	0.166128	0.244327	0.0718406	0.239076	0.219489	0.159877
evm.TU.Poalb01G004620.1	0.00010355	0.00112348	0	0	0	0	0	0	0	0	0.00192678	0	0	0	0.00846894	0	0
evm.TU.Poalb01G004630.1	4.32603	2.88821	3.054	2.34816	3.29786	1.85459	2.30528	3.70973	3.33731	2.18187	2.03115	2.54656	1.69155	3.67783	4.42679	2.42341	6.9908
evm.TU.Poalb01G004640.1	0.000609437	0	0	0.00151543	0.00270972	0	0.00219788	0.000573997	0	0	0	0.000528287	0	0	0	0	0
evm.TU.Poalb01G004650.1	0.545121	0.853045	1.19695	1.71918	0.513109	1.21109	0.759995	1.08479	0.902649	1.10614	1.55519	1.31771	1.80076	0.414384	1.60239	1.36486	0.938613
evm.TU.Poalb01G004660.1	0.0109062	0.0167481	0.0293651	0.0308345	0.00156671	0.0230131	0.00600895	0.0178242	0.00304256	0.0261487	0.0709927	0.0160415	0.199541	0.00257767	0.064747	0	0.0251529
evm.TU.Poalb01G004670.1	0.0805972	0.0860978	0.0610841	0.100685	0.0947176	0.0905958	0.0794844	0.108083	0.0797303	0.0954654	0.101217	0.0985181	0.0950642	0.0750481	0.169104	0.141039	0.185882
evm.TU.Poalb01G004680.1	0.0081148	0.00223413	0.0108653	0.00263712	0.00206098	0.0062428	0.00969223	0.0763467	0.00832768	0.00561147	0.00472716	0.00781569	0.00441983	0.00293676	0.0211987	0.0193729	0
evm.TU.Poalb01G004700.1	0.00317908	0	0.00510584	0.00152623	0.00418652	0	0.00713926	0.00854668	0.00822149	0.00317861	0.00903602	0.00474586	0.00141571	0.0267666	0.00165624	0.00723288	0
evm.TU.Poalb01G004710.1	0.0019008	0.0289423	0.00446352	0.00939777	0.00347185	0.157156	0.00319595	0.00179222	0	0.0674293	0.0135565	0.010029	0.131191	0	0	0	0
evm.TU.Poalb01G004720.1	0	0	0	0.000832712	0	0	0	0	0.000888496	0	0.00099482	0	0	0	0	0	0
evm.TU.Poalb01G004740.1	0.00192887	0.00418345	0.0018153	0.00157312	0	0.00664643	0.00420096	0.00220215	0	0.0780012	0.0154444	0.0012916	0	0.000552448	0.0173476	0	0
evm.TU.Poalb01G004750.1	0	0	0	0	0	0	0	0.00138435	0.00238417	0	0	0	0	0	0	0	0
evm.TU.Poalb01G004760.1	0.00131204	0.00321149	0.00389716	0.000616568	0.0122531	0.00789843	0.0319019	0	0.00785281	0.0108837	0.00316876	0.00121663	0.0068445	0.0228285	0	0	0
evm.TU.Poalb01G004770.1	0.00998497	0.0528504	0.0109206	0.0124896	0.00850802	0.00729111	0.00659328	0.0101751	0.00242377	0.0159746	0.00665064	0.00749681	0.0189926	0.0185104	0.111341	0.0185972	0.0742502
evm.TU.Poalb01G004780.1	0.278338	0.415653	0.15212	0.186572	0.361832	0.21571	0.1011	0.231479	0.323181	0.135945	0.204511	0.164521	0.191564	0.0529118	0.175081	0.110419	0.211628
evm.TU.Poalb01G004790.1	2.35298	2.335	2.78479	2.47316	2.80529	2.79588	1.23416	3.15019	4.05617	2.22448	2.42621	2.7951	2.64198	1.19855	2.94689	1.89805	2.95162
evm.TU.Poalb01G004800.1	0.0181507	0.101716	0.0262244	0.101592	0.0396757	0.0845802	0.0248959	0.0290096	0.0345267	0.0860882	0.0748863	0.0646331	0.103743	0.0155959	0.0504648	0.0519981	0.00950542
evm.TU.Poalb01G004810.1	0.028145	0.111989	0.138293	0.359615	0.0267295	0.196912	0.0640499	0.0616528	0.156846	0.166923	0.219992	0.257494	0.0578326	0.0236853	0.0928192	0.101419	0.0312159
evm.TU.Poalb01G004820.1	0.00691176	0.0118339	0.00480326	0.0116245	0.0113451	0.0177037	0.00991072	0.0146648	0.0236389	0.0263421	0.0111058	0.0121856	0.0123332	0.00673896	0.00962565	0.0178682	0.0359987
evm.TU.Poalb01G004830.1	0	0	0.00073487	0	0	0	0	0	0	0	0.000845734	0	0	0	0	0	0
evm.TU.Poalb01G004840.1	0	0	0	0	0	0	0	0	0	0	0	0	0	0.000773957	0	0	0
evm.TU.Poalb01G004860.1	0.00762243	0.0241718	0.0191386	0.0179099	0.0128728	0.0176243	0.00728486	0.0102845	0.00509457	0.0544689	0.0185031	0.0117065	0.0400742	0.00288789	0.0185116	0.03691	0.00308141
evm.TU.Poalb01G004890.1	0	0	0	0	0	0	0	0	0	0	0	0.000594821	0	0	0	0	0
evm.TU.Poalb01G004910.1	0.234484	0.474728	0.543303	0.549552	0.259589	0.582087	0.236384	0.341898	0.287253	0.426786	0.683994	0.450269	0.931507	0.109486	0.650229	0.605704	0.396427
evm.TU.Poalb01G004920.1	0	0	0	0	0	0.00139531	0	0.00108952	0	0	0	0	0	0	0	0	0
evm.TU.Poalb01G004930.1	1.3759	1.31489	1.81869	1.68525	1.25911	1.64846	1.27066	1.95235	1.41683	1.5682	2.04181	1.62431	2.74827	0.920995	2.77773	2.43995	2.16141
evm.TU.Poalb01G004940.1	0.00233001	0.00738625	0.00158427	0.0020869	0.00133282	0	0.000827689	0.000277923	0	0.00593637	0.00547389	0	0	0	0	0	0
evm.TU.Poalb01G004950.1	0.10618	0.116437	0.0877663	0.109132	0.130208	0.117481	0.103618	0.115065	0.12511	0.546603	0.150103	0.120497	0.120935	0.101395	0.132178	0.150818	0.216654
evm.TU.Poalb01G004960.1	0.00736703	0.00554086	0.00749853	0.00600819	0.00131041	0.00188569	0.0133824	0.0283726	0.00651669	0.00144165	0.0165402	0.00269275	0.00906022	0.0144588	0.116252	0.00953596	0.0121258
evm.TU.Poalb01G004970.1	0.208749	0.211941	0.360233	0.272524	0.199493	0.665391	0.143467	0.404142	0.263843	0.279863	0.253215	0.361242	0.407322	0.0818802	0.212608	0.263263	0.242763
evm.TU.Poalb01G004980.1	0.00395421	0.0033221	0.00345897	0.0320706	0.00465178	0.0246457	0.00590676	0.00138013	0.00459938	0.0862005	0.00347322	0.00734212	0.0242175	0.00307842	0.0186459	0	0
evm.TU.Poalb01G004990.1	0.000689555	0.00337951	0.00466809	0.000951312	0.00187146	0	0	0.000261346	0	0.00370051	0	0.000333339	0.00472672	0	0.0272726	0	0.0168543
evm.TU.Poalb01G005000.1	0	0	0.00221943	0.00593351	0	0.011437	0.00126099	0	0.00345736	0.00157015	0.000907052	0.00241007	0.00270193	0	0	0.00086538	0
evm.TU.Poalb01G005010.1	0.00544935	0.00503864	0.00508375	0.00742303	0.00391333	0.00645916	0.00382649	0.0047605	0.00235678	0.0244166	0.00662211	0.00652519	0.00143671	0.000403148	0.00340296	0.00607248	0.00305746
evm.TU.Poalb01G005020.1	13.5007	10.1754	15.2474	15.9453	10.6969	14.2834	13.7918	12.5979	11.7105	12.9088	13.4552	10.8247	11.7477	10.5614	10.07	12.7403	11.4749
evm.TU.Poalb01G005030.1	0.0109966	0.00850143	0.00209605	0.00728282	0.00390385	0.0126705	0.00473227	0.0107017	0.0105319	0.00195809	0.00234857	0.0113889	0.00510737	0.0206635	0	0	0.0102793
evm.TU.Poalb01G005040.1	0.000266744	0	0	0.000874325	0.000649208	0	0	0	0.00120921	0	0	0	0	0	0	0	0
evm.TU.Poalb01G005060.1	0	0	0	0	0	0	0	0	0	0	0.000480223	0	0.000651216	0	0	0.00257895	0
evm.TU.Poalb01G005070.1	0.0105029	0.0693563	0.0302694	0.0286418	0.0200789	0.0542424	0.0244078	0.0461163	0.00812586	0.0394958	0.0178875	0.0423616	0.0903286	0.00819923	0.0754332	0.00282477	0.0493219
evm.TU.Poalb01G005080.1	0.410629	0.457524	0.511233	0.630307	0.4583	0.620191	0.481441	0.54578	0.531821	0.559606	0.639439	0.541498	0.714969	0.36686	0.562482	0.882096	0.630251
evm.TU.Poalb01G005090.1	0.0241948	0.0776466	0.0634102	0.0913806	0.0334034	0.0787318	0.0532747	0.100269	0.0414655	0.0827495	0.0790333	0.0644209	0.112396	0.0244851	0.167239	0.0818759	0.0420191
evm.TU.Poalb01G005100.1	0.218702	0.713219	0.326602	0.341268	0.536373	1.82636	0.400991	0.420065	0.136505	1.25782	2.13639	0.283701	15.8976	0.288562	0.308784	2.05027	0.324484
evm.TU.Poalb01G005110.1	0.568126	0.33137	0.346068	0.31655	0.405857	0.320321	0.390975	0.515867	0.515054	0.43782	0.382107	0.36635	0.516036	0.733786	0.30295	0.427622	0.721136
evm.TU.Poalb01G005130.1	0.445653	0.181244	0.226965	0.255543	0.217269	0.131325	0.114728	0.415747	0.474291	0.137997	0.143805	0.272012	0.0857795	0.0909429	0.114631	0.0981019	0.431274
evm.TU.Poalb01G005140.1	0.192429	0.279201	0.466697	1.63421	0.131367	0.455712	0.179968	0.164304	0.83883	0.769969	0.741655	0.937877	0.202925	0.0510899	0.439714	0.217588	0.372505
evm.TU.Poalb01G005150.1	0.0887018	0.0752007	0.0632962	0.0405705	0.0495315	0.0261853	0.055236	0.0664293	0.069405	0.0291805	0.0480522	0.0460078	0.0419092	0.0478786	0.0683457	0.0457617	0.0908124
evm.TU.Poalb01G005160.1	0.0636868	0.0836515	0.148318	0.16415	0.0318124	0.0596088	0.094166	0.208463	0.13702	0.112573	0.158804	0.12076	0.0631368	0.0408947	0.321252	0.0929255	0.0343649
evm.TU.Poalb01G005170.1	0.000390431	0	0	0.00309924	0	0	0	0	0	0	0	0	0	0	0	0	0
evm.TU.Poalb01G005180.1	0.192449	0.270427	0.185799	0.154031	0.264554	0.210612	0.140214	0.203072	0.268599	0.178249	0.125721	0.137383	0.187688	0.144675	0.197088	0.137685	0.219266
evm.TU.Poalb01G005190.1	9.82706	7.2038	9.54236	7.90992	8.40558	8.17524	7.22724	9.6054	9.22948	7.78647	7.64086	8.65025	7.61649	6.0444	7.87102	7.35334	8.83222
evm.TU.Poalb01G005200.1	0.0461853	0.0985656	0.0410379	0.0409259	0.0388476	0.0335261	0.0192904	0.064022	0.0398301	0.0542478	0.031209	0.0416868	0.0368983	0.0241098	0.1644	0.0461867	0.00939009
evm.TU.Poalb01G005210.1	0.000129509	0	0	0	0	0.0014125	0.00274709	0.000909188	0.0011429	0.00186988	0	0.00087528	0	0	0	0	0
evm.TU.Poalb01G005220.1	0.000297447	0	0	0	0	0	0	0	0	0	0	0	0	0	0	0	0
evm.TU.Poalb01G005230.1	0.853747	0.557641	0.729178	0.698875	0.679416	0.815694	0.506354	1.18997	1.16261	0.689523	0.716446	0.745317	0.879431	0.44939	1.22834	0.818258	0.834123
evm.TU.Poalb01G005240.1	0.150919	0.139894	0.186558	0.163678	0.133807	0.157493	0.180619	0.16785	0.0919926	0.136677	0.186292	0.192777	0.293965	0.120376	0.306142	0.2331	0.222655
evm.TU.Poalb01G005250.1	0.00578959	0.00822752	0.0173374	0.0241612	0.00530177	0.00577808	0.0105323	0.0159058	0.0329293	0.00956383	0.0140776	0.0290013	0.0124108	0.00150766	0.0203351	0.00792744	0.135215
evm.TU.Poalb01G005260.1	0.181613	0.525817	0.454567	0.344464	0.283272	0.666166	0.227341	0.281549	0.513483	0.316286	0.273671	0.356769	0.321134	0.0974987	0.47868	0.345068	0.359519
evm.TU.Poalb01G005270.1	0	0	0	0	0.00117181	0	0	0.00324727	0	0	0	0	0	0	0	0	0
evm.TU.Poalb01G005280.1	0	0	0	0	0	0	0	0	0	0	0	0.000856726	0	0	0	0	0
evm.TU.Poalb01G005290.1	0	0.00206724	0	0	0	0	0	0	0	0.00556306	0	0	0	0	0	0	0
evm.TU.Poalb01G005300.1	1.53165	1.2626	1.65584	1.64073	1.07663	1.13168	1.68136	1.43356	1.72855	1.20235	1.139	1.32014	1.1393	2.88164	1.30928	1.63078	1.35361
evm.TU.Poalb01G005310.1	0.000654618	0.00175548	0.000491492	0	0	0	0	0	0	0	0	0.00160925	0	0	0	0	0
evm.TU.Poalb01G005320.1	0.00201072	0.00244859	0.00108146	0	0	0.00379329	0	0	0	0.000655438	0	0.00203749	0	0.000969016	0	0	0
evm.TU.Poalb01G005330.1	0	0	0.00102408	0	0.00051051	0	0	0.000229152	0	0	0	0	0	0	0	0	0
evm.TU.Poalb01G005350.1	0.0393869	0.0097763	0.0215725	0.00948705	0.00913126	0.00222938	0.00935527	0.479146	0.00643309	0.0295203	0.00587927	0.0123991	0.00675677	0.0120654	0.0541423	0.00167609	0.00562774
evm.TU.Poalb01G005360.1	0.000831356	0.00597158	0.000381404	0.00643708	0	0	0	0	0	0.00205303	0	0.000483742	0	0	0	0	0
evm.TU.Poalb01G005370.1	0.158175	0.0603217	0.14826	0.119285	0.0920755	0.153852	0.0645969	0.208801	0.151392	0.141283	0.0734515	0.161318	0.0466577	0.0464058	0.0557997	0.0732412	0.0947264
evm.TU.Poalb01G005380.1	0.494065	0.415288	0.297226	0.370746	0.878165	0.388067	0.245124	0.487764	0.359353	0.36229	0.318616	0.277471	0.462981	0.422393	0.332901	0.4399	0.325701
evm.TU.Poalb01G005390.1	0.00875088	0.00897748	0.000971709	0	0.0132792	0.00303662	0.000742137	0.00588368	0.0030389	0.00132234	0.000849227	0	0	0.00395601	0	0	0.00663831
evm.TU.Poalb01G005400.1	0.00038555	0	0.000371553	0.00226487	0.00225512	0.000703141	0.000742137	0	0.00106556	0	0.00719212	0	0	0	0	0	0
evm.TU.Poalb01G005410.1	0.0174656	0.0128024	0.00848353	0.00455925	0.0154287	0.017638	0.00799402	0.0111497	0.0113848	0.0190767	0.0150351	0.00944631	0.0202835	0.0233203	0	0	0.0114152
evm.TU.Poalb01G005420.1	0.00655523	0.00419658	0.0248324	0.0126349	0.0028207	0.00244485	0.0122979	0.00343053	0.00118157	0.0172401	0.00761281	0.00459512	0.00264156	0.00139697	0.0384421	0.00201191	0.0260703
evm.TU.Poalb01G005430.1	0.0284961	0.0661729	0.0364461	0.107639	0.050989	0.0583386	0.0268125	0.0824131	0.0551252	0.0794365	0.0734588	0.0736067	0.0231262	0.0290197	0.0902437	0.0102844	0.0695837
evm.TU.Poalb01G005440.1	0.00209422	0.0012393	0.000602508	0.00105781	0.00272884	0.000888072	0.00157092	0.00319575	0.00175608	0.00407376	0	0.00250716	0	0	0	0	0
evm.TU.Poalb01G005460.1	0.274905	0.496837	0.216521	0.192216	0.442569	0.214987	0.205956	0.363889	0.308289	0.270902	0.479232	0.167052	0.407795	0.232938	0.211643	0.304661	0.30429
evm.TU.Poalb01G005470.1	0.000417371	0.00507105	0.0123259	0.00348068	0	0	0.00645854	0.0183515	0.00600343	0.00325102	0.00333579	0.00627966	0	0.00725729	0.0371144	0.00283008	0.00893487
evm.TU.Poalb01G005480.1	0.327427	0.381093	0.335895	0.338125	0.393717	0.300841	0.388966	0.346351	0.448745	0.350785	0.432817	0.355733	0.343771	0.480112	0.309627	0.529956	0.444353
evm.TU.Poalb01G005490.1	0	0	0	0	0	0	0.000570083	0	0	0.000333363	0	0	0	0	0	0	0
evm.TU.Poalb01G005500.1	0.010915	0.020433	0.0082548	0.0053213	0.0486865	0.00725981	0.00662482	0.00593106	0.0446897	0.0118926	0.0160184	0.0118729	0.0471647	0.025339	0	0.0157407	0.00851305
evm.TU.Poalb01G005510.1	1.40167	1.59037	0.539973	1.62338	3.05049	0.825769	0.383012	1.44858	1.47578	1.2103	0.836906	1.25758	1.12348	0.202923	0.476486	0.540513	1.45457
evm.TU.Poalb01G005520.1	0.137286	0.129328	0.123462	0.459313	0.14793	0.205715	0.100268	0.196451	0.25548	0.319586	0.259758	0.384755	0.220903	0.0706023	0.142281	0.113747	0.145299
evm.TU.Poalb01G005530.1	0.0150187	0.0242239	0.020552	0.0426647	0.0124544	0.0426976	0.0325912	0.0172592	0.0210829	0.0106335	0.0250179	0.0113878	0.0152621	0.00955539	0.067084	0.0459941	0.00268406
evm.TU.Poalb01G005540.1	0.00207573	0	0.00203841	0.0012411	0	0	0.00039565	0	0	0	0	0	0	0.00252412	0	0	0
evm.TU.Poalb01G005550.1	0.000962277	0	0.00323728	0.00738493	0	0	0.00171155	0.00151683	0.0020851	0.00271298	0.00351721	0	0	0.00165015	0	0	0
evm.TU.Poalb01G005560.1	0.00126986	0	0.00251784	0	0.00259011	0	0	0.00303657	0.00182977	0.00551574	0.00599427	0.0065752	0	0	0.0162211	0	0
evm.TU.Poalb01G005570.1	0.0269121	0.0134837	0.00976392	0.0114465	0.0200433	0.00573124	0.018177	0.00472143	0.0145493	0.00622412	0.00701169	0.01889	0.0230164	0.00399556	0	0.00086538	0.0352857
evm.TU.Poalb01G005580.1	0.199429	0.18412	0.129345	0.0818728	0.155532	0.104786	0.093825	0.280985	0.168546	0.0742698	0.0862752	0.136098	0.167173	0.0689436	0.0609813	0.163476	0.201317
evm.TU.Poalb01G005590.1	0.0266569	0	0.00730561	0.00314911	0.00339767	0.00148794	0.00240934	0.117352	0.00608002	0.0178852	0.00304679	0.0123571	0.00173564	0.00293365	0.00106427	0.039	0.0162597
evm.TU.Poalb01G005600.1	1.37381	0.585111	0.611841	0.454295	1.27358	0.516847	0.40284	1.96757	1.24596	0.57366	0.593848	0.639378	0.710645	0.535609	0.795896	0.723752	1.40454
evm.TU.Poalb01G005610.1	0.0348263	0.0286968	0.0334179	0.054187	0.0254789	0.0213072	0.01862	0.013288	0.0252183	0.0379667	0.00793702	0.0227656	0.0270119	0.00400043	0	0.0127286	0.112053
evm.TU.Poalb01G005620.1	9.29377	3.2315	3.17178	2.40749	6.0041	1.46721	1.62484	9.98937	6.76374	2.94686	2.27603	3.13259	2.35516	2.21534	1.63623	2.97203	8.42713
evm.TU.Poalb01G005630.1	0.0095465	0.0187243	0.0049857	0.00737898	0.0173643	0.0078313	0.00223818	0.00751334	0.0187906	0.00620633	0.018769	0.0022861	0.00823501	0.000587252	0	0.00788609	0.0017481
evm.TU.Poalb01G005640.1	0.0828262	0.0863685	0.0618294	0.0490669	0.101265	0.0602688	0.0495518	0.0579729	0.117102	0.0632947	0.0497911	0.0255928	0.0568709	0.0993552	0.0635193	0.0653639	0.0825908
evm.TU.Poalb01G005650.1	0.28871	0.484353	0.341652	0.186899	0.551336	0.589227	0.227846	0.314169	0.287564	0.21424	0.230187	0.224066	0.334442	0.218211	0.194535	0.304368	0.275386
evm.TU.Poalb01G005660.1	1.56581	1.19973	0.928942	0.702098	1.73024	1.4147	1.25444	0.948894	1.00691	1.11428	1.17412	0.660384	0.684571	0.543509	2.14041	1.31326	0.783745
evm.TU.Poalb01G005670.1	0.00074661	0	0	0.00315854	0	0	0.00100898	0.000420532	0.00186696	0	0.000971912	0	0.0123631	0	0	0.00426329	0
evm.TU.Poalb01G005680.1	0.210194	0.110233	0.21561	0.223529	0.0273058	0.0276274	0.0744696	0.354762	0.179749	0.220536	0.221632	0.0812773	0.0654833	0.0605411	0.383721	0.0492393	0.380912
evm.TU.Poalb01G005690.1	0.0301476	0.024283	0.0277872	0.0456731	0.0229892	0.0192078	0.0144283	0.0284127	0.0594229	0.0214006	0.00808747	0.132981	0.0166057	0.00892741	0.0269252	0	0.0159642
evm.TU.Poalb01G005700.1	0.115458	0.235651	0.496781	0.299672	0.248975	0.455105	0.204395	0.23304	0.24947	0.327585	0.317098	0.290056	0.281665	0.165261	0.462102	0.427923	0.276068
evm.TU.Poalb01G005710.1	0.00730135	0.0108878	0.00406945	0.0115074	0.00470375	0.00972079	0.00261131	0.010439	0.00551758	0.00542618	0.00366678	0.00875474	0.0103214	0.00401853	0.00181883	0.00394683	0
evm.TU.Poalb01G005720.1	0.0013892	0.00225995	0	0	0	0	0	0	0	0	0	0.000374959	0	0	0	0	0
evm.TU.Poalb01G005730.1	0	0	0	0	0	0	0.000742137	0.000502801	0	0	0	0	0	0	0	0	0
evm.TU.Poalb01G005740.1	0.242468	0.277062	0.246407	0.324215	0.285991	0.319127	0.21577	0.332762	0.274266	0.269822	0.313277	0.253303	0.327343	0.130516	0.307079	0.265965	0.293616
evm.TU.Poalb01G005750.1	0.000392605	0	0	0	0	0	0	0	0.00148686	0.000633973	0	0	0	0	0	0	0
evm.TU.Poalb01G005760.1	0.188577	0.309959	0.228219	0.149057	0.148867	0.168465	0.129834	0.253306	0.166009	0.163053	0.218756	0.139916	0.151332	0.105757	0.187045	0.136113	0.372398
evm.TU.Poalb01G005770.1	0.000262712	0	0.000394376	0	0	0	0	0.000952605	0	0	0	0.00181976	0	0.00202946	0	0	0.0020074
evm.TU.Poalb01G005780.1	0.226126	0.323737	0.273239	0.259474	0.171315	0.18981	0.0985726	0.295839	0.192267	0.255905	0.282958	0.272082	0.255692	0.0719748	0.260074	0.248878	0.137608
evm.TU.Poalb01G005790.1	0.0189954	0.0403878	0.0298313	0.0410099	0.00566308	0.0177622	0.0137892	0.0726723	0.00966201	0.0441117	0.0492046	0.0295445	0.0446822	0.00449719	0.248744	0	0.110935
evm.TU.Poalb01G005800.1	0.00384686	0.00260054	0.0132533	0.0355113	0.00106687	0.0130764	0.00164347	0.00520101	0.0130647	0.0150257	0.0156708	0.0117178	0.0121798	0	0.00763587	0	0
evm.TU.Poalb01G005810.1	0.00214094	0.00435871	0.00186299	0.00252152	0.00135293	0.00623021	0	0.00318276	0.00619962	0.00148396	0	0.0062892	0.00550663	0.000483823	0	0.00497383	0
evm.TU.Poalb01G005820.1	0.429148	0.851307	0.840237	0.89751	0.374446	1.00558	0.261754	0.498931	0.593128	0.698844	0.696199	0.742498	0.579171	0.182531	1.03135	0.33145	0.445269
evm.TU.Poalb01G005830.1	0.536486	1.02466	1.55041	4.95241	0.421986	1.52186	1.03988	0.394443	2.40519	1.90062	1.75652	2.72215	0.651355	0.66745	0.725313	1.00397	0.611159
evm.TU.Poalb01G005840.1	0.00397245	0	0	0	0.00177478	0.00345627	0	0	0.00196704	0	0.000457981	0.00131279	0	0	0	0	0
evm.TU.Poalb01G005850.1	0.000318482	0	0.00958223	0.0312534	0	0.003703	0.00384398	0.00272022	0	0.0042513	0.0156465	0.00177022	0.00354446	0	0.0617077	0	0
evm.TU.Poalb01G005860.1	0.0573813	0.100387	0.0742271	0.070535	0.0336233	0.0649134	0.0498851	0.196695	0.0349647	0.112125	0.0632535	0.049171	0.0557961	0.0529626	0.202545	0.084243	0.185462
evm.TU.Poalb01G005870.1	0.155486	0.0525723	0.115569	0.0821069	0.116884	0.0989938	0.0949442	0.270367	0.160147	0.0751874	0.028574	0.0902462	0.0736249	0.0648997	0.0189832	0.217146	0.249152
evm.TU.Poalb01G005880.1	0.0163732	0.0250025	0.0699631	0.112325	0.00425144	0.0100781	0.0282254	0.220093	0.105118	0.05391	0.0244407	0.030985	0.015633	0.0209104	0.313063	0.0195572	0.147505
evm.TU.Poalb01G005890.1	0.00455555	0.00867632	0.0277853	0.00816074	0.00309028	0	0.0065195	0.00207668	0.00626325	0.0117082	0	0.0175298	0.000456764	0.000483823	0.00202273	0.00729893	0.00217903
evm.TU.Poalb01G005900.1	0.0775818	0.121291	0.103518	0.103458	0.0757056	0.0619308	0.0626204	0.0810695	0.0956755	0.0817126	0.0509171	0.0588189	0.0716326	0.102541	0.0703264	0.116914	0.0677891
evm.TU.Poalb01G005910.1	0.543901	0.404312	0.390784	0.316832	0.434253	0.4099	0.308863	0.415183	0.447168	0.377403	0.316598	0.352408	0.411138	0.36414	0.305126	0.417875	0.333436
evm.TU.Poalb01G005920.1	0.213701	0.275801	0.142007	0.109801	0.422841	0.231368	0.352433	0.0899625	0.387175	0.161568	0.138342	0.178063	0.445235	0.442127	0.0286241	0.212348	0.188213
evm.TU.Poalb01G005930.1	0.0272572	0.032439	0.0196829	0.0228296	0.0507198	0.046702	0.0178324	0.0124462	0.040687	0.0712355	0.0294808	0.0358477	0.0524485	0.0126363	0.00150499	0.0520185	0.0225888
evm.TU.Poalb01G005940.1	0.0536363	0.0645853	0.0693565	0.0898316	0.0432127	0.0677299	0.0434987	0.0793106	0.0861911	0.0876309	0.100265	0.0889798	0.111714	0.0394098	0.107271	0.0656174	0.0941283
evm.TU.Poalb01G005950.1	0.481606	0.276677	0.316816	0.27742	0.547778	0.277219	0.350498	0.648557	0.646647	0.373089	0.359056	0.314103	0.544245	0.3866	0.441525	0.621528	0.771249
evm.TU.Poalb01G005960.1	0.149808	0.124863	0.118861	0.0794866	0.100128	0.305715	0.175351	0.15273	0.0837066	0.131619	0.239614	0.0954862	1.04235	0.107156	0.0787638	0.718661	0.0790733
evm.TU.Poalb01G005970.1	0.0128203	0.0184185	0.0108639	0.0367117	0.00823121	0.0254328	0.0133005	0.0160911	0.0127146	0.0236765	0.0493119	0.0146185	0.225402	0.00520104	0.0340847	0.05486	0.0219504
evm.TU.Poalb01G005980.1	1.32684	1.13675	0.67092	0.618581	1.29457	0.615323	0.939297	1.03578	0.694099	0.628899	0.714217	0.762522	0.938698	1.68029	0.759542	1.19245	1.2315
evm.TU.Poalb01G005990.1	0.0194872	0.0462465	0.0417296	0.055022	0.0146961	0.0487523	0.0192468	0.0442725	0.054909	0.065861	0.0927707	0.0520999	0.101888	0.00235652	0.0652799	0.0851392	0.0272728
evm.TU.Poalb01G006000.1	0.0377634	0.0625079	0.040206	0.0272699	0.0587526	0.182216	0.037151	0.0327629	0.0149115	0.0753053	0.204183	0.053458	0.783557	0.0477136	0.0662873	1.11918	0.0135278
evm.TU.Poalb01G006010.1	0.0924418	0.0871977	0.0884071	0.0683334	0.0855946	0.108078	0.064414	0.130999	0.120599	0.0621919	0.0632324	0.0710398	0.0855225	0.0377112	0.0153929	0.0676973	0.146629
evm.TU.Poalb01G006020.1	0.718481	0.440619	0.599854	0.650342	0.509068	0.552769	0.43553	0.724776	0.817481	0.594458	0.671918	0.628704	0.664521	0.344887	0.983434	0.733571	0.707501
evm.TU.Poalb01G006030.1	0	0.00520108	0	0	0.00348481	0.00322449	0.00157337	0.000330875	0	0.00502847	0	0	0.00286488	0	0	0	0
evm.TU.Poalb01G006040.1	9.56114	5.70342	6.76641	7.23853	4.87798	6.81262	3.65091	9.95999	6.63702	7.78089	8.15838	8.56565	15.6016	2.69547	13.2386	7.63015	8.29442
evm.TU.Poalb01G006050.1	0.464295	0.133564	0.0543961	0.0305532	0.26069	0.0301877	0.0510773	0.0664666	0.0906928	0.102395	0.0418324	0.0739795	0.0218664	0.0520307	0.0199143	0.0947524	0.0386898
evm.TU.Poalb01G006060.1	0.233692	0.259205	0.267574	0.121113	0.178032	0.0939339	0.0967353	0.288607	0.19926	0.148411	0.1424	0.126804	0.121245	0.0516838	0.0782327	0.124163	0.113205
evm.TU.Poalb01G006070.1	0.000799455	0	0	0	0.00191647	0	0	0	0	0.00468714	0	0	0.00325125	0	0	0.003619	0
evm.TU.Poalb01G006100.1	0.00642189	0.00384962	0.00551602	0.00734442	0.0119603	0.00204746	0.00575237	0.0117785	0.0127299	0	0.0026979	0.00198093	0.00244519	0.00396451	0	0	0
evm.TU.Poalb01G006110.1	0	0	0	0	0	0	0.000242983	0.00140637	0	0	0	0	0	0	0	0	0
evm.TU.Poalb01G006120.1	0.062567	0.200312	0.0920198	0.136177	0.158945	0.0858737	0.0381439	0.161118	0.100017	0.145841	0.115832	0.105921	0.0872904	0.0309902	0.285839	0.124044	0.0592241
evm.TU.Poalb01G006130.1	0.00301647	0.00367595	0.0122874	0.00113755	0	0.00291039	0.00114733	0.0995516	0.00212022	0.00414936	0.00866571	0.00220173	0	0.00143533	0	0	0
evm.TU.Poalb01G006140.1	0.00563702	0.0243499	0.00632624	0.0137447	0.0177552	0.0190768	0.0144817	0.0115551	0.0334925	0.0228476	0.0138826	0.0216909	0.016926	0.00251877	0.00152717	0.00788879	0.0154035
evm.TU.Poalb01G006150.1	1.33863	0.791728	1.01246	0.661641	1.4136	0.646217	0.362054	1.86023	1.29816	0.800242	0.680136	0.853327	0.678513	0.322182	0.566471	0.475243	0.697818
evm.TU.Poalb01G006160.1	0.0269547	0.0920482	0.058505	0.164949	0.0626219	0.142056	0.0251122	0.0495856	0.0201425	0.117447	0.0656542	0.0643471	0.0660083	0.0253723	0.128674	0.0249928	0.0383417
evm.TU.Poalb01G006170.1	0.000539249	0.00374637	0.00505993	0.00344363	0.000704857	0.00334657	0.000590033	0.00491336	0	0.0146118	0.00073282	0.00286268	0.0108174	0.000773957	0.0185132	0	0
evm.TU.Poalb01G006180.1	0.00463218	0.0018913	0.00746343	0.00324023	0	0.00247038	0.0020642	0.00508975	0.00334106	0.000633973	0.000585902	0.000708928	0	0	0	0	0.00154865
evm.TU.Poalb01G006200.1	0.404228	0.333886	0.426273	0.154285	0.216396	0.331182	0.117268	0.443588	0.611685	0.304289	0.232492	0.346965	0.167642	0.0788582	0.736314	0.170065	0.403279
evm.TU.Poalb01G006210.1	0.338823	0.276508	0.451514	0.344886	0.279515	0.358454	0.282513	0.52602	0.446163	0.423878	0.354311	0.332639	0.447623	0.238473	0.429758	0.290725	0.252823
evm.TU.Poalb01G006220.1	0.290355	0.261663	0.208915	0.0786442	0.328024	0.289727	0.110887	0.215513	0.15613	0.115831	0.0887306	0.169039	0.114514	0.0404709	0.0468797	0.173432	0.900262
evm.TU.Poalb01G006230.1	0.00265891	0.00585381	0.00349843	0.0028043	0.00096642	0.00337796	0.00132358	0.0034189	0.00171323	0.00602597	0.00262059	0.000382984	0.0104127	0.000386057	0	0	0.00413332
evm.TU.Poalb01G006240.1	0	0	0	0	0	0.00116713	0	0	0	0	0	0	0.000776363	0	0	0	0
evm.TU.Poalb01G006260.1	0.00115841	0.00244859	0.000491734	0.00470971	0	0.00329848	0.00127575	0.0116632	0	0.00686865	0	0.00344482	0.00138135	0	0	0	0
evm.TU.Poalb01G006270.1	0.11345	0.182739	0.0805045	0.125056	0.144603	0.132258	0.0680677	0.115337	0.123608	0.108593	0.0929424	0.124331	0.0299599	0.099668	0.250928	0.0931354	0.213277
evm.TU.Poalb01G006280.1	0.107167	0.0549281	0.0397009	0.0568651	0.0552812	0.0374563	0.0215743	0.0858832	0.0793586	0.0380392	0.0272422	0.0413319	0.0795535	0.0243972	0.0413021	0.0188902	0.0720239
evm.TU.Poalb01G006290.1	0.308358	0.198479	0.344526	0.223307	0.153505	0.271448	0.147555	0.399601	0.262897	0.27228	0.207384	0.257003	0.38037	0.155262	0.506499	0.285391	0.506154
evm.TU.Poalb01G006300.1	0.0986435	0.0826998	0.0458215	0.0503174	0.0468281	0.0320028	0.0515079	0.0950147	0.0685559	0.0310152	0.0622849	0.0363464	0.0237345	0.0315459	0.0306533	0.0443192	0.0675921
evm.TU.Poalb01G006310.1	1.75759	1.05551	1.03856	0.896547	1.38844	0.867559	0.900045	1.60462	1.32238	0.944673	0.891677	1.09257	1.18823	1.06269	1.21505	1.01492	1.84761
evm.TU.Poalb01G006320.1	0.0172426	0.0488884	0.036259	0.0404404	0.0339696	0.0541253	0.0068431	0.052594	0.0383594	0.0348396	0.0451446	0.0258093	0.043333	0.00125363	0.0937212	0.00758959	0.0781016
evm.TU.Poalb01G006330.1	0.230709	0.37498	0.498926	0.402343	0.291345	0.460366	0.277072	0.516315	0.423693	0.357627	0.784127	0.353084	0.492304	0.167132	0.393389	0.45105	0.440999
evm.TU.Poalb01G006340.1	0.17191	0.135034	0.100426	0.0692357	0.136531	0.181313	0.186034	0.108232	0.109779	0.0911723	0.141554	0.150287	0.422307	0.316008	0.118897	0.548637	0.21034
evm.TU.Poalb01G006350.1	0.0255354	0.0407331	0.0460359	0.0805521	0.0243244	0.0761764	0.033607	0.0541841	0.0699856	0.0605629	0.0912131	0.0471693	0.0435436	0.00753162	0.00106427	0.0437055	0.035731
evm.TU.Poalb01G006360.1	0.00165827	0.00576265	0.00105471	0.0212363	0.00122244	0.0203131	0.00371781	0.00589181	0.00402425	0.00821743	0.0199835	0.0043946	0.00457098	0.000697209	0	0	0.00195267
evm.TU.Poalb01G006370.1	0.830686	0.60933	1.00076	0.730081	0.797666	0.829175	0.680637	0.814028	1.02439	0.726182	0.782122	0.802097	0.763484	0.678956	0.80078	0.614731	0.968698
evm.TU.Poalb01G006380.1	0.0322068	0.0320248	0.0424888	0.0229629	0.0212207	0.0350968	0.0192213	0.0400963	0.0442929	0.0262629	0.0491868	0.0273746	0.013831	0.0126653	0.0149065	0.018891	0.0643163
evm.TU.Poalb01G006390.1	0.039956	0.107631	0.0393393	0.103524	0.0681889	0.104613	0.0338855	0.0570049	0.0323528	0.0631953	0.0471212	0.0627401	0.102249	0.0151982	0.139934	0.107046	0.0843915
evm.TU.Poalb01G006400.1	0.0142585	0.0255255	0.0127918	0.0879929	0.0104313	0.0376297	0.0191565	0.0190879	0.0165637	0.0509469	0.0311314	0.0693244	0.0269805	0.00649851	0.0407962	0.0186923	0.049591
evm.TU.Poalb01G006410.1	0.0845064	0.0381319	0.058906	0.0395374	0.0549295	0.0377515	0.0514105	0.140381	0.0247906	0.0722259	0.0447685	0.0297709	0.0293867	0.0793178	0.214938	0.0621275	0.379934
evm.TU.Poalb01G006420.1	0.105693	0.160197	0.156502	0.181702	0.161743	0.205874	0.172553	0.181397	0.102965	0.187168	0.240998	0.164083	0.231379	0.183222	0.161642	0.343345	0.122723
evm.TU.Poalb01G006430.1	0.885046	0.890997	0.679723	0.582465	0.679558	0.46895	0.542415	1.1492	0.612527	0.699826	0.855988	0.675158	0.816149	0.430562	0.929838	0.615834	0.865574
evm.TU.Poalb01G006440.1	0	0.00253975	0.00223899	0.00197138	0.000974944	0.00289318	0.000469561	0.0133081	0	0.00648248	0.016224	0.00152182	0	0	0.118722	0	0
evm.TU.Poalb01G006450.1	0.0838413	0.0713409	0.12056	0.123831	0.0778208	0.143047	0.0717739	0.131028	0.121887	0.138986	0.116396	0.109166	0.152621	0.0497605	0.11446	0.205049	0.0701487
evm.TU.Poalb01G006460.1	0.119295	0.183766	0.0855	0.0946456	0.167969	0.14112	0.0918335	0.113092	0.0849831	0.112491	0.109421	0.0709346	0.146046	0.102866	0.0772772	0.188922	0.140004
evm.TU.Poalb01G006470.1	0.00230223	0.00368983	0.00651681	0.00361277	0.00154514	0	0.000474719	0.0038731	0.00520633	0.00162041	0.000996923	0.00171165	0.136532	0.0198707	0	0.00608215	0
evm.TU.Poalb01G006480.1	0.0389368	0.1656	0.114318	0.529679	0.088463	0.394192	0.0646354	0.0744889	0.0420866	0.351788	0.120746	0.176408	0.279256	0.0277966	0.272351	0.0884508	0.0508553
evm.TU.Poalb01G006490.1	0.00176722	0	0	0	0	0	0.00098805	0	0.000951592	0.00458448	0	0	0	0	0.0333607	0	0
evm.TU.Poalb01G006500.1	0.0354553	0.0864765	0.128189	0.428671	0.0394923	0.11293	0.0515584	0.0535946	0.103087	0.289341	0.267906	0.164416	0.142384	0.0307951	0.0938708	0.0802385	0.0493488
evm.TU.Poalb01G006510.1	0.258394	0.155488	0.181721	0.11056	0.27091	0.157581	0.139522	0.439892	0.193646	0.162433	0.14771	0.0931486	0.199832	0.16796	0.115227	0.241206	0.299206
evm.TU.Poalb01G006520.1	0.579943	0.581188	0.200468	0.194103	0.83311	0.186532	0.11804	0.549413	0.432851	0.273457	0.241474	0.290741	0.553107	0.127011	0.228258	0.256251	0.494132
evm.TU.Poalb01G006530.1	0.000454497	0	0.00374414	0.00100764	0	0.00751106	0.00206908	0.0019673	0.00204534	0	0.00680959	0.000823464	0.00769795	0	0.00514948	0	0
evm.TU.Poalb01G006540.1	0	0	0	0	0	0	0.000325439	0	0	0.00048	0	0.0021485	0	0	0	0	0
evm.TU.Poalb01G006550.1	0.0264055	0.0432629	0.0250565	0.0412195	0.020579	0.0422642	0.0225448	0.0466415	0.0427205	0.0341263	0.0485512	0.0474005	0.0692448	0.0142034	0.0543705	0.0420349	0.0220705
evm.TU.Poalb01G006560.1	0.00167349	0	0	0.000847731	0.00154163	0	0	0.000255543	0	0.000409985	0	0	0.00114202	0	0	0	0
evm.TU.Poalb01G006570.1	0	0.00151363	0	0	0	0	0	0	0	0	0	0.00310887	0	0	0	0	0
evm.TU.Poalb01G006590.1	0.0865505	0.13239	0.106176	0.0656085	0.103726	0.0924088	0.0547238	0.098297	0.0588307	0.0914974	0.0971483	0.069631	0.137078	0.0689526	0.0406563	0.12437	0.0725001
evm.TU.Poalb01G006610.1	0.0207513	0.0400866	0.0323569	0.139402	0.0135727	0.0430265	0.0138859	0.0311839	0.0388968	0.104755	0.105002	0.0575218	0.0612635	0.00434586	0.0197131	0.0347576	0.0882152
evm.TU.Poalb01G006620.1	0.116681	0.227746	0.122054	0.0448188	0.422035	0.328329	0.0391332	0.0380984	0.0674733	0.0777275	0.0343931	0.123456	0.0722797	0.0517338	0	0.0865073	0.0881116
evm.TU.Poalb01G006630.1	0.015642	0.0433088	0.0447601	0.0790777	0.0215434	0.101983	0.0187635	0.0682976	0.0360743	0.072243	0.102384	0.0783304	0.0876462	0.023125	0.144777	0.0848805	0.0228793
evm.TU.Poalb01G006640.1	0.0208837	0.0384343	0.0303231	0.0682002	0.026558	0.0293209	0.0227339	0.0103483	0.0214009	0.0341539	0.033138	0.0261382	0.03695	0.0077369	0.00736685	0.0518457	0.0040655
evm.TU.Poalb01G006650.1	0.0104394	0.0662177	0.0425205	0.0353593	0.00813376	0.0320721	0.0028505	0.0186604	0.0138011	0.0271809	0.0159178	0.0241574	0.045439	0.0164044	0.0553328	0.0634896	0.0139606
evm.TU.Poalb01G006660.1	0.000362343	0.0038412	0.00240482	0	0.00475618	0	0.000382051	0.00193806	0	0	0	0	0	0.00104714	0	0	0
evm.TU.Poalb01G006670.1	0.00271009	0.0110518	0.00606197	0.0149257	0.00176059	0.0157344	0	0.00358765	0.00414166	0.0161199	0.00940921	0.00968777	0.00443907	0.000867146	0	0	0.00618317
evm.TU.Poalb01G006680.1	0.00819659	0.004869	0.00247958	0.00560758	0.0128145	0.00833676	0.00199217	0.0132844	0.0198901	0.00584133	0.000475074	0.00652103	0.0058399	0.0040767	0	0.00930803	0.00427502
evm.TU.Poalb01G006690.1	0.0124263	0.0103344	0.000514927	0.00235771	0.0216555	0.00177459	0.00123435	0.00437597	0.012758	0.00220644	0.00197908	0.000319772	0	0.00386033	0	0.00240687	0
evm.TU.Poalb01G006710.1	0.00233347	0.00510159	0.00122322	0.00202421	0.000422213	0	0	0	0.00582307	0.000741823	0	0.00118005	0.00136242	0	0.00982761	0	0
evm.TU.Poalb01G006720.1	0.12067	0.0250225	0.0620461	0.0282817	0.0598928	0.0212526	0.0158357	0.0481857	0.0598033	0.0243373	0.0181282	0.0257015	0.00684554	0.00523379	0.0127125	0.00202738	0.0187155
evm.TU.Poalb01G006730.1	0.134115	0.215367	0.111501	0.0897469	0.237182	0.0765149	0.051315	0.0553746	0.229775	0.0486591	0.0612263	0.0748157	0.0343305	0.0325263	0.0961162	0.0473089	0.0306225
evm.TU.Poalb01G006740.1	0.00344502	0	0.00292425	0.00304794	0	0.00101078	0.000260634	0.000450474	0.00389654	0.00055844	0	0	0	0	0.00616619	0	0
evm.TU.Poalb01G006750.1	0.0197414	0.0212323	0.0197724	0.00243738	0.0250672	0.011293	0.00894787	0.0363831	0.0265676	0.0108563	0.0102383	0.00691884	0.0035733	0	0.0146223	0	0.0128595
evm.TU.Poalb01G006760.1	0.0300634	0.056175	0.050627	0.0352771	0.0284338	0.0592673	0.0469644	0.0908813	0.0886871	0.0383193	0.021041	0.0217099	0.0654488	0.0222908	0.0107014	0.059976	0.0308387
evm.TU.Poalb01G006770.1	0.449764	0.725708	0.437557	0.363711	0.79278	0.430048	0.291722	0.632206	0.600469	0.436813	0.357568	0.400066	0.444098	0.258542	0.393895	0.404029	0.412653
evm.TU.Poalb01G006780.1	0.00799578	0.00701396	0.00663928	0.0012435	0.011152	0.00770808	0.00380644	0.010095	0.00542031	0.00186122	0.00598517	0.00529458	0	0	0	0	0.00965414
evm.TU.Poalb01G006790.1	0.0019733	0.00235237	0	0	0	0	0	0	0	0.000672415	0	0	0	0.0167071	0	0	0.00314242
evm.TU.Poalb01G006800.1	0.004222	0	0.00501583	0.00127864	0	0.00187696	0.00122623	0.00299208	0.00259395	0.00144629	0	0.0018182	0.00203015	0	0.0149072	0	0
evm.TU.Poalb01G006810.1	0.0016634	0	0.00210048	0.00262895	0.00106162	0	0	0.00279161	0.00343108	0.000447124	0	0.00163173	0.00157672	0.00198254	0	0.00119405	0.00481271
evm.TU.Poalb01G006820.1	0.0107012	0.00249228	0.00983299	0.0136863	0.0121126	0.00440182	0.00617431	0.0101477	0.00515197	0.00752134	0.0144862	0.00546209	0.00660133	0.00831182	0	0.00779053	0.00908981
evm.TU.Poalb01G006830.1	0.0353799	0.0148747	0.0191866	0.0211333	0.0231177	0.0117006	0.0028183	0.0188543	0.0467342	0.0334482	0.00863526	0.0164789	0	0.00187358	0.0421952	0.00266651	0.0235371
evm.TU.Poalb01G006840.1	0.0977232	0.0568955	0.129095	0.0549638	0.0463032	0.0342781	0.0373323	0.161772	0.0676269	0.0663946	0.0431691	0.0601688	0.0324805	0.0142546	0.24574	0.0111064	0.142322
evm.TU.Poalb01G006850.1	0.00795093	0.0274666	0.0188245	0.0372648	0.0160547	0.0140157	0.0758584	0.0270686	0.025384	0.0279891	0.0267193	0.0228891	0.030566	0.0897629	0.0426377	0.0305459	0.00355604
evm.TU.Poalb01G006860.1	0.0137574	0.0183608	0.0389351	0.0354084	0.00639292	0.021512	0.0139652	0.025272	0.0106321	0.0258987	0.0163081	0.00941892	0.00695902	0.000943213	0.0891513	0	0.0245946
evm.TU.Poalb01G006870.1	0.149219	0.243839	0.143184	0.195383	0.214846	0.261205	0.0545204	0.078369	0.270061	0.124653	0.126458	0.240125	0.102667	0.0568382	0.106984	0.0785557	0.0222726
evm.TU.Poalb01G006880.1	0.0267118	0.0545813	0.0291089	0.0179055	0.0448695	0.0503282	0.00845434	0.0144902	0.0544921	0.0483018	0.0167579	0.0475876	0.0158164	0.0270941	0	0.0112568	0.0112477
evm.TU.Poalb01G006890.1	0.0001445	0	0.000655711	0.000530943	0	0.000827725	0	0	0	0.000759488	0	0	0	0	0	0	0
evm.TU.Poalb01G006900.1	0.0310814	0.0137196	0.0373418	0.0127061	0.0232005	0.022777	0.00554961	0.00394705	0.0218558	0.017708	0.00196996	0.0159772	0.0126004	0.00225403	0	0.012612	0
evm.TU.Poalb01G006910.1	0	0.00339734	0	0.000409209	0.00114499	0.00125727	0	0.000527145	0.00193174	0.00112155	0	0	0	0	0	0.0313041	0
evm.TU.Poalb01G006920.1	0.0320404	0.0396483	0.0362117	0.0271295	0.0228109	0.0260193	0.0149091	0.03434	0.0306866	0.0267435	0.0243457	0.020574	0.0368155	0.0097199	0.00788131	0.0249207	0.0600792
evm.TU.Poalb01G006930.1	0.0983129	0.163767	0.125694	0.126699	0.158638	0.131031	0.100418	0.179778	0.107273	0.162953	0.098453	0.101179	0.13967	0.0753491	0.161822	0.109525	0.0818514
evm.TU.Poalb01G006940.1	0.0024625	0.00820222	0.0101087	0.00566302	0.00335054	0.00634356	0.00402351	0.00407907	0.00191893	0.00980787	0.00291441	0.00155277	0	0	0	0	0.0148849
evm.TU.Poalb01G006950.1	0.0491221	0.0279477	0.0574539	0.0343108	0.029306	0.0291442	0.0191355	0.10712	0.0272066	0.0349854	0.0532149	0.0582874	0.049627	0.0117337	0.112484	0.0348795	0.0533455
evm.TU.Poalb01G006960.1	0.0422628	0.229515	0.0785145	0.0590278	0.223053	0.274361	0.0267667	0.0260893	0.0221086	0.0747185	0.0442674	0.0586846	0.0586475	0.0123789	0.00732308	0.0176599	0.00592302
evm.TU.Poalb01G006970.1	0.0151241	0.0307206	0.0210939	0.0208922	0.0311652	0.026266	0.0331478	0.0335931	0.0338739	0.0354239	0.0322673	0.0221249	0.0389982	0.0352803	0.0133977	0.0759438	0.0464951
evm.TU.Poalb01G006980.1	0.10652	0.193341	0.102709	0.128691	0.107699	0.154593	0.0688392	0.19094	0.0801009	0.18094	0.116361	0.15214	0.196053	0.0935975	0.155274	0.142556	0.168895
evm.TU.Poalb01G006990.1	0.383268	0.312432	0.235646	0.204966	0.692404	0.299036	0.296868	0.420275	0.40968	0.269945	0.220401	0.200032	0.329226	0.617449	0.202592	0.438733	0.426303
evm.TU.Poalb01G007000.1	0.0010158	0.00255746	0.0045534	0.00209555	0.00317549	0.00440299	0	0.0101887	0.00281436	0.0150108	0.00557915	0.0015275	0.00223948	0	0	0.00955299	0
evm.TU.Poalb01G007010.1	0.0138265	0.0387767	0.0375695	0.0308624	0.0175007	0.0512262	0.0185199	0.031418	0.0159301	0.0614965	0.0381276	0.0394535	0.0822847	0.00747621	0.097359	0.0818971	0.0135719
evm.TU.Poalb01G007020.1	0.0179958	0.0522172	0.0272965	0.160854	0.0154724	0.0486685	0.0221602	0.0146176	0.0365852	0.0817141	0.0314978	0.0320202	0.0150283	0.00886626	0.0328249	0.0155702	0.0320312
evm.TU.Poalb01G007030.1	0.219247	0.338942	0.179611	0.278115	0.19607	0.241947	0.199452	0.251057	0.14306	0.365199	0.403798	0.186188	0.329983	0.132849	0.178533	0.315204	0.253627
evm.TU.Poalb01G007040.1	0.107163	0.174288	0.215587	0.227472	0.187981	0.209817	0.307098	0.132155	0.131103	0.173697	0.217492	0.170517	0.304856	0.257495	0.233001	0.37637	0.155371
evm.TU.Poalb01G007050.1	0.074463	0.141002	0.109716	0.179593	0.226195	0.628861	0.126967	0.0473685	0.0816697	0.215562	0.253556	0.182436	0.624958	0.0892134	0.070352	0.157117	0.0356779
evm.TU.Poalb01G007060.1	0	0	0	0.000450475	0	0	0	0	0	0	0	0	0	0	0	0	0
evm.TU.Poalb01G007070.1	0.0114036	0.0284406	0.0354948	0.0271608	0.0171046	0.0905927	0.0328414	0.0553831	0.031603	0.0454484	0.029042	0.040295	0.0322636	0.00725079	0.064508	0.0703928	0.0182689
evm.TU.Poalb01G007080.1	0.620963	0.574395	0.553032	0.875077	0.778093	0.523639	0.435386	0.521722	1.22822	0.524072	0.571839	0.653833	0.379127	0.614036	0.486807	0.820189	0.885445
evm.TU.Poalb01G007090.1	0.0439556	0.0495669	0.0351275	0.0382463	0.0629961	0.0484701	0.0250362	0.0348646	0.0663573	0.0314736	0.018946	0.0184631	0.0280409	0.0188697	0.00879429	0.0233106	0.0370632
evm.TU.Poalb01G007100.1	0.00030934	0	0	0	0	0	0	0	0	0	0.00127133	0	0	0	0	0.00378615	0
evm.TU.Poalb01G007110.1	0.0463553	0.114186	0.0926182	0.0813036	0.0569323	0.0849805	0.0450245	0.0848888	0.0571888	0.0767703	0.0799093	0.0686633	0.0794787	0.0380138	0.101599	0.0913845	0.0637009
evm.TU.Poalb01G007120.1	0.000913516	0.0111744	0.00143246	0.00409735	0.00255282	0.0029442	0.0376075	0.00118323	0.0081031	0	0.00127269	0.000314583	0	0.0429945	0	0.00461984	0
evm.TU.Poalb01G007130.1	1.10623	0.797836	0.801129	0.778507	1.10662	0.912167	0.643505	1.1501	1.14257	0.850872	1.00739	0.868024	1.34197	0.709013	0.99945	1.32339	1.07186
evm.TU.Poalb01G007140.1	0.00179814	0	0	0.00207676	0	0	0.0018556	0	0	0.000448142	0	0.00245052	0	0.0365983	0	0.0105247	0
evm.TU.Poalb01G007150.1	0.000626216	0.00464883	0	0	0	0	0	0	0	0	0	0	0	0	0	0	0
evm.TU.Poalb01G007160.1	0.000370781	0	0	0	0.00335143	0	0.00148374	0.00107982	0.00147517	0.00117838	0	0	0.0100584	0	0	0	0
evm.TU.Poalb01G007170.1	0	0.00320942	0.000149327	0.000608472	0	0	0.000179772	0.00417363	0	0	0	0	0	0.00106617	0	0	0
evm.TU.Poalb01G007180.1	0.00818235	0.0458291	0.0266675	0.0395893	0.0221458	0.0305053	0.03063	0.0292011	0.00847337	0.0206959	0.0523622	0.00880032	0.0659774	0.0231134	0.0314084	0.0691206	0.00660086
evm.TU.Poalb01G007190.1	0.14635	0.133981	0.110432	0.186173	0.171259	0.149597	0.146278	0.157084	0.197239	0.125396	0.149674	0.131368	0.16937	0.130289	0.129428	0.163974	0.110946
evm.TU.Poalb01G007200.1	0.153302	0.262512	0.349312	1.18041	0.139068	0.319541	0.127747	0.123905	0.58643	0.57982	0.636242	0.668382	0.145062	0.0741622	0.527837	0.265379	0.314859
evm.TU.Poalb01G007210.1	0.309672	0.479362	0.294025	0.258887	0.375285	0.395599	0.214398	0.356587	0.317047	0.314715	0.280808	0.242698	0.31882	0.242855	0.4251	0.354944	0.327125
evm.TU.Poalb01G007220.1	0.175496	0.343995	0.198769	0.188619	0.222925	0.290283	0.278224	0.311049	0.191227	0.231847	0.236021	0.217296	0.278823	0.238949	0.407287	0.378249	0.191014
evm.TU.Poalb01G007230.1	0.104003	0.0604998	0.0677162	0.0385854	0.061127	0.0605696	0.0407183	0.0931945	0.0862235	0.0479624	0.103812	0.0431044	0.0784499	0.0455931	0.172045	0.0912874	0.111235
evm.TU.Poalb01G007240.1	0.694346	1.06199	0.623926	0.665596	0.832091	0.739308	0.505427	0.841129	0.803922	0.734729	0.872366	0.651679	0.848204	0.421285	0.854654	0.593153	0.79895
evm.TU.Poalb01G007250.1	0.119342	0.202126	0.141722	0.178345	0.397683	0.335699	0.226814	0.0843545	0.237175	0.181997	0.102973	0.126339	0.202945	0.0889546	0.0257141	0.315109	0.212705
evm.TU.Poalb01G007260.1	0	0	0	0	0	0	0	0	0	0	0	0	0	0.00183105	0	0	0
evm.TU.Poalb01G007270.1	0.0182941	0.0514214	0.0283358	0.0113735	0.0313051	0.0101365	0.0465887	0.0453917	0.0262137	0.0252946	0.0277412	0.0150509	0.0312575	0.0442564	0.0448911	0.0308645	0.0315597
evm.TU.Poalb01G007280.1	0.000524714	0.00189008	0.00270446	0.00258695	0	0.00128172	0.000211509	0.00260992	0	0	0.0824627	0	0.011174	0	0	0	0
evm.TU.Poalb01G007300.1	0.194555	0.162881	0.161948	0.119848	0.148796	0.134974	0.0435854	0.11053	0.246423	0.098615	0.121911	0.133221	0.0750461	0.0198885	0.146968	0.0589461	0.0857892
evm.TU.Poalb01G007310.1	0	0	0	0.000305032	0	0	0	0	0	0	0	0	0	0	0	0	0
evm.TU.Poalb01G007320.1	0.0090711	0.0234782	0.028948	0.0485578	0.0111226	0.063858	0.00965715	0.013122	0.00635179	0.0510385	0.0787903	0.00610457	0.118595	0.00721215	0.120147	0.0266919	0
evm.TU.Poalb01G007330.1	0.33182	0.212961	0.145013	0.100711	0.256596	0.0953191	0.23367	0.321527	0.118632	0.178413	0.118915	0.127541	0.245265	0.482819	0.092386	0.328274	0.352922
evm.TU.Poalb01G007340.1	0.00734039	0.0144388	0.00888798	0.0167259	0.00862304	0.0112626	0.0227015	0.0148183	0.0145759	0.00718089	0.0122408	0.00152065	0.0167171	0.183674	0.0175879	0.00254736	0.0182819
evm.TU.Poalb01G007360.1	0.000438273	0	0	0	0	0	0.000781766	0	0	0	0	0	0	0	0	0	0
evm.TU.Poalb01G007370.1	0.000780273	0.00245885	0.000674565	0	0	0.00240395	0	0.00170633	0.000836006	0.00579405	0.000517437	0	0.00105644	0	0	0.00584181	0
evm.TU.Poalb01G007380.1	0.0689726	0.0623625	0.0182181	0.0290139	0.0579458	0.03924	0.032949	0.062887	0.0716032	0.0169765	0.0191521	0.021881	0.0345818	0.0565771	0.0473969	0.0574252	0.11791
evm.TU.Poalb01G007390.1	0.0414686	0.108972	0.0745398	0.472969	0.0750689	0.137002	0.053848	0.0254129	0.168491	0.161344	0.153912	0.158075	0.0765983	0.0239162	0.0743659	0.176071	0.050867
evm.TU.Poalb01G007400.1	0.00224423	0.0249164	0.00503131	0.00702763	0.0171314	0.0778832	0.00776868	0.0046701	0.000708	0.0389625	0.030197	0.00174661	0.195207	0.00221811	0.0168362	0.00320937	0.0165037
evm.TU.Poalb01G007410.1	0.000264316	0.0135214	0.0233312	0.00497659	0	0.00495491	0.00106072	0.000535619	0.00154676	0.00492801	0.000443101	0.00961993	0	0	0	0	0
evm.TU.Poalb01G007420.1	0.00807292	0.0185932	0.0235301	0.0176121	0.00128943	0.00954729	0.00543604	0.00597978	0.00128217	0.0226257	0.00937108	0.0161986	0	0.00108678	0.00846043	0.00894246	0
evm.TU.Poalb01G007430.1	0.0166734	0.0525935	0.0669183	0.07419	0.0106188	0.190448	0.030144	0.0225491	0.00316522	0.0618795	0.177535	0.102286	0.150851	0.0121	0.0570652	0.0224506	0.0195605
evm.TU.Poalb01G007450.1	0.0016148	0	0.0074391	0	0	0.000475373	0.00184632	0	0.0021256	0.000509116	0.0035036	0	0	0	0	0	0
evm.TU.Poalb01G007460.1	0.398194	0.439974	0.463062	0.427826	0.724732	0.683928	0.344605	0.490312	0.793964	0.458183	0.614316	0.457741	0.508253	0.440506	0.422433	0.68327	0.319833
evm.TU.Poalb01G007470.1	0	0.00534319	0	0.000588367	0	0	0	0	0	0.00608116	0	0	0	0	0	0	0
evm.TU.Poalb01G007480.1	0.108232	0.12279	0.126914	0.241954	0.297091	0.124333	0.0654355	0.0520958	0.12502	0.122368	0.0837761	0.187222	0.0725277	0.133229	0.142864	0.0662342	0.0185654
evm.TU.Poalb01G007490.1	0	0	0	0	0	0	0	0	0	0	0.000423492	0.000601694	0	0	0.00119589	0	0
evm.TU.Poalb01G007500.1	0.00359404	0	0.00192473	0.00506049	0.00325405	0.0111214	0.0126642	0.00978735	0	0.0247398	0.00858183	0.0030348	0.530267	0.00905798	0.0262547	0.0020815	0.0060906
evm.TU.Poalb01G007510.1	0.0459261	0.0837807	0.0737823	0.0618419	0.0816474	0.0682009	0.0320574	0.0568341	0.0370031	0.0665479	0.077457	0.0378008	0.0928917	0.0357007	0.139851	0.115636	0.088491
evm.TU.Poalb01G007520.1	0.0343717	0.00583283	0.0316583	0.0634311	0.0169124	0.0140361	0.0196316	0.0191936	0.0423265	0.0144602	0.0218425	0.0465013	0.0117618	0.0183549	0.00886755	0.0230241	0.0333654
evm.TU.Poalb01G007530.1	0.509941	0.708936	0.624279	0.515027	0.562531	0.590587	0.449769	0.560466	0.467599	0.613832	0.619176	0.499304	0.525305	0.400034	0.665212	0.766098	0.543169
evm.TU.Poalb01G007550.1	0.00171011	0	0	0	0.00319523	0.00140474	0.001548	0.00331502	0.0018111	0.00102686	0	0.000863544	0	0	0	0	0.00367878
evm.TU.Poalb01G007560.1	0.0110743	0.0145454	0.0158663	0.0169184	0.00695566	0.0230887	0.0272634	0.0234796	0.0130249	0.0313554	0.0356026	0.00870603	0.0391387	0.00995293	0.0415594	0.0309035	0.0315823
evm.TU.Poalb01G007570.1	0.00271867	0.00686442	0.00812234	0.0569855	0.00388296	0.00730498	0.00225758	0.0126011	0.000997264	0.0166256	0.0559159	0.0291186	0.0162528	0.00715439	0.0310188	0.00202738	0.00181737
evm.TU.Poalb01G007580.1	0.0726675	0.0763252	0.0680589	0.0795808	0.119151	0.0884117	0.0386941	0.108613	0.0873482	0.0995698	0.109412	0.0836884	0.0995112	0.0328427	0.0642414	0.0412227	0.101288
evm.TU.Poalb01G007590.1	0.133904	0.176646	0.131575	0.122882	0.216151	0.20144	0.162474	0.139086	0.158059	0.142427	0.129603	0.11161	0.150784	0.208912	0.0411146	0.165514	0.0739777
evm.TU.Poalb01G007600.1	0.125606	0.183801	0.0776751	0.097324	0.170288	0.133855	0.0854026	0.141906	0.119538	0.106148	0.137696	0.15854	0.15419	0.0912571	0.0539645	0.138476	0.15563
evm.TU.Poalb01G007610.1	0.00100981	0.00441115	0	0.000595656	0.00388879	0.00344154	0.0015973	0.00297357	0.00492363	0.00972369	0	0.001217	0.00149322	0.00184259	0	0	0.0099229
evm.TU.Poalb01G007620.1	0	0	0	0	0	0	0	0	0	0	0	0	0	0	0.00688395	0	0
evm.TU.Poalb01G007630.1	0.0216011	0.0404414	0.0491877	0.0477913	0.025692	0.0297182	0.0168529	0.0992459	0.0427202	0.0631387	0.112085	0.0120149	0.0284299	0.00348708	0.268462	0.00896373	0.0862567
evm.TU.Poalb01G007640.1	0.0995258	0.0931389	0.093812	0.092083	0.0718307	0.0756125	0.0778698	0.180703	0.11429	0.121259	0.11145	0.081715	0.100768	0.0868681	0.143452	0.183851	0.21814
evm.TU.Poalb01G007650.1	0.543259	0.401121	0.443339	0.514308	0.674875	0.552224	0.449925	0.647951	0.490297	0.515579	0.59073	0.458542	0.707597	0.357279	0.728203	0.856129	0.605093
evm.TU.Poalb01G007660.1	0.00837049	0.0134652	0.067508	0.014223	0.00175271	0.00632088	0.0167563	0.0983577	0.0184339	0.0359673	0.0289945	0.0378778	0.00928502	0.00913012	0.0839136	0.0322843	0.15718
evm.TU.Poalb01G007670.1	0.314649	0.492502	0.331465	0.18576	0.582253	0.490553	0.180429	0.415855	0.270916	0.312944	0.307393	0.23447	0.438078	0.0926868	0.27526	0.324462	0.334124
evm.TU.Poalb01G007680.1	0.0036772	0.0140188	0.0329148	0.0899623	0.0041596	0.0325428	0.0116083	0.00533297	0.0151941	0.0470173	0.0315756	0.0775396	0.00226	0.0122448	0.042621	0.030666	0.0431719
evm.TU.Poalb01G007690.1	0.247656	0.20286	0.134417	0.176752	0.169451	0.158556	0.0909746	0.300545	0.202128	0.17738	0.162096	0.135953	0.247521	0.0376233	0.157684	0.148902	0.375669
evm.TU.Poalb01G007700.1	0.00394816	0	0.00312716	0.0137724	0.0131579	0.00402615	0.00350694	0.00885172	0.00395556	0.00216243	0.00454864	0.012298	0	0.0156975	0.0290317	0.107518	0.0247212
evm.TU.Poalb01G007710.1	0.161198	0.302836	0.180884	0.232331	0.211085	0.274666	0.28963	0.384744	0.190552	0.19741	0.180695	0.20306	0.197713	0.2433	0.288531	0.269969	0.149866
evm.TU.Poalb01G007720.1	0.136789	0.116131	0.0871531	0.0974077	0.101129	0.0779206	0.0890447	0.113239	0.117971	0.103451	0.165063	0.0887865	0.187882	0.158131	0.126503	0.0971857	0.0598986
evm.TU.Poalb01G007730.1	0.148641	0.233965	0.122146	0.159393	0.183469	0.150313	0.0986294	0.196818	0.145465	0.145232	0.201952	0.133564	0.238498	0.16177	0.148331	0.244542	0.176975
evm.TU.Poalb01G007750.1	0.00485894	0.00997936	0.0104177	0.00429121	0.00687002	0.00902334	0.0109662	0.00542688	0.00498689	0.0193606	0.00141633	0.00491321	0.00850851	0.00219267	0	0.00157727	0
evm.TU.Poalb01G007760.1	0.002723	0.0174536	0.00764059	0.0103687	0.0126844	0.0196983	0.00635641	0.00307843	0.012149	0.00451858	0.00952146	0.0164203	0.00809897	0.00217985	0	0.00202738	0
evm.TU.Poalb01G007770.1	1.37851	1.41147	1.1056	0.73589	1.52683	1.17455	1.91296	1.92174	1.03855	0.966908	1.31965	0.921274	1.65797	1.16612	1.33117	3.28457	2.41717
evm.TU.Poalb01G007780.1	0.0639074	0.0657872	0.0743049	0.0785421	0.0900715	0.0775537	0.0603751	0.0811686	0.0879593	0.11597	0.114014	0.100828	0.10614	0.0281253	0.110648	0.063457	0.0760085
evm.TU.Poalb01G007790.1	0.00994384	0.00902954	0.0123557	0.0166636	0.00627956	0.00636477	0.00387902	0.0419361	0.00223118	0.00634185	0.00540187	0.00864852	0.00437042	0.00469192	0.0523001	0.0294172	0.550039
evm.TU.Poalb01G007800.1	0.109839	0.161895	0.120042	0.163003	0.167816	0.156507	0.101098	0.1371	0.103874	0.159904	0.19238	0.119326	0.242828	0.0632727	0.126966	0.250012	0.145159
evm.TU.Poalb01G007810.1	0.196819	0.0924643	0.0624744	0.0617993	0.0775972	0.0367005	0.0407214	0.120479	0.106829	0.0747824	0.0497435	0.0632371	0.0705111	0.0301286	0.0584208	0.0683726	0.149151
evm.TU.Poalb01G007830.1	0.0872686	0.0770379	0.0451996	0.0895061	0.15034	0.0697528	0.0667689	0.0955856	0.106062	0.0853756	0.0769792	0.0752391	0.128688	0.0677865	0.0708339	0.137891	0.0597888
evm.TU.Poalb01G007840.1	0.0256134	0.0121268	0.0671648	0.0348113	0.00563067	0.0470927	0.0331959	0.0112039	0.00823273	0.0282914	0.0183014	0.0491165	0.468194	0.00763148	0.00813449	0.0126945	0.00349621
evm.TU.Poalb01G007850.1	0.355684	0.557084	0.513779	0.574304	0.492852	0.632294	0.533751	0.60645	0.441046	0.793063	0.846475	0.581084	1.18061	0.434052	0.69769	0.924562	0.622116
evm.TU.Poalb01G007860.1	0.181843	0.164031	0.135187	0.548252	0.221387	0.182121	0.128159	0.276978	0.404968	0.39509	0.369507	0.275588	0.248448	0.0946369	0.180639	0.205066	0.141787
evm.TU.Poalb01G007870.1	0	0.0091887	0.00165879	0.00199565	0.00371898	0.00718055	0.00108637	0	0	0.00223438	0.00711353	0.000208102	0	0	0	0	0.00249557
evm.TU.Poalb01G007880.1	0	0	0.000155383	0	0	0	0	0	0	0	0	0	0	0	0	0	0
evm.TU.Poalb01G007890.1	0.00157662	0.0255045	0.0154094	0.0142755	0.00967844	0.00857616	0.00237257	0.00814172	0.0122857	0.0110696	0.0190943	0.011823	0.0210076	0.0108143	0.0581717	0.00914389	0.0316455
evm.TU.Poalb01G007900.1	0.0155957	0.019528	0.00466438	0.0089732	0.012816	0.00214314	0.00568005	0.0101142	0.0207869	0.0162726	0.0036372	0.00492952	0.00567808	0.0114697	0	0.0230484	0.00856237
evm.TU.Poalb01G007910.1	1.27723	1.13116	0.948526	0.603566	1.51692	1.12979	1.09918	1.22142	1.35939	0.619853	0.591814	0.927478	0.984836	0.93902	0.523356	0.930635	1.46616
evm.TU.Poalb01G007920.1	0.0623281	0.0481108	0.0187945	0.0203742	0.0459096	0.0242695	0.00981003	0.0937092	0.0679123	0.023595	0.0158867	0.0408305	0.0269395	0.0147442	0.0132895	0.010169	0.0830495
evm.TU.Poalb01G007930.1	0.0469999	0.0436638	0.0278123	0.0168133	0.0431157	0.0535251	0.0185582	0.0322596	0.0256609	0.0249181	0.0242384	0.0719546	0.026019	0.00152746	0.00226016	0.0599955	0.0283433
evm.TU.Poalb01G007940.1	0.0142553	0.040958	0.0265628	0.0652751	0.0288656	0.0316659	0.0230493	0.0162649	0.0202165	0.0398133	0.0233387	0.108049	0.0983319	0.0176567	0.087253	0.0177618	0.0387044
evm.TU.Poalb01G007950.1	0.00382806	0.00787232	0.00289194	0.00490169	0.00856586	0.00532216	0.0261228	0.00712123	0.0194	0.0104133	0.000561965	0.0252632	0.00756607	0.0131709	0.00258804	0	0.0394013
evm.TU.Poalb01G007960.1	0.0499018	0.0492832	0.0545124	0.0740993	0.0699677	0.0468665	0.0311436	0.0884094	0.125731	0.0696495	0.0422156	0.046183	0.0736795	0.0624287	0.0467935	0.0601712	0.0933868
evm.TU.Poalb01G007970.1	0.472387	0.443321	0.650605	0.962081	0.428617	0.726074	0.370778	0.722369	0.758318	0.70253	0.698074	0.696343	0.643067	0.212178	0.51515	0.78577	0.757243
evm.TU.Poalb01G007980.1	0.129274	0.0907755	0.0373142	0.0633091	0.0909441	0.0250805	0.0393951	0.100557	0.124596	0.0646126	0.0556116	0.0631525	0.061243	0.0243623	0.0402838	0.0464529	0.142593
evm.TU.Poalb01G007990.1	0.0620767	0.125173	0.0732898	0.166695	0.0631654	0.127467	0.0543811	0.0871057	0.0752783	0.142771	0.0949941	0.0652803	0.168093	0.0508317	0.221361	0.147257	0.115884
evm.TU.Poalb01G008000.1	0.0037859	0	0.00306185	0.000421774	0.0017397	0.00309341	0.00323754	0	0.00609289	0	0.00128452	0	0	0	0	0	0.00522307
evm.TU.Poalb01G008010.1	0.118649	0.221333	0.109474	0.0966521	0.201625	0.158208	0.147649	0.129274	0.117116	0.140028	0.170983	0.134937	0.173943	0.0617681	0.177361	0.127907	0.10102
evm.TU.Poalb01G008020.1	0.0107449	0.00279107	0.00918855	0.00993528	0.0114913	0.00581565	0.00343785	0.00767793	0.017089	0.00516811	0.00705239	0.00704365	0.0217462	0.00407007	0.0511842	0.00585653	0.0138921
evm.TU.Poalb01G008030.1	0.0350464	0.0477004	0.025959	0.0149883	0.0596094	0.0235334	0.0141557	0.0356978	0.020227	0.0280861	0.25774	0.00828733	0.0915303	0.0118068	0.0136166	0.0276038	0.00976339
evm.TU.Poalb01G008040.1	0.0312027	0.0188427	0.0285139	0.0572525	0.0178457	0.0241707	0.0124824	0.109476	0.0254753	0.0361826	0.0654138	0.0473126	0.0560313	0.00141978	0.0556216	0.0222774	0.0519944
evm.TU.Poalb01G008050.1	0.842005	1.27242	0.864852	0.865192	1.1624	1.22658	1.34182	1.076	0.768059	1.55618	4.79564	0.867999	2.41858	1.10906	1.35854	2.21384	1.04135
evm.TU.Poalb01G008060.1	1.34458	1.94145	1.7176	2.12168	1.66677	1.97669	1.11556	1.833	1.92309	2.14617	2.00209	1.6763	1.85452	1.02163	2.20009	1.79392	1.66391
evm.TU.Poalb01G008070.1	0.522168	0.773235	1.11881	1.74044	0.555187	1.28151	0.995441	0.907459	1.16033	1.23168	1.92018	1.95737	2.57316	0.539189	1.78981	5.15638	2.37868
evm.TU.Poalb01G008080.1	1.29213	0.970772	0.547539	0.428516	1.37173	0.462941	0.62	0.958502	0.76564	0.541584	0.422105	0.663585	0.49422	0.806721	0.65079	0.687664	0.928938
evm.TU.Poalb01G008090.1	0.000284716	0	0	0.00125197	0	0	0.00163242	0	0	0.000323134	0.0106991	0	0	0	0	0	0
evm.TU.Poalb01G008110.1	0.149932	0.252945	0.621342	1.10255	0.0933615	0.373944	0.186439	0.152502	0.465877	0.43594	0.433568	0.592113	0.286866	0.0862821	0.52651	0.181004	0.176707
evm.TU.Poalb01G008120.1	0.0927974	0.025147	0.0736434	0.0155479	0.0274504	0.0263196	0.0119879	0.0499078	0.0103435	0.035427	0.00102621	0.0337549	0.0298352	0.00671635	0	0.00897427	0.0142954
evm.TU.Poalb01G008130.1	0.0496749	0.10749	0.0207866	0.0172525	0.2007	0.0514857	0.00458592	0.0436082	0.0334839	0.0328885	0.0215551	0.0245095	0.167448	0.0160015	0.0445067	0.0669353	0.0371651
evm.TU.Poalb01G008140.1	0.144479	0.115356	0.128113	0.144873	0.147719	0.15443	0.0556437	0.155458	0.105975	0.181944	0.0960889	0.172274	0.13134	0.0571915	0.181733	0.0819554	0.14126
evm.TU.Poalb01G008150.1	0.0179282	0.0229546	0.00777496	0.00457784	0.0163733	0.0124949	0.0436718	0.0136515	0.00936276	0.024906	0.00249013	0.0194051	0.0049901	0.0249154	0	0	0.00367878
evm.TU.Poalb01G008160.1	0.026535	0.0505177	0.0284824	0.0323981	0.0280675	0.0323384	0.0347556	0.0289746	0.0314026	0.0269477	0.0493428	0.0289991	0.0640787	0.0199338	0.0326311	0.0530453	0.013218
evm.TU.Poalb01G008170.1	0.721571	0.797204	0.507758	0.576149	0.856556	0.677642	1.15223	0.467134	0.62943	0.665245	0.916285	0.481319	0.646941	0.59012	0.653156	2.37776	0.507674
evm.TU.Poalb01G008180.1	0.0554539	0.0516041	0.0368769	0.0280204	0.0602977	0.0521764	0.038039	0.074156	0.0633706	0.0505475	0.0603799	0.0574884	0.0745813	0.0527567	0.0536842	0.0708215	0.0800622
evm.TU.Poalb01G008190.1	0.0125384	0.0134288	0.00745985	0.00554799	0.0069583	0.00157206	0.0167253	0.00914691	0.00315198	0.00564672	0.00136941	0.00838535	0	0.0408319	0	0.0119845	0.0100539
evm.TU.Poalb01G008200.1	0.0159959	0.0902715	0.0402497	0.128391	0.0738356	0.110013	0.0181681	0.0449074	0.0296032	0.137787	0.104775	0.0327777	0.279139	0.00456748	0.0568027	0.126309	0.019601
evm.TU.Poalb01G008210.1	0	0	0	0	0	0	0	0	0	0	0	0	0.00223948	0	0	0	0.00305746
evm.TU.Poalb01G008220.1	0.00792681	0.0341035	0.0286883	0.0200729	0.00164029	0.0309784	0.0133117	0.0255926	0.00717108	0.0177493	0.0135488	0.0195283	0.0119072	0.0015082	0.034967	0.0120629	0.0523205
evm.TU.Poalb01G008230.1	0.0873669	0.121269	0.0813767	0.0683524	0.506661	0.149238	0.0935912	0.0357913	0.0442126	0.0882699	0.077528	0.0265955	0.246381	0.0147572	0.0240642	0.0343649	0.091497
evm.TU.Poalb01G008240.1	0.0365181	0.0263526	0.0193609	0.0146824	0.0372841	0.0170738	0.0233139	0.0231503	0.0134389	0.0147528	0.0350461	0.0276203	0.0727241	0.0450352	0.00763587	0.024006	0.0307452
evm.TU.Poalb01G008250.1	3.54436	1.80299	3.22454	1.6695	2.46912	2.3131	1.32962	5.46256	2.2748	1.85016	1.53174	2.02003	1.51296	1.05286	4.78105	1.08992	3.49559
evm.TU.Poalb01G008260.1	0	0	0	0	0	0	0	0	0	0	0.000493887	0	0	0	0	0	0
evm.TU.Poalb01G008270.1	0.0170108	0.0409085	0.0681066	0.102087	0.0235556	0.0856539	0.0287597	0.059488	0.049282	0.0696881	0.0491235	0.0590635	0.0475828	0.00825044	0.0394628	0.042761	0.0247089
evm.TU.Poalb01G008290.1	0.357981	1.15523	2.03473	0.840188	0.462086	4.17054	0.416306	0.6476	3.48149	1.02247	0.727502	1.65805	0.88914	0.275307	0.706356	0.677759	0.579661
evm.TU.Poalb01G008300.1	0.0132813	0.0246284	0.0332923	0.0560696	0.0138121	0.0457671	0.0241878	0.00483824	0.025705	0.0145848	0.0287543	0.0764139	0.0132365	0.0258761	0	0.294035	0.0284347
evm.TU.Poalb01G008310.1	0.0387656	0.0457816	0.0318116	0.0182818	0.246341	0.137791	0.00973129	0.0171436	0.0808101	0.026898	0.0339801	0.0320555	0.0250131	0.0159845	0.0336726	0.161096	0.011735
evm.TU.Poalb01G008320.1	0.0147408	0.00806518	0.00205885	0	0.0190666	0.00386378	0.00191223	0.000542908	0.0216037	0.0110642	0.00220309	0.00951783	0.00185059	0.0313115	0	0.00543465	0.00195677
evm.TU.Poalb01G008330.1	0.0641074	0.369929	0.190519	0.269094	0.111107	0.201717	0.180877	0.0962933	0.0423261	0.740237	15.31	0.271072	0.261791	0.0686993	0.327075	0.454205	0.124944
evm.TU.Poalb01G008340.1	0.00558402	0.00477497	0.00106596	0.00392005	0.00452823	0.0100774	0	0.0209691	0.00269038	0.00143285	0.0108191	0.0108628	0.00649507	0.000613096	0	0.00206154	0.00267173
evm.TU.Poalb01G008350.1	0.0241597	0.0459449	0.0320438	0.0694035	0.0415348	0.035723	0.0159258	0.0228969	0.0422837	0.0968823	0.0449282	0.0365165	0.00930255	0.00772381	0.0624868	0.00894246	0.00238845
evm.TU.Poalb01G008360.1	0.0107428	0	0.00259643	0.00636898	0.00883123	0.00317639	0.00118789	0.0102938	0.000860887	0.0014118	0.000478247	0.00164917	0.0139526	0	0	0	0.00728862
evm.TU.Poalb01G008370.1	0.0723538	0.0707788	0.0595994	0.0796658	0.100754	0.106033	0.0413104	0.0839683	0.105027	0.0910398	0.0661879	0.0594254	0.119271	0.0389839	0.10443	0.0501135	0.0690742
evm.TU.Poalb01G008380.1	0.3858	0.494916	0.330756	0.251113	0.491027	0.257508	0.495807	0.422413	0.240563	0.3541	0.515349	0.243356	0.348911	0.420561	0.252478	0.437761	0.566911
evm.TU.Poalb01G008390.1	0.228143	0.355774	0.217247	0.239255	0.274912	0.304709	0.161292	0.236649	0.23789	0.309524	0.39542	0.203494	0.32003	0.0746128	0.268609	0.25047	0.260598
evm.TU.Poalb01G008400.1	0.0329364	0.0549338	0.033969	0.0690901	0.0464325	0.0520157	0.0370524	0.102065	0.038656	0.0350505	0.0329209	0.0557406	0.0797271	0.0128965	0.0475144	0.0712919	0.0469338
evm.TU.Poalb01G008410.1	0.0275534	0.045617	0.0749697	0.0894667	0.0231394	0.0997137	0.0516649	0.0460288	0.0402932	0.0951364	0.110644	0.0827414	0.124694	0.0169404	0.115589	0.253239	0.055271
evm.TU.Poalb01G008420.1	0.00281784	0.0044326	0.00287534	0.00312831	0.00341584	0.00393928	0.00280263	0	0.00219092	0.00934714	0.00267933	0.00561553	0.00430396	0.00121993	0	0	0.00970086
evm.TU.Poalb01G008440.1	0.00134872	0.0056619	0.00465992	0.00482861	0	0.00575938	0.000307721	0.0101068	0.00182591	0.0134739	0.0241974	0.0055413	0.0627624	0.00324045	0	0.0148349	0.00311996
evm.TU.Poalb01G008450.1	9.88143	4.80862	9.3099	6.08444	6.45494	6.53059	4.3708	10.3506	7.98373	6.60265	6.40548	7.83351	6.80247	4.3241	9.15156	6.86968	10.524
evm.TU.Poalb01G008460.1	0.0477421	0.116877	0.101265	0.142482	0.0629162	0.0977296	0.0378028	0.179941	0.0724964	0.220323	0.215113	0.0718761	0.239839	0.0427314	0.346158	0.0778699	0.0653893
evm.TU.Poalb01G008470.1	0.5346	0.366404	0.208233	0.183985	0.630037	0.322081	0.101955	0.300666	0.47633	0.183282	0.146528	0.213016	0.164243	0.135916	0.11057	0.127776	0.282911
evm.TU.Poalb01G008480.1	0.0980884	0.116584	0.0749154	0.0913225	0.12541	0.116162	0.0472764	0.123463	0.0778909	0.0997848	0.0788377	0.11139	0.14907	0.0432524	0.104672	0.0838534	0.121013
evm.TU.Poalb01G008490.1	0.240068	0.274691	0.181333	0.116252	0.171396	0.162334	0.118692	0.268725	0.360162	0.176635	0.168722	0.266355	0.233433	0.140867	0.19785	0.232625	0.320841
evm.TU.Poalb01G008510.1	0.00690329	0.020146	0.0691801	0.00762588	0.00557671	0.0601286	0.0105024	0.00581215	0.0185479	0.0194098	0.013555	0.0201994	0.00480646	0.00186833	0.08015	0	0.0090767
evm.TU.Poalb01G008520.1	0.000564741	0.00781003	0.011751	0.00624158	0.00145215	0.00890051	0.00689202	0.00556154	0.00437349	0.00628691	0.00953305	0.00230743	0.00690152	0	0.0229316	0	0.00720025
evm.TU.Poalb01G008530.1	0	0	0.000166979	0.0047019	0	0	0	0	0	0	0	0	0.00884697	0	0	0	0
evm.TU.Poalb01G008540.1	0.00694654	0.00924012	0.0199526	0.0147697	0.00803451	0.00771005	0.00656674	0.0100123	0.020376	0.0138085	0.00500659	0.00566664	0.014521	0.00250684	0.0220225	0.00384193	0.0117187
evm.TU.Poalb01G008550.1	0.00630015	0.0235433	0.00822814	0.0326807	0.0340381	0.0250572	0.0488169	0.0192854	0.0235109	0.0222607	0.0343991	0.0125507	0.0495189	0.0780318	0.0476584	0.104105	0.00513946
evm.TU.Poalb01G008560.1	0	0	0	0	0	0	0	0	0	0	0	0	0	0.000582413	0	0	0.00193495
evm.TU.Poalb01G008580.1	0.000983343	0	0.000660396	0.000380431	0.0073144	0.00218004	0.000164494	0	0	0.000467601	0	0.000581828	0	0	0	0	0.00154865
evm.TU.Poalb01G008590.1	1.0363	1.22286	0.760639	0.866336	1.1646	0.959373	0.527962	1.50362	1.95937	0.714838	0.619038	0.829787	0.57866	0.436976	1.41905	0.872125	1.22428
evm.TU.Poalb01G008600.1	0.000276548	0.00166956	0.000230149	0	0.00104115	0	0	0	0	0	0	0	0.000609096	0.000961218	0	0	0.00338335
evm.TU.Poalb01G008610.1	0.00374362	0.00450535	0.000600686	0.00125935	0.00320919	0.00126846	0.000216944	0.00512867	0.00140599	0	0	0.00141253	0.000444715	0.00120641	0	0	0
evm.TU.Poalb01G008620.1	0.00111343	0.00307808	0.000325094	0	0	0	0	0.00369609	0.00135801	0.00127385	0	0	0.00289847	0.000386144	0	0	0.00308243
evm.TU.Poalb01G008630.1	0.0485019	0.0800539	0.0460614	0.0534267	0.0664087	0.0712094	0.0577978	0.0787996	0.0789341	0.0468009	0.0343393	0.0616357	0.0598109	0.0226902	0.0540758	0.0628223	0.0739292
evm.TU.Poalb01G008640.1	0.0137077	0.0635875	0.028825	0.0228338	0.0183456	0.0166435	0.0791846	0.0658992	0.0168365	0.0405251	0.024286	0.0245484	0.0210259	0.112297	0.0362922	0.084322	0.11081
evm.TU.Poalb01G008650.1	0.426812	0.357514	0.277151	0.282504	0.438228	0.314119	0.256614	0.496084	0.378306	0.302665	0.335675	0.294092	0.329634	0.262501	0.273559	0.475298	0.592819
evm.TU.Poalb01G008660.1	0.00341	0.00386484	0.00369858	0.0159768	0.00271285	0.0291358	0.00361476	0.00564413	0.0025138	0.0104158	0.01595	0.00185017	0.00631473	0.000773976	0.00314986	0.00973928	0.00233944
evm.TU.Poalb01G008670.1	0.0487482	0.0522855	0.0177154	0.0320754	0.233828	0.105564	0.0317579	0.0114157	0.0247873	0.0379466	0.0514473	0.0483789	0.677723	0.0373426	0.00616619	0.134065	0.0128076
evm.TU.Poalb01G008680.1	0.0322426	0.13869	0.140203	0.263115	0.0568036	0.17916	0.0491694	0.0667256	0.119435	0.203921	0.249091	0.165422	0.254739	0.0350804	0.174291	0.117177	0.00213196
evm.TU.Poalb01G008690.1	0.0191117	0.0317021	0.0618823	0.0272246	0.0106892	0.0326839	0.0603702	0.00682641	0.0621605	0.0296365	0.0261418	0.0266122	0.0205644	0.0234663	0.0455627	0.0557584	0.00680359
evm.TU.Poalb01G008700.1	0	0	0.00270273	0	0	0	0	0.000277923	0	0.000669725	0	0.000319772	0.00110905	0	0	0	0
evm.TU.Poalb01G008710.1	1.1243	0.844886	0.984499	0.727636	0.379274	0.317632	0.294666	1.23284	1.09976	0.630245	0.445755	0.714276	0.300572	0.11568	0.702127	0.341684	1.26592
evm.TU.Poalb01G008720.1	0.00850558	0.00450337	0.0273649	0.00617977	0.00216842	0.00921294	0.00429454	0.051516	0.00656815	0.0129424	0.0113533	0.00769174	0.00718806	0.00186068	0.0373512	0.00213111	0.00757665
evm.TU.Poalb01G008730.1	0.624546	0.565879	0.430158	0.411254	0.508424	0.479203	0.472134	0.582551	0.458642	0.465518	0.449874	0.404138	0.775781	0.521953	0.536511	0.385059	0.545293
evm.TU.Poalb01G008740.1	0.538269	0.562335	0.548586	0.73905	0.48659	0.710223	0.486551	0.734446	0.671532	0.694936	0.585374	0.59019	0.828981	0.428006	0.675933	0.61583	0.71497
evm.TU.Poalb01G008750.1	0.0319111	0.0656156	0.0507553	0.0813575	0.0283467	0.0527811	0.0734696	0.0407285	0.0426821	0.0773985	0.0834189	0.0699319	0.121801	0.024071	0.0752489	0.138273	0.0339031
evm.TU.Poalb01G008760.1	0.000179016	0	0	0	0	0	0	0.000868062	0	0.000440392	0.00145619	0	0	0.000392599	0	0.00117637	0
evm.TU.Poalb01G008770.1	0.601776	0.538707	0.22972	0.243987	1.52234	0.262277	0.530279	0.294155	0.629091	0.385347	0.320071	0.331614	0.519885	2.0715	0.301565	1.30935	0.367735
evm.TU.Poalb01G008780.1	0.000182201	0	0.00145849	0	0.00436759	0.00122005	0.00327505	0.0139978	0	0.0339158	0.0319379	0.00440452	0.0065278	0.0115172	0	0.0196734	0.00104115
evm.TU.Poalb01G008790.1	0	0	0	0	0	0	0	0	0	0.00277117	0	0	0	0	0	0	0
evm.TU.Poalb01G008800.1	0.0917048	0.0721357	0.0855836	0.061068	0.0827281	0.0601179	0.0258132	0.099387	0.0960844	0.055181	0.0278618	0.0841765	0.0771258	0.0169024	0.0546942	0.0579081	0.0794816
evm.TU.Poalb01G008810.1	0.121306	0.144889	0.227872	0.229194	0.256733	0.248524	0.130779	0.0721779	0.381519	0.131739	0.155342	0.225274	0.149501	0.0913403	0.116506	0.255754	0.0549342
evm.TU.Poalb01G008820.1	1.0351	1.03727	1.56581	0.851862	1.40167	1.60143	0.553462	1.10649	1.29122	0.842264	0.601667	1.05862	0.720424	0.253076	1.16389	0.882584	2.2673
evm.TU.Poalb01G008830.1	0.164201	0.196013	0.189217	0.138762	0.161367	0.183867	0.111832	0.172899	0.349563	0.14568	0.15626	0.202292	0.242101	0.0563153	0.0921103	0.207084	0.0994735
evm.TU.Poalb01G008840.1	0.208318	0.35304	0.19429	0.238105	0.665768	0.583328	0.122899	0.165367	0.249484	0.236071	0.202144	0.147257	0.53266	0.155424	0.0823472	0.201169	0.155521
evm.TU.Poalb01G008850.1	0.000350806	0	0.000322243	0	0	0	0	0	0	0	0	0	0.00678474	0	0	0.00202738	0
evm.TU.Poalb01G008860.1	0.00431606	0.00444718	0.00280533	0.00120862	0.00616048	0.00121943	0.00726857	0.00570492	0.00429544	0.00135503	0.00652974	0.00415094	0.00479525	0.00611342	0	0	0.00321845
evm.TU.Poalb01G008870.1	0.0488031	0.0485662	0.0433348	0.0826303	0.0147537	0.00924148	0.333384	0.0368198	0.0651087	0.031993	0.0794583	0.0309775	0.00191838	0.142296	0.0242038	0.192582	0.176584
evm.TU.Poalb01G008880.1	0.0850677	0.0240428	0.104657	0.0433447	0.00772426	0.0103343	0.0107099	0.0258834	0.104671	0.0190922	0.0363904	0.0392909	0.0134908	0.00871166	0.432525	0.00398061	0.182861
evm.TU.Poalb01G008900.1	0.0202868	0.0294541	0.0322315	0.092486	0.0328058	0.0263796	0.0254333	0.0275772	0.0441922	0.0647794	0.0324726	0.0393662	0.0275297	0.0239066	0.0512157	0.0187742	0.0394847
evm.TU.Poalb01G008910.1	0	0	0	0	0.000955924	0	0	0	0	0	0	0	0	0	0	0	0
evm.TU.Poalb01G008920.1	0.258367	0.433582	0.168271	0.17047	0.294406	0.155081	0.0894773	0.256377	0.190529	0.209372	0.171519	0.164052	0.223211	0.084381	0.1552	0.17759	0.214132
evm.TU.Poalb01G008930.1	0.212931	0.326953	0.231401	0.372318	0.434659	0.261203	0.102911	0.268409	0.509862	0.291146	0.241522	0.314087	0.382764	0.0529928	0.206263	0.121224	0.10663
evm.TU.Poalb01G008940.1	0.000629378	0	0	0	0	0	0	0	0.00264061	0	0	0.00239278	0	0	0	0	0
evm.TU.Poalb01G008950.1	0.00406205	0.00344297	0.00679713	0.0135011	0.000852988	0.00870082	0.00263537	0.00549566	0.00634105	0.0318503	0.0169739	0.0106885	0.0126128	0	0.0148599	0	0.0153978
evm.TU.Poalb01G008960.1	0.000260384	0	0	0	0	0	0	0	0	0	0	0	0	0	0	0	0
evm.TU.Poalb01G008980.1	0.0287647	0.0187908	0.0322386	0.0315147	0.0364494	0.0442818	0.0378069	0.0573433	0.0437921	0.0366442	0.0107789	0.032162	0.0704801	0.0328264	0.087033	0.0148119	0.0166841
evm.TU.Poalb01G008990.1	0	0	0.000531772	0.00358783	0.000464827	0.000185524	0.000568355	0	0	0.00155062	0	0	0	0	0	0	0
evm.TU.Poalb01G009000.1	0.263345	0.324132	0.26239	0.217018	0.344193	0.200027	0.249785	0.314567	0.244924	0.268905	0.274605	0.267577	0.371854	0.164417	0.336161	0.375884	0.352764
evm.TU.Poalb01G009010.1	0.397191	0.488981	0.358539	0.308072	0.452414	0.462556	0.301017	0.409522	0.29267	0.443895	0.533894	0.361024	0.619551	0.201855	0.559815	0.494285	0.328819
evm.TU.Poalb01G009020.1	0.000238469	0	0.000515415	0.000214929	0	0	0.00199371	0.000394707	0	0	0	0	0	0	0.0125236	0	0
evm.TU.Poalb01G009030.1	0.0291184	0.0761194	0.10529	0.246794	0.0560154	0.254886	0.0943373	0.0570799	0.0747844	0.241319	0.470937	0.16198	0.177785	0.0593179	0.119169	0.111905	0.0343611
evm.TU.Poalb01G009040.1	0.00671236	0.0674546	0.0303698	0.108074	0.0410709	0.0941191	0.0463127	0.0259946	0.0286577	0.117421	0.223237	0.057079	0.0959555	0.0199858	0.0758602	0.0723808	0.00937124
evm.TU.Poalb01G009050.1	0.0107563	0.01348	0.0111487	0.0103138	0.00877757	0.0179235	0.0127794	0.0180682	0.0192904	0.0195424	0.0141832	0.0143441	0.0139008	0.00461825	0.0148251	0.00881804	0.020689
evm.TU.Poalb01G009060.1	0.0950627	0.0813536	0.0517201	0.0432915	0.0452141	0.0507793	0.0723313	0.174763	0.174573	0.0647461	0.0699864	0.0381223	0.0445762	0.0523081	0.0778109	0.0963138	0.149653
evm.TU.Poalb01G009070.1	0.0777762	0.0815226	0.141292	0.214141	0.102844	0.200286	0.13082	0.145395	0.13196	0.102145	0.102185	0.0868306	0.140711	0.115777	0.147555	0.155419	0.0904675
evm.TU.Poalb01G009080.1	0.320204	0.4902	0.552692	0.553009	0.350998	0.625289	0.387854	0.432763	0.36319	0.549664	0.618494	0.50681	0.612989	0.292655	0.542312	0.695056	0.427208
evm.TU.Poalb01G009090.1	0.0778527	0.113456	0.104912	0.0522327	0.0944158	0.137063	0.0803421	0.0817065	0.121237	0.0812874	0.0888174	0.0509662	0.0946504	0.0594932	0.0989771	0.111139	0.134783
evm.TU.Poalb01G009100.1	0.36583	0.875191	0.712902	0.38844	0.643806	1.05575	0.353531	0.413345	1.06192	0.398572	0.322992	0.601422	0.515888	0.434089	0.488407	0.424027	0.324688
evm.TU.Poalb01G009110.1	0.37197	0.070707	0.109259	0.0427606	0.0831829	0.0576235	0.0570327	0.246517	0.382982	0.0589224	0.02141	0.0277577	0.156818	0.108959	0.107336	0.0524407	0.155959
evm.TU.Poalb01G009120.1	0.00940026	0.0101122	0.00392634	0.0063988	0.0128416	0.00649649	0.00399906	0.00739164	0.0170707	0.00460973	0.00715792	0.0135237	0.00421681	0.0147923	0.023204	0.00154134	0.0280497
evm.TU.Poalb01G009130.1	0.00348334	0	0.00369615	0.00134811	0.000433496	0.0146593	0.0062332	0.000672763	0.00420541	0.00902058	0	0.00784974	0.0123631	0.0158543	0.0386456	0	0.000905767
evm.TU.Poalb01G009140.1	0.00560605	0.0288833	0.0114609	0.012009	0.0147178	0.0227165	0.00510372	0.0067089	0.0045735	0.0237935	0.0214724	0.0174748	0.0171246	0.00366939	0	0	0.00548027
evm.TU.Poalb01G009150.1	0.0463983	0.082537	0.0643213	0.0335034	0.0512611	0.134967	0.0334724	0.041558	0.0670769	0.0471403	0.0763642	0.0525714	0.0641528	0.00713939	0.040559	0.0292441	0.0810661
evm.TU.Poalb01G009160.1	0.0934354	0.12732	0.0869842	0.115899	0.13323	0.112506	0.038516	0.0633014	0.0938792	0.113037	0.0617722	0.132702	0.112928	0.0663379	0.122987	0.0443182	0.0368804
evm.TU.Poalb01G009170.1	0	0.00157626	0	0.00103391	0	0.00224532	0	0	0	0.000281284	0.0055612	0.00239278	0	0	0	0	0
evm.TU.Poalb01G009180.1	0.0118776	0.0399089	0.0171501	0.0683505	0.00892938	0.0198359	0.00970444	0.0115584	0.0208477	0.0328053	0.041088	0.0387229	0.0440878	0.00704241	0.0168362	0.0268523	0.00367878
evm.TU.Poalb01G009190.1	0.093276	0.148849	0.0467792	0.100381	0.143164	0.101712	0.0273697	0.0477638	0.122122	0.143904	0.0790352	0.0661885	0.0684017	0.0530536	0.043515	0.0997903	0.0967762
evm.TU.Poalb01G009200.1	0.0572404	0.0702682	0.099893	0.0729895	0.0530493	0.118745	0.0285879	0.113151	0.100369	0.0594092	0.139214	0.0513306	0.0470181	0.00983253	0.100956	0.105445	0.0720047
evm.TU.Poalb01G009210.1	0.367795	0.305251	0.277786	0.262397	0.331721	0.284344	0.268178	0.415453	0.335936	0.332233	0.291985	0.256377	0.408576	0.340336	0.482498	0.428236	0.52145
evm.TU.Poalb01G009220.1	0.00161791	0.00244044	0	0.00473664	0	0.00103906	0	0.00409256	0.0011867	0	0.00108193	0.000564405	0	0.000647762	0	0	0
evm.TU.Poalb01G009230.1	0.75048	1.21129	0.909151	0.900573	1.38354	1.14349	0.610466	0.982938	1.1053	1.94326	1.7096	0.791358	1.08025	0.58146	1.41972	1.04886	0.871399
evm.TU.Poalb01G009240.1	0.0199942	0.0324835	0.024892	0.036058	0.00936494	0.0287879	0.0229999	0.0155724	0.010098	0.0440044	0.0575937	0.0108449	0.0746043	0.0113763	0.0570901	0.0706541	0.0223105
evm.TU.Poalb01G009250.1	0.247379	0.379868	0.316923	0.408336	0.271499	0.401969	0.298486	0.310452	0.233331	0.405283	0.484483	0.25151	0.317708	0.128565	0.272137	0.478939	0.200583
evm.TU.Poalb01G009260.1	0.0434113	0.0185389	0.0208563	0.0246695	0.0207677	0.0182848	0.0118757	0.0341083	0.08084	0.0322674	0.0168478	0.0183641	0.0203744	0.0673759	0	0.0131718	0.0022649
evm.TU.Poalb01G009270.1	0.743207	0.710701	0.447045	0.479014	0.78869	0.445051	0.312596	0.531939	1.12832	0.493783	0.403636	0.511521	0.387072	0.541866	0.311976	0.572703	0.638937
evm.TU.Poalb01G009280.1	0.131397	0.183479	0.158525	0.107873	0.0709447	0.094451	0.0777638	0.146256	0.151115	0.0804891	0.106146	0.185519	0.0762511	0.0765002	0.293909	0.0871361	0.0972564
evm.TU.Poalb01G009290.1	0.0435508	0.0999691	0.0225908	0.0373095	0.105112	0.0484164	0.0316362	0.0400294	0.0391297	0.0498257	0.0503193	0.0512589	0.0594073	0.0368613	0.0330346	0.0531761	0.0511234
evm.TU.Poalb01G009300.1	0.00137623	0	0	0.000528754	0	0.00226097	0	0.000518359	0.00353816	0.00672014	0.000698115	0.000666569	0.0133927	0.000693194	0	0.0105902	0
evm.TU.Poalb01G009310.1	0.0454737	0.10969	0.122534	0.224369	0.0828035	0.190663	0.0464788	0.131604	0.115342	0.209111	0.201003	0.142195	0.160132	0.0248038	0.254929	0.0941092	0.0462622
evm.TU.Poalb01G009320.1	0.602009	0.720711	0.699686	0.747925	0.512559	0.665566	0.503183	0.642028	0.575305	0.663773	0.584838	0.735538	1.12065	0.220555	0.968237	1.26334	0.813844
evm.TU.Poalb01G009330.1	0.00387282	0.00639854	0.0017821	0.00431667	0.00396889	0.00121695	0	0.000691244	0.0020851	0.00174321	0.00528625	0.00539613	0.00568585	0.000501475	0	0	0.00308141
evm.TU.Poalb01G009340.1	15.6295	6.43906	6.78249	4.75603	15.2703	4.3975	4.57103	10.8046	14.3297	5.40483	5.14572	7.61883	5.27309	6.17726	3.82824	6.88751	15.188
evm.TU.Poalb01G009350.1	0	0	0	0	0	0	0.00606916	0	0.000455244	0	0.000801844	0	0	0.00104911	0	0	0
evm.TU.Poalb01G009360.1	0.00291498	0.00389469	0.00375964	0.00120781	0.00386958	0.00680284	0.00925201	0.0035222	0.00729984	0.00161822	0	0.00447082	0	0.00507684	0	0.0128242	0.00379112
evm.TU.Poalb01G009370.1	0.00377008	0.0265473	0.00352376	0.00700462	0.0257471	0.0291703	0.0066636	0.00104899	0.0116396	0.0143833	0.0149553	0.00687469	0.0198282	0.0111942	0.00542362	0.0122185	0
evm.TU.Poalb01G009380.1	0.142386	0.167657	0.166569	0.266969	0.199743	0.214716	0.193208	0.133593	0.296462	0.188825	0.21565	0.268416	0.180631	0.26128	0.309402	0.417398	0.250508
evm.TU.Poalb01G009390.1	0.00340381	0.00907357	0.0120433	0.00512094	0.00325739	0.00987029	0.000644173	0.00693027	0.00605952	0.00297239	0.00583931	0.00166607	0.00308109	0.0010507	0.0785739	0	0.0471884
evm.TU.Poalb01G009400.1	4.06159	3.34878	2.45849	2.45883	5.67013	3.20911	1.60779	2.97832	6.94544	2.25296	1.94937	2.61998	2.00711	2.16647	1.9054	1.99768	4.43638
evm.TU.Poalb01G009410.1	0.214786	0.256747	0.225324	0.279096	0.298772	0.266462	0.149025	0.265761	0.419227	0.23486	0.192976	0.302087	0.223485	0.123048	0.384226	0.188663	0.363152
evm.TU.Poalb01G009420.1	0.00312327	0.00540223	0.00156075	0.00226167	0	0.00293548	0.000918173	0.0095868	0.00254073	0.00254616	0.00773148	0	0.00569271	0.0102309	0.0310188	0.00525379	0.00218158
evm.TU.Poalb01G009430.1	0.000550997	0	0	0	0	0	0	0	0	0	0.00454864	0	0.00204421	0	0	0.0048967	0
evm.TU.Poalb01G009440.1	0.000606368	0	0.000654866	0	0.0025201	0	0	0	0	0	0	0	0	0	0	0.00426397	0
evm.TU.Poalb01G009450.1	0.00365925	0.00656078	0.00825419	0.00818227	0.00281658	0.0177737	0.00562976	0.0105965	0.00964	0.0286045	0.0174219	0.0302087	0.0285325	0.00277427	0.0279031	0.031997	0
evm.TU.Poalb01G009460.1	0.00170055	0.00171144	0.00442793	0.0203572	0.00076351	0.0249549	0	0.00129884	0.00146645	0.0191901	0.0223793	0.00427772	0.103489	0.00189361	0.0290898	0.00757015	0
evm.TU.Poalb01G009470.1	0.00876825	0.0150787	0.00804277	0.0141998	0.0180512	0.0108003	0.0396864	0.00367016	0.00240689	0.00479378	0.0172882	0.0231735	0.00867794	0.235216	0.0369906	0.0419406	0.0128073
evm.TU.Poalb01G009480.1	0.00915728	0.00267403	0.00981456	0.00404858	0.000485034	0.00267917	0.00246338	0.0530484	0.00996113	0.0079162	0	0.00498719	0.00146043	0	0	0	0.0017481
evm.TU.Poalb01G009490.1	0.000670812	0.00145868	0.00399463	0.00098342	0	0.00286489	0.0031498	0.000768506	0	0	0	0.00113456	0.0425862	0.0193416	0	0.00908284	0
evm.TU.Poalb01G009500.1	0.289122	0.331641	0.46942	0.604712	0.230578	0.562829	0.152534	0.450356	0.726109	0.557132	0.679037	0.591586	0.567635	0.066333	1.31037	0.200091	0.301687
evm.TU.Poalb01G009510.1	0.0975573	0.153448	0.0935723	0.0869467	0.1069	0.0770787	0.0572851	0.109436	0.0923433	0.112807	0.0810124	0.0602274	0.176306	0.028511	0.0759108	0.1462	0.129611
evm.TU.Poalb01G009520.1	0.00187451	0	0	0	0.00194232	0	0	0.00169972	0	0	0	0	0	0	0	0.0116161	0.00194695
evm.TU.Poalb01G009530.1	0.440074	0.359121	0.385627	0.257737	0.479317	0.441986	0.241803	0.607849	0.63333	0.314434	0.363971	0.26434	0.288972	0.269527	0.329558	0.246596	0.490932
evm.TU.Poalb01G009540.1	1.02344	3.72989	1.53549	1.74236	1.5589	1.9111	37.5608	1.02875	0.99679	1.73637	2.51541	2.04496	2.40698	23.7217	3.19607	6.61746	1.5577
evm.TU.Poalb01G009550.1	1.1784	0.973676	0.311343	0.306641	2.93431	0.596587	1.90335	0.385529	0.858946	0.439837	0.53463	0.429684	0.888072	10.0345	0.495684	0.870556	0.338646
evm.TU.Poalb01G009560.1	0.00118052	0.0122068	0.00302491	0.0163257	0.00143597	0.00776154	0.00264754	0.000729143	0.000966013	0.00681179	0.000425469	0.00464307	0	0.000814695	0	0.00584181	0
evm.TU.Poalb01G009570.1	0.0752807	0.145027	0.116712	0.100719	0.129955	0.138745	0.101963	0.0471125	0.0669154	0.0779294	0.121507	0.0719323	0.0994389	0.0648444	0.034819	0.203627	0.0570223
evm.TU.Poalb01G009580.1	0.00357313	0.00927603	0.00877605	0.00243953	0.0042684	0.00209296	0.0068717	0.00143141	0	0.00306852	0.00506813	0.00842846	0.00530445	0.0107226	0.0142366	0.0110158	0
evm.TU.Poalb01G009590.1	1.48655	1.38519	0.854199	0.70062	1.52683	0.913468	2.33265	1.10514	0.956164	0.855269	0.73429	0.849724	1.18824	4.0229	0.622934	2.60253	0.998776
evm.TU.Poalb01G009600.1	0.00451603	0.00755797	0.0161657	0.0160182	0.00066838	0.00845777	0.00224392	0.0087797	0.00460219	0.00611625	0.00142767	0.00205133	0.00297171	0.000986511	0.0280806	0.0017089	0.00244468
evm.TU.Poalb01G009610.1	0.0299149	0.0829782	0.0764023	0.0954352	0.045429	0.0693314	0.0347445	0.0862952	0.0497279	0.0901759	0.0693853	0.0629316	0.0502036	0.0404066	0.0658215	0.050996	0.103004
evm.TU.Poalb01G009630.1	0.00653732	0.014066	0.00264021	0.00377767	0.0079506	0.00596484	0.000639642	0.008583	0.0056765	0.00795998	0.00241835	0.00293987	0.0260091	0.00348301	0.0185132	0.00686308	0.0122999
evm.TU.Poalb01G009640.1	0.0034333	0	0.00405995	0.00847427	0.00442537	0.00364699	0.00375957	0.00510677	0	0.00761233	0.00220007	0.000850804	0.00397913	0.00189767	0	0	0
evm.TU.Poalb01G009650.1	0.00248383	0.00301235	0.000810231	0.00232116	0.0114243	0.0026175	0	0.00361772	0	0.00413014	0.0155426	0.000558315	0.0126242	0.000464176	0	0.00452663	0
evm.TU.Poalb01G009670.1	1.50415	1.42453	0.903241	0.776512	1.78706	0.717132	0.332267	1.16314	2.51144	0.876333	0.674946	0.919862	0.499084	0.164671	0.688171	0.728972	0.850143
evm.TU.Poalb01G009680.1	0.000244058	0	0.00245375	0	0	0	0.00172681	0.000941659	0.00155999	0	0	0	0	0	0	0	0
evm.TU.Poalb01G009690.1	0.0016515	0	0.00274528	0	0	0.00113841	0.00318261	0	0.00159504	0.00148086	0.00907353	0.00263883	0.00277024	0	0	0	0.0169291
evm.TU.Poalb01G009700.1	0.0170881	0.0213944	0.0334768	0.0363326	0.0183173	0.0431402	0.011687	0.0336402	0.0332347	0.0344274	0.0481011	0.0250353	0.060987	0.0211492	0.0526038	0.0420564	0.0170407
evm.TU.Poalb01G009720.1	0.0154075	0.0395284	0.0240881	0.0213023	0.0106013	0.0182839	0.0160561	0.00832864	0.0108775	0.0154577	1.2772	0.010393	0.0138927	0.00345788	0.0735657	0.0400841	0.0249167
evm.TU.Poalb01G009730.1	0.00476889	0.00501019	0.0093452	0.00766881	0.00629752	0.0101168	0.0077318	0.00979861	0.00658106	0.0163901	0.0121445	0.000349052	0.0127414	0.000502341	0	0.0044728	0.00314027
evm.TU.Poalb01G009740.1	0	0	0.000634563	0	0	0	0.000301189	0	0	0.000441379	0	0	0	0	0	0	0
evm.TU.Poalb01G009750.1	0	0	0.000806588	0	0	0	0	0	0	0.000539112	0	0	0	0	0	0	0
evm.TU.Poalb01G009770.1	0.049782	0.0401961	0.0371933	0.0287892	0.125441	0.217836	0.0517311	0.016203	0.00530393	0.0945799	0.242236	0.0296884	0.187054	0.00946986	0	0.366964	0.0265716
evm.TU.Poalb01G009780.1	0.094873	0.0461579	0.0401393	0.042308	0.145292	0.066074	0.0943601	0.160849	0.0417627	0.060548	0.0601987	0.0603136	0.129816	0.115909	0.0587197	0.100275	0.0739452
evm.TU.Poalb01G009790.1	0.00246905	0.00680463	0.00262891	0	0.00201047	0.00188932	0.000307721	0.00538737	0.00810508	0.00280646	0.00375267	0	0.00913568	0	0	0	0
evm.TU.Poalb01G009800.1	0.00068231	0	0	0	0	0	0	0	0	0.000560355	0	0	0	0	0	0	0
evm.TU.Poalb01G009810.1	0.328346	0.311106	0.303516	0.352687	0.342912	0.392351	0.144689	0.385221	0.360217	0.33358	0.440548	0.330713	0.458934	0.102452	0.421103	0.2993	0.455761
evm.TU.Poalb01G009820.1	0.071817	0.0897175	0.0886003	0.0755551	0.073322	0.095196	0.219669	0.109022	0.0674193	0.120184	0.0928529	0.107486	0.195895	0.162636	0.217655	0.466419	0.100837
evm.TU.Poalb01G009830.1	0.103079	0.182216	0.209313	0.992514	0.072569	0.25463	0.146609	0.147128	0.185468	0.590717	0.677453	0.545242	0.283403	0.0573012	0.3248	0.221106	0.164873
evm.TU.Poalb01G009840.1	0.0534838	0.0724771	0.017734	0.0574202	0.0886102	0.0319013	0.0434125	0.0916936	0.0776129	0.0533207	0.0177822	0.097029	0.0264152	0.0328991	0.0209324	0.193188	0.0401849
evm.TU.Poalb01G009850.1	0.00073232	0	0.00121213	0	0	0	0	0.00121522	0	0	0	0	0	0	0	0	0
evm.TU.Poalb01G009860.1	0.000906017	0.00172351	0.000197995	0	0.00451778	0	0	0	0.00034478	0.0021463	0	0	0	0.00044015	0	0.00213111	0
evm.TU.Poalb01G009870.1	0.0786662	0.0225024	0.0358341	0.0245266	0.0508568	0.00785185	0.0186559	0.150523	0.0610993	0.0657709	0.0183881	0.0479444	0.0277424	0.0150813	0.0282499	0.00192354	0.15863
evm.TU.Poalb01G009880.1	4.06606	2.10549	5.1323	5.07035	1.76949	4.54903	2.12227	4.42329	5.74967	4.29888	3.58222	4.76526	2.85549	0.79017	2.9507	1.9521	2.67566
evm.TU.Poalb01G009890.1	4.33517	2.71637	6.80947	5.5319	1.85738	7.40674	2.69684	5.83416	4.80371	5.49065	4.2016	5.23657	3.97738	1.39514	3.47608	2.25714	3.28395
evm.TU.Poalb01G009900.1	0.0588584	0.219478	0.232682	0.543415	0.0735088	0.350564	0.124937	0.0798559	0.100983	0.662122	0.678379	0.275713	0.291502	0.0270974	0.461916	0.0589815	0.0669681
evm.TU.Poalb01G009910.1	1.50802	1.83678	1.73959	1.07495	1.93148	1.67918	1.60479	2.22937	1.58385	1.39539	1.21612	1.39626	1.11817	1.33485	1.71173	2.31748	1.55519
evm.TU.Poalb01G009920.1	0.53627	0.458081	0.448961	0.411099	0.741882	0.480965	0.388473	0.707592	0.610548	0.472125	0.521725	0.391319	0.538702	0.292681	0.45868	0.367759	0.533473
evm.TU.Poalb01G009930.1	0	0	0.00179079	0	0	0	0.000687324	0	0	0	0	0.00106009	0	0	0	0	0
evm.TU.Poalb01G009940.1	0	0	0	0	0	0.00268001	0	0	0	0	0	0	0	0	0	0	0
evm.TU.Poalb01G009960.1	0.0835664	0.259258	0.233656	0.294454	0.0461599	0.103958	0.0700316	0.100278	0.26199	0.156061	0.164203	0.141718	0.152305	0.0431492	0.47093	0.138481	0.102537
evm.TU.Poalb01G009970.1	0.58272	0.42369	0.296859	0.14141	0.408452	0.182338	0.142489	0.440454	0.256808	0.15761	0.117797	0.179802	0.183437	0.187411	0.245099	0.142364	0.321547
evm.TU.Poalb01G009980.1	0.00773497	0.0446511	0.00398029	0.00764181	0.0781439	0.0157239	0.00928229	0.0034798	0.00444713	0.00445251	0.0108648	0.0069163	0.0245172	0.030725	0	0.0667123	0
evm.TU.Poalb01G009990.1	0.100364	0.109549	0.0548587	0.0575026	0.129366	0.0478654	0.0359768	0.0436459	0.0546761	0.0557613	0.0468139	0.0505781	0.03774	0.0130818	0.0633364	0.0406046	0.0919259
evm.TU.Poalb01G010000.1	0.342219	0.390386	0.231815	0.308728	0.65541	0.323363	0.104009	0.215247	0.469078	0.248654	0.24255	0.269735	0.291634	0.198661	0.336398	0.218403	0.147121
evm.TU.Poalb01G010010.1	0.0951403	0.194626	0.203787	0.279833	0.212733	0.299294	0.155218	0.122483	0.199684	0.258705	0.276746	0.233472	0.193783	0.0763381	0.350744	0.374805	0.0975296
evm.TU.Poalb01G010020.1	0	0	0	0	0	0	0	0.000714117	0	0	0	0	0	0	0	0	0
evm.TU.Poalb01G010030.1	0.224644	0.135701	0.151736	0.113346	0.187259	0.123073	0.0762675	0.217289	0.240568	0.147091	0.143514	0.173242	0.179786	0.113524	0.227493	0.13836	0.162444
evm.TU.Poalb01G010040.1	0.30514	0.56216	0.217177	0.137438	1.06036	0.580959	0.136542	0.193454	0.518987	0.239131	0.171669	0.181205	0.267168	0.501512	0.0215485	0.333478	0.246742
evm.TU.Poalb01G010050.1	0.0107426	0.0362069	0.0215307	0.132902	0.0287421	0.115162	0.0169492	0.0120801	0.10371	0.0819852	0.0865463	0.0551221	0.131698	0.0149012	0.039817	0.00397752	0.0411032
evm.TU.Poalb01G010060.1	0.219945	0.280131	0.215406	0.200479	0.314429	0.252501	0.152876	0.278312	0.248416	0.220778	0.233168	0.190763	0.268111	0.192303	0.305828	0.173879	0.153614
evm.TU.Poalb01G010070.1	0.0174799	0.0536191	0.0411972	0.117502	0.044998	0.0869518	0.0266598	0.0464717	0.0410879	0.119162	0.0980243	0.0592506	0.0369426	0.0215763	0.0876134	0.0261741	0.0482807
evm.TU.Poalb01G010080.1	0.400014	0.305166	1.12396	0.577185	0.148604	0.327722	0.333584	0.259836	0.444348	0.407411	0.378964	0.742466	0.336314	0.31428	0.253418	0.419208	0.239892
evm.TU.Poalb01G010090.1	0.0123962	0.0159414	0.0182716	0.0146889	0.017556	0.0181009	0.00547264	0.0093644	0.0110414	0.00706299	0.00509676	0.0126386	0.0241731	0.00201485	0.00411802	0.0155115	0
evm.TU.Poalb01G010100.1	0.00127372	0	0.00104264	0	0.00113923	0	0	0.00137795	0.00107887	0.000534892	0	0.00110523	0	0	0.0510878	0	0.0046462
evm.TU.Poalb01G010110.1	0.000192068	0	0.00233856	0.0037838	0.00382151	0.00180935	0.000353332	0.000525001	0	0.00100874	0	0	0	0	0.0163542	0	0
evm.TU.Poalb01G010120.1	0.00304937	0.00342239	0.00483543	0.0506422	0.000252771	0.0197109	0.0106253	0.00144738	0.0104002	0.0130989	0.00796598	0.0540703	0	0.01082	0	0.00275806	0
evm.TU.Poalb01G010130.1	0.0451911	0.0393297	0.0421042	0.0677486	0.0205348	0.101308	0.025524	0.0262055	0.145477	0.0518806	0.0485902	0.809187	0.0208953	0.0342898	0.040664	0.0583061	0.0100398
evm.TU.Poalb01G010140.1	0.481939	0.474024	0.48482	0.462829	0.481028	0.399246	0.41423	0.481871	0.547834	0.43618	0.34088	0.473878	0.679557	0.460884	0.488204	1.16709	0.484455
evm.TU.Poalb01G010170.1	0.268459	0.360485	0.373862	0.519548	0.30235	0.4281	0.239512	0.370855	0.411131	0.450244	0.49049	0.383515	0.426694	0.150369	0.576961	0.307308	0.345079
evm.TU.Poalb01G010180.1	0.476617	0.464748	0.403618	0.44445	0.504634	0.443889	0.272831	0.625415	0.506861	0.521904	0.584938	0.39729	0.477399	0.327558	0.351468	0.382402	0.493502
evm.TU.Poalb01G010190.1	0.151802	0.176293	0.290471	0.410367	0.187471	0.26299	0.195358	0.253689	0.206608	0.294121	0.339853	0.284528	0.292264	0.173226	0.20519	0.228163	0.187881
evm.TU.Poalb01G010200.1	0.0104927	0.000797556	0.00711002	0.00811906	0.0022779	0.00327797	0.00186502	0.000863981	0.00824017	0.000448142	0.00218627	0.0144227	0.000681547	0.000631877	0	0	0.00438715
evm.TU.Poalb01G010210.1	0.0453102	0.0338166	0.0744542	0.10416	0.0632442	0.12969	0.0205127	0.127608	0.101191	0.059648	0.0347933	0.080769	0.0565119	0.00860213	0.0792685	0.0190609	0.0183816
evm.TU.Poalb01G010220.1	0.00330118	0.0248003	0.0191519	0.0538876	0.0117013	0.0139686	0.0259175	0.0398409	0.0192552	0.0312245	0.0458621	0.00856171	0.0441442	0.00871678	0.05332	0.0141454	0.00436351
evm.TU.Poalb01G010230.1	0.00110181	0	0.00223259	0	0	0	0	0.000918274	0.0011439	0.00633594	0	0.000793929	0.00138016	0.000691266	0.00913029	0.00254736	0
evm.TU.Poalb01G010240.1	0.000325798	0.00290437	0.000322448	0	0.00107458	0	0	0.00107249	0	0.00443646	0	0.00511073	0.00480627	0.00288107	0	0	0
evm.TU.Poalb01G010250.1	0.00706745	0.0120073	0	0.0093047	0.00755861	0.00475564	0.00270877	0.00760218	0.00716039	0.0199001	0.0327886	0.00250026	0.0119792	0.00921549	0	0.00272747	0.0107416
evm.TU.Poalb01G010260.1	0.0144938	0.0213969	0.00584099	0.0069579	0.00618012	0.0131944	0.00989379	0.0127268	0.0213867	0.0381673	0.0867219	0.0106942	0.0662357	0.00308089	0.0728906	0.0091998	0.0261147
evm.TU.Poalb01G010270.1	0.137053	0.108912	0.154459	0.119149	0.0899255	0.0992143	0.0994992	0.145393	0.144912	0.11069	0.149045	0.137964	0.0782193	0.111477	0.078398	0.05058	0.159419
evm.TU.Poalb01G010280.1	0.136099	0.112679	0.273308	0.729686	0.0992401	0.214898	0.101626	0.119508	0.404732	0.270509	0.157184	0.365907	0.129067	0.0353969	0.136191	0.117147	0.116809
evm.TU.Poalb01G010290.1	0.00552939	0.0111303	0.0186839	0.00394123	0.00648976	0.0087092	0.0011022	0.0178653	0.00680197	0.00376511	0.00556702	0.000795951	0.00105103	0.00225519	0.0234143	0	0.0196547
evm.TU.Poalb01G010300.1	0.161102	0.102832	0.121878	0.12003	0.264073	0.143676	0.0768328	0.260607	0.323871	0.135359	0.118072	0.135644	0.136081	0.113314	0.0749654	0.155563	0.229671
evm.TU.Poalb01G010310.1	0.113055	0.302559	0.184907	0.271393	0.157717	0.259497	0.13579	0.13907	0.116421	0.506453	0.441898	0.188445	0.356813	0.0532506	0.397264	0.255029	0.144312
evm.TU.Poalb01G010320.1	0.000406447	0	0.0042779	0	0.00169089	0	0.00248001	0.000274005	0.00351451	0.00167975	0.00155201	0.00719006	0	0.00675069	0	0.0239088	0.00280142
evm.TU.Poalb01G010340.1	0	0	0	0	0	0	0.00134192	0	0	0	0	0	0	0	0	0.005326	0
evm.TU.Poalb01G010350.1	0.0811771	0.0952171	0.101524	0.255723	0.087266	0.156378	0.059485	0.128665	0.173521	0.182133	0.200651	0.111	0.141876	0.0513009	0.191944	0.0934404	0.0961939
evm.TU.Poalb01G010360.1	0.897604	0.905577	1.11594	0.609159	0.678484	0.685486	0.427611	1.52593	1.06337	0.7678	0.577045	0.575375	0.374889	0.241946	0.590388	0.499974	1.33903
evm.TU.Poalb01G010370.1	0.00907036	0.0141955	0.00828539	0.00394173	0.0049708	0.023461	0.0107352	0.0343696	0.0213614	0.0106536	0.0160536	0.00806638	0.0237206	0.00608219	0.00411802	0.0302992	0.0148588
evm.TU.Poalb01G010380.1	0.329259	0.332633	0.377138	0.754967	0.415967	0.421501	0.305233	0.446844	0.586035	0.563103	0.553585	0.493959	0.516917	0.295439	0.489453	0.59749	0.384292
evm.TU.Poalb01G010390.1	0	0	0	0	0	0	0	0.00152599	0	0	0	0	0	0	0	0	0
evm.TU.Poalb01G010420.1	0.0431254	0.0784117	0.0698992	0.0634828	0.0360168	0.0520976	0.104957	0.170622	0.179917	0.0748188	0.0447067	0.0738078	0.0490573	0.0591847	0.38932	0.175907	0.164539
evm.TU.Poalb01G010430.1	0	0	0	0	0	0	0	0	0	0	0	0.0148782	0	0	0	0	0
evm.TU.Poalb01G010440.1	0.0189201	0.0491633	0.0240929	0.0567608	0.0226988	0.0537226	0.026933	0.0371466	0.035558	0.0559952	0.0560466	0.0589117	0.0368332	0.0178254	0.0218028	0.0118214	0.0189561
evm.TU.Poalb01G010460.1	0.0976799	0.178003	0.126669	0.134923	0.15477	0.157601	0.0812305	0.157124	0.143929	0.121923	0.0756796	0.118046	0.122283	0.0825788	0.134389	0.161671	0.120702
evm.TU.Poalb01G010470.1	0.0093087	0.00814323	0.00867979	0.0119897	0.012733	0.0142776	0.00246641	0.0119723	0.00263937	0.0209822	0.00517049	0.00161341	0.0189466	0.00386835	0	0.00703911	0.0073238
evm.TU.Poalb01G010480.1	0.369905	0.559873	0.330427	0.243652	0.579735	0.481191	0.242605	0.421464	0.267536	0.433136	0.302599	0.278972	0.401924	0.280744	0.282252	0.242098	0.323283
evm.TU.Poalb01G010490.1	0.108507	0.166019	0.0616569	0.114597	0.477421	0.099203	0.0358134	0.0719323	0.19037	0.1419	0.133869	0.117415	0.0985012	0.0240703	0.0197895	0.085644	0.049964
evm.TU.Poalb01G010500.1	0	0	0	0	0	0	0	0	0.000536919	0.00157118	0	0	0	0	0	0.0487151	0
evm.TU.Poalb01G010510.1	0.0878496	0.177021	0.140463	0.135013	0.132539	0.157077	0.0650836	0.126591	0.116058	0.1901	0.101947	0.14118	0.210813	0.0394101	0.185063	0.129408	0.117074
evm.TU.Poalb01G010520.1	0.216966	0.372477	0.133259	0.144457	0.486348	0.216076	0.164271	0.2232	0.204519	0.193082	0.173052	0.15723	0.228382	0.197368	0.130277	0.293657	0.175964
evm.TU.Poalb01G010530.1	0.0882929	0.0716897	0.0839521	0.0906332	0.0938042	0.0685635	0.0454187	0.128371	0.119662	0.0863033	0.0865249	0.0680939	0.0867613	0.0476691	0.143651	0.201114	0.0703319
evm.TU.Poalb01G010540.1	0.488957	0.489951	0.240089	0.20953	0.934418	0.486543	0.3738	0.268406	0.6447	0.305396	0.283192	0.282471	0.324827	1.12653	0.175175	0.488342	0.361916
evm.TU.Poalb01G010550.1	0.120757	0.127167	0.0875644	0.0970766	0.232151	0.151082	0.110002	0.166265	0.161834	0.123533	0.092494	0.101943	0.152686	0.196033	0.0134207	0.267107	0.138484
evm.TU.Poalb01G010560.1	0.00143389	0.00222228	0	0	0	0	0	0	0	0	0	0	0	0	0	0	0
evm.TU.Poalb01G010570.1	0.058573	0.0469954	0.0343	0.0125335	0.0708365	0.0168364	0.0127681	0.134712	0.0627537	0.0291093	0.0262856	0.0180608	0.0311289	0.00349267	0.0337453	0.0113651	0.0940853
evm.TU.Poalb01G010580.1	2.51767	1.74859	2.71636	1.98827	1.98503	1.91079	1.24487	3.97594	1.89899	2.88325	4.3501	2.67494	4.8989	0.811328	8.18204	1.74657	2.89332
evm.TU.Poalb01G010590.1	0.160372	0.263133	0.211908	0.169092	0.30961	0.35193	0.180704	0.253747	0.166008	0.207178	0.287434	0.203544	0.298037	0.130227	0.313134	0.309962	0.234739
evm.TU.Poalb01G010600.1	0.0667155	0.191751	0.120246	0.108358	0.198071	0.361979	0.0756964	0.028274	0.0571384	0.0947671	0.158835	0.304682	0.170852	0.0628374	0.0281703	0.146882	0.0773711
evm.TU.Poalb01G010610.1	0.19885	0.303321	0.430091	0.933853	0.261293	0.633126	0.350511	0.18679	0.56952	0.390208	0.522387	0.587156	0.307428	0.189838	0.270263	0.270638	0.242086
evm.TU.Poalb01G010620.1	0.0431463	0.0502673	0.0637352	0.0604808	0.0575295	0.141299	0.0544949	0.0535599	0.0687282	0.0796961	0.121229	0.0773807	0.0630346	0.0277212	0.235104	0.0595783	0.0425042
evm.TU.Poalb01G010630.1	0.0610386	0.0311385	0.0356572	0.0630515	0.0532532	0.0657448	0.0291931	0.0927784	0.10428	0.0648215	0.0550592	0.0589263	0.0692407	0.0172046	0.061593	0.0898263	0.0350518
evm.TU.Poalb01G010640.1	0.0038515	0.00380468	0.00548951	0.0060102	0.0155246	0.00188569	0	0.00491561	0	0.00994111	0.000700861	0.000358383	0.00530901	0	0	0	0.0461595
evm.TU.Poalb01G010650.1	0.181657	0.114565	0.148157	0.0975651	0.141858	0.156523	0.0963428	0.230535	0.196522	0.168436	0.201946	0.121194	0.247079	0.0859293	0.171201	0.179	0.208864
evm.TU.Poalb01G010660.1	1.71834	1.02714	0.671946	0.338275	2.73729	1.49989	0.340304	0.615135	1.45947	0.796102	0.506549	0.789461	0.522164	0.982922	0.265241	0.596322	0.88313
evm.TU.Poalb01G010670.1	0.376584	0.45918	0.794717	1.87013	0.277814	0.515207	0.346736	0.424134	0.735109	0.963824	1.12885	1.04339	0.547539	0.195162	0.684991	0.466027	0.491893
evm.TU.Poalb01G010690.1	0.000153011	0	0	0	0	0	0.00193629	0	0	0	0	0.000892984	0	0	0	0.00161492	0
evm.TU.Poalb01G010700.1	1.61329	4.19561	6.51114	5.17727	1.83409	6.0584	2.94272	2.33464	1.98887	5.3124	6.18325	3.55572	4.28127	1.11231	4.17149	4.64956	3.21008
evm.TU.Poalb01G010710.1	0.00443973	0.0014726	0.00467654	0.0116945	0.00178069	0.00607527	0.00747917	0.0053345	0.0101886	0.00932931	0.00665565	0.0086453	0.00669979	0.00524301	0.0280796	0	0
evm.TU.Poalb01G010720.1	0.013118	0.0105186	0.0180677	0.00204745	0.00370975	0.0194237	0.00324726	0.0463403	0.00395973	0.0122244	0.0225116	0	0.00552184	0.00741096	0.0106596	0.471953	0.0120449
evm.TU.Poalb01G010730.1	1.2777	0.308185	0.590002	0.313376	0.336097	0.292696	0.175437	0.271998	1.69073	0.368276	0.216841	0.590438	0.179448	0.145535	0.143932	0.195334	0.395886
evm.TU.Poalb01G010740.1	0	0	0	0	0	0	0	0	0	0	0	0	0	0	0.00332443	0	0.00497293
evm.TU.Poalb01G010760.1	0.0253804	0.0409164	0.135966	0.0960099	0.00398053	0.022992	0.0289559	0.0385294	0.0931908	0.0552595	0.0454745	0.0259896	0.02517	0.00442262	0.0690708	0.0191956	0.018728
evm.TU.Poalb01G010770.1	0.182542	0.259066	0.455517	0.426248	0.0906722	0.205166	0.160733	0.267812	0.109982	0.298817	1.97129	0.222172	0.82298	0.0649824	1.55007	0.364848	0.243661
evm.TU.Poalb01G010780.1	0.0955774	0.179032	0.165757	0.303394	0.0821888	0.186208	0.150523	0.122358	0.229965	0.181771	0.189515	0.205594	0.195581	0.0657663	0.170304	0.377414	0.115147
evm.TU.Poalb01G010790.1	0.405216	0.156679	0.100235	0.0648794	0.428779	0.0513158	0.0931662	0.0932854	0.066105	0.126477	0.106076	0.156698	0.49518	0.147394	0.0577576	0.0644112	0.0549537
evm.TU.Poalb01G010800.1	0.001324	0	0	0	0	0	0	0	0	0	0	0	0	0	0	0	0
evm.TU.Poalb01G010810.1	0.306568	0.252216	0.229351	0.226095	0.435385	0.221337	0.222132	0.722867	0.460341	0.270486	0.226115	0.257982	0.444476	0.145341	0.298912	0.473647	0.451457
evm.TU.Poalb01G010820.1	0.0139256	0.0249405	0.0176975	0.0273713	0.00894011	0.0190225	0.0168842	0.0155318	0.00704922	0.0280177	0.0146062	0.00751771	0.0285256	0.0135515	0.0471126	0.0267127	0.00562904
evm.TU.Poalb01G010830.1	0.0935179	0.0564562	0.0565826	0.0529228	0.139624	0.0621955	0.0315254	0.0750339	0.162642	0.025617	0.0636974	0.0807664	0.0633082	0.0206665	0.00618574	0.0426463	0.0768976
evm.TU.Poalb01G010840.1	0.0540766	0.0516938	0.0624375	0.103445	0.0904361	0.0558159	0.0580351	0.0502109	0.111062	0.045407	0.0411757	0.0716776	0.0638184	0.0709028	0.0488686	0.081864	0.0466487
evm.TU.Poalb01G010850.1	0	0	0.000755253	0	0	0	0	0.000597407	0	0	0.00680174	0	0	0	0	0	0
evm.TU.Poalb01G010860.1	0.261638	0.209417	0.17015	0.226346	0.279798	0.170115	0.190711	0.199905	0.555378	0.148661	0.126486	0.280115	0.230431	0.130527	0.258302	0.195567	0.195161
evm.TU.Poalb01G010870.1	0.00469687	0.0269365	0.0136733	0.0235075	0.0067248	0.0092869	0.0315716	0.0100265	0.0124579	0.0212302	0.0358328	0.0120118	0.0139062	0.0176075	0.0134941	0.0202532	0
evm.TU.Poalb01G010880.1	0	0	0	0	0	0	0	0	0	0	0	0	0	0	0	0.00497383	0
evm.TU.Poalb01G010900.1	0.00266311	0.0129969	0.0094077	0.0153837	0.00992856	0.0432374	0.0147946	0.00425851	0.00365255	0.0109341	0.0386189	0.0200743	0.0372563	0.0136124	0.0269001	0.0810707	0.00513946
evm.TU.Poalb01G010910.1	0.0475281	0.173381	0.0815314	0.170223	0.131863	0.118455	0.0404091	0.042887	0.0766518	0.14171	0.227378	0.119282	0.346326	0.0318827	0.129675	0.083711	0.0773661
evm.TU.Poalb01G010930.1	0	0	0.000888775	0	0	0	0	0.000849696	0.00059036	0	0	0	0.000681402	0	0	0	0
evm.TU.Poalb01G010940.1	0.375521	0.372053	0.146258	0.116776	0.355716	0.229758	0.136909	0.46911	0.167669	0.215854	0.215379	0.188973	0.277391	0.0670229	0.191098	0.298842	0.729831
evm.TU.Poalb01G010950.1	0.00030337	0	0.00265351	0.000225251	0	0	0	0.000496462	0	0	0	0	0	0	0	0	0
evm.TU.Poalb01G010960.1	0.000458438	0	0	0	0	0	0	0	0	0	0	0	0	0	0	0	0
evm.TU.Poalb01G010970.1	0.0127863	0.00591304	0.0276877	0.0243099	0.0149576	0.0294114	0.0153953	0.0137396	0.0256161	0.00925356	0.0190367	0.0195276	0.0145433	0.0106094	0.0237936	0.0237037	0.0118196
evm.TU.Poalb01G010980.1	0.189845	0.17458	0.236807	0.146579	0.369385	0.351481	0.130248	0.43239	0.327704	0.272275	0.379467	0.25299	0.259822	0.133335	0.260814	0.160672	0.391957
evm.TU.Poalb01G010990.1	0.00176213	0.00218911	0.000696917	0	0	0.00322428	0.00125975	0	0	0	0.00368024	0	0	0.0009281	0	0	0
evm.TU.Poalb01G011000.1	0.456596	0.234595	0.339819	0.460926	0.361859	0.510893	0.225404	0.342464	0.459445	0.411218	0.325969	0.322761	0.301296	0.211565	0.365073	0.388439	0.34622
evm.TU.Poalb01G011010.1	0.03812	0.0185832	0.0307251	0.0194555	0.0100266	0.0112804	0.0156721	0.0319621	0.0174071	0.0216031	0.00723165	0.0182602	0.0122041	0.00660573	0.0267424	0.0244558	0.0166293
evm.TU.Poalb01G011020.1	0.139538	0.148784	0.0736695	0.0804416	0.0989304	0.0740697	0.0635142	0.10407	0.212887	0.084433	0.0437466	0.0936335	0.0439763	0.0745965	0.0324654	0.130192	0.168579
evm.TU.Poalb01G011030.1	0	0.0100838	0	0	0	0	0	0	0	0	0	0	0	0	0	0	0
evm.TU.Poalb01G011040.1	0.0402466	0.0257845	0.0230651	0.0132556	0.0300635	0.0252611	0.0114878	0.0188219	0.0190901	0.0111317	0.0145592	0.0153698	0.00736784	0.0100536	0.0134054	0.034569	0.00219754
evm.TU.Poalb01G011050.1	0.345052	0.34714	0.289373	0.371965	0.530562	0.398681	0.295461	0.51543	0.4498	0.345081	0.474046	0.300462	0.434585	0.287461	0.417004	0.562136	0.29807
evm.TU.Poalb01G011060.1	0.089971	0.0122051	0.112645	0.194518	0.0443226	0.0650555	0.0186725	0.0497147	0.175091	0.0621541	0.105002	0.0562838	0.0271126	0.00395583	0.145343	0.00243367	0.230047
evm.TU.Poalb01G011070.1	0.187342	0.391487	0.19035	0.217176	0.2774	0.238329	0.139856	0.278435	0.273097	0.242041	0.229685	0.189796	0.32721	0.140831	0.498017	0.169579	0.208943
evm.TU.Poalb01G011080.1	0.258325	0.456272	0.261679	0.158468	0.279554	0.314458	0.168141	0.30333	0.23772	0.162457	0.238408	0.186183	0.272309	0.118307	0.397153	0.271874	0.207856
evm.TU.Poalb01G011090.1	0.0554489	0.109058	0.0457877	0.0499891	0.0584796	0.05412	0.0278099	0.0866322	0.0481248	0.06905	0.093267	0.045018	0.126342	0.0389399	0.0811846	0.0617094	0.05625
evm.TU.Poalb01G011100.1	0.126115	0.264039	0.180274	0.242609	0.0722788	0.358972	0.11341	0.169787	0.144833	0.197538	0.259064	0.148148	0.417523	0.0785625	0.168496	0.153972	0.150593
evm.TU.Poalb01G011120.1	0.00346147	0.00225128	0.00143915	0.00254712	0.00180648	0	0.0070944	0.00105502	0	0.00710149	0	0	0	0	0	0.00456413	0
evm.TU.Poalb01G011130.1	0.0793289	0.107317	0.0697244	0.0574082	0.0957616	0.0892409	0.0675525	0.0643972	0.0714617	0.0560192	0.0741022	0.0567829	0.0989246	0.118492	0.086405	0.0749003	0.111466
evm.TU.Poalb01G011140.1	0.114646	0.0428413	0.0696505	0.0507212	0.0735762	0.0380753	0.0400844	0.100052	0.0844043	0.0273307	0.0528571	0.0576581	0.0740415	0.0478793	0.0831998	0.0844271	0.0675223
evm.TU.Poalb01G011150.1	0.00409248	0.0261452	0.00998427	0.0275883	0.0047351	0.0163696	0.0457445	0.00564103	0.00219232	0.0235928	0.0305073	0.00955022	0.0311785	0.0211764	0	0.00743578	0.0231469
evm.TU.Poalb01G011160.1	0.387482	0.468741	0.355809	0.436422	0.489348	0.490582	0.285125	0.406139	0.476265	0.422828	0.3951	0.348105	0.492669	0.237125	0.406814	0.427813	0.404178
evm.TU.Poalb01G011170.1	0.210256	0.269282	0.257544	0.378794	0.354645	0.407455	0.247949	0.342153	0.301899	0.248409	0.269415	0.296887	0.365411	0.263502	0.393057	0.417502	0.214781
evm.TU.Poalb01G011180.1	0.0155054	0.0144435	0.0244848	0.0503586	0.0143912	0.0683358	0.0158477	0.0152412	0.0329178	0.0272908	0.0399946	0.0673241	0.0167766	0.00126817	0.0346085	0.0164735	0.00104115
evm.TU.Poalb01G011190.1	0	0	0	0.00112428	0	0.00244745	0	0	0	0	0.00485496	0	0	0	0	0	0
evm.TU.Poalb01G011200.1	0	0.00320591	0.000580902	0.000237373	0	0.00367191	0	0.000562758	0	0.000922325	0	0	0	0	0	0	0
evm.TU.Poalb01G011210.1	0.146884	0.251667	0.146966	0.271833	0.205077	0.164479	0.0851137	0.129697	0.209754	0.181837	0.218798	0.158338	0.164489	0.0646743	0.148169	0.140783	0.110686
evm.TU.Poalb01G011220.1	0.0690028	0.214651	0.0999851	0.0683146	0.126637	0.0913965	0.0896131	0.066575	0.0515182	0.490272	0.358753	0.0989621	0.136861	0.0837848	0.0493876	0.0855297	0.0363326
evm.TU.Poalb01G011230.1	0.289594	0.364127	0.326761	0.31438	0.270161	0.309376	0.215522	0.361163	0.204909	0.328658	0.360882	0.249507	0.32278	0.0753366	0.418118	0.361998	0.256955
evm.TU.Poalb01G011250.1	0.0472348	0.0800098	0.0632944	0.0709394	0.0523291	0.0802605	0.0807617	0.0587935	0.0255994	0.0623939	0.107379	0.0647673	0.0723394	0.0570517	0.0194599	0.0948928	0.0535313
evm.TU.Poalb01G011260.1	0.00422974	0.0103545	0.00701373	0.00180196	0.0107708	0.000531519	0.00245274	0.0111846	0	0.063855	0.0196509	0.00106428	0.00534883	0.00628134	0	0	0
evm.TU.Poalb01G011270.1	0.0251326	0.0520196	0.00745273	0.0222773	0.132789	0.0301545	0.00339141	0.0251115	0.00844545	0.0108496	0.00698502	0.00877044	0.0315405	0.00283675	0.0379116	0.0321085	0.0388233
evm.TU.Poalb01G011280.1	0.440104	0.528705	0.382524	0.328662	0.496824	0.507759	0.25524	0.527359	0.423841	0.321845	0.4026	0.301259	0.461877	0.176687	0.434821	0.493097	0.586718
evm.TU.Poalb01G011290.1	0	0	0	0	0.00115529	0	0	0	0	0.00102619	0	0	0	0	0	0	0
evm.TU.Poalb01G011300.1	0	0	0	0	0.00223139	0	0	0	0	0.000564844	0	0	0	0	0	0	0
evm.TU.Poalb01G011310.1	0.0034514	0	0.000531772	0.000214929	0	0	0	0	0	0	0	0	0.000861	0.00288991	0	0.00086538	0.00119423
evm.TU.Poalb01G011320.1	0.0903954	0.134557	0.102871	0.0923052	0.068337	0.116132	0.116206	0.124177	0.0887562	0.100102	0.229913	0.112346	0.251609	0.097477	0.148567	0.120251	0.133288
evm.TU.Poalb01G011330.1	0.0154061	0.0295529	0.00966021	0.0226323	0.0394576	0.0212945	0.0278865	0.0607726	0.0275731	0.0154344	0.0429954	0.0283797	0.0217454	0.0327775	0	0.0185549	0.0161655
evm.TU.Poalb01G011340.1	0	0.000775214	0	0	0	0	0	0	0.00135801	0.00646682	0	0.00111037	0.0305005	0.00117522	0	0	0.00198726
evm.TU.Poalb01G011350.1	0	0	0	0	0	0.00154173	0	0	0	0	0	0	0	0.000594136	0	0	0
evm.TU.Poalb01G011360.1	0.00257881	0.0120074	0.0254907	0.00835668	0	0.0119282	0.00875826	0.0166988	0.00106435	0.0149943	0.0153085	0.00103932	0.0132779	0.0030184	0.901708	0	0.0324941
evm.TU.Poalb01G011380.1	0.00484532	0.0125318	0.00527914	0.00313682	0.00323293	0.014489	0.00945682	0.00559398	0.00467677	0.00950392	0.00968017	0.00994779	0.00193018	0.00371405	0	0.0123061	0
evm.TU.Poalb01G011390.1	0.00532519	0.0101732	0.00793486	0.025332	0.00400052	0.0221048	0.00191079	0.00306943	0.00604848	0.0191437	0.0267383	0.0104281	0.0248652	0.00344842	0.0407416	0.00409994	0.00289731
evm.TU.Poalb01G011400.1	0.0964017	0.153361	0.0992168	0.0932931	0.162249	0.155774	0.0886765	0.167263	0.128348	0.116448	0.111555	0.0781045	0.127049	0.0471175	0.0752103	0.113333	0.150277
evm.TU.Poalb01G011410.1	0.0765275	0.146412	0.0573475	0.0677291	0.0906543	0.145209	0.0659618	0.0932298	0.107807	0.0611769	0.0915257	0.094807	0.0986278	0.0504562	0.119096	0.127447	0.0658636
evm.TU.Poalb01G011420.1	0.00159243	0.00742743	0.0100864	0.0114157	0.00850273	0.00935295	0.00768023	0.00958885	0.00820783	0.0231331	0	0.0100296	0.00867922	0.00684978	0.0144742	0.0157186	0.00463618
evm.TU.Poalb01G011430.1	0	0	0.000651529	0.00212467	0	0.00615696	0.00386006	0.000793443	0.00376002	0	0	0.0105409	0	0	0	0	0
evm.TU.Poalb01G011440.1	0.00153176	0.0012974	0.00425707	0.0144406	0.00208893	0	0.00190915	0.00496578	0.00820785	0.00355678	0.00561617	0.0126563	0	0.000998519	0	0.00323126	0.00884676
evm.TU.Poalb01G011450.1	0.015001	0.0545571	0.0302229	0.0995794	0.022392	0.0561311	0.0267978	0.0180864	0.0274489	0.14611	0.196818	0.0499259	0.0855972	0.00572885	0.085902	0.0683463	0.0120281
evm.TU.Poalb01G011460.1	0.000165632	0.00436381	0.00178233	0.000957773	0	0.00325904	0	0	0	0.00667214	0.00674487	0	0.0101575	0	0	0	0
evm.TU.Poalb01G011470.1	0.102432	0.676823	0.277076	0.457233	0.340076	1.55593	0.140917	0.0829052	0.156126	0.679678	1.28002	0.357844	0.764566	0.0861038	0.170207	0.270735	0.0527137
evm.TU.Poalb01G011480.1	0.000770021	0	0.00307772	0	0.00479578	0	0.00638352	0	0	0	0.00845021	0.00146766	0	0.0202589	0	0	0
evm.TU.Poalb01G011490.1	0.0183002	0.00367768	0	0.00406306	0.0265237	0.00189455	0.0102401	0.00764403	0.00521456	0.00120016	0.000374679	0.00905143	0.0252191	0.0291195	0	0.021623	0.0068442
evm.TU.Poalb01G011500.1	0.167836	0.173974	0.0845358	0.0418581	0.158188	0.0972995	0.421469	0.0842758	0.108637	0.0733662	0.0806099	0.0939834	0.0347785	0.728443	0.0727991	0.211345	0.0688196
evm.TU.Poalb01G011510.1	0.0226101	0.0600909	0.0763989	0.0513445	0.0328425	0.16706	0.0110152	0.0178532	0.024208	0.0763749	0.0124707	0.0261314	0.0140117	0.0145519	0	0.0255004	0
evm.TU.Poalb01G011520.1	0.00287432	0.0599572	0.00739068	0.00392327	0.04105	0.101083	0.00701072	0.00115282	0.000565059	0.0305526	0.107215	0.0144106	0.0190276	0.00399922	0	0.0189916	0
evm.TU.Poalb01G011530.1	0	0	0	0	0	0.00308346	0.000997905	0	0	0	0	0	0	0	0	0	0
evm.TU.Poalb01G011540.1	0.0378141	0.0243256	0.00656715	0.0112528	0.0218081	0.0177617	0.0245845	0.0203193	0.025546	0.00819224	0.0174	0.0306303	0.00792461	0.0710579	0.00340296	0.107143	0.0698229
evm.TU.Poalb01G011550.1	0.48938	0.669634	0.775525	0.491753	0.469542	0.810746	0.561012	0.366613	0.365768	0.450134	0.447498	0.45973	0.366378	0.467818	0.313028	0.894873	0.352799
evm.TU.Poalb01G011560.1	0.00421304	0	0.00323063	0.00107766	0.00624008	0.00513828	0	0.00188942	0.00188191	0	0	0	0	0	0	0.00136782	0
evm.TU.Poalb01G011570.1	0.00084458	0.00410947	0.000981561	0	0.00139421	0	0.0065289	0.000232214	0.0015999	0.00519886	0	0	0	0.00048662	0	0	0
evm.TU.Poalb01G011580.1	0	0	0	0.00110268	0	0	0	0.000550298	0.00324242	0	0	0.00279734	0	0	0	0	0
evm.TU.Poalb01G011590.1	0	0.00359487	0	0	0.0011111	0	0	0	0	0	0	0	0	0	0	0	0
evm.TU.Poalb01G011600.1	0.00825745	0.0121385	0.0153894	0.0181203	0.00282939	0.0204785	0.0113531	0.0152735	0.010573	0.0339	0.115747	0.00861662	0.0132556	0.00332548	0.0172327	0.00435901	0.0369371
evm.TU.Poalb01G011610.1	0.136289	0.158168	0.106572	0.123699	0.19096	0.145623	0.0789963	0.174581	0.126653	0.127015	0.18992	0.125204	0.15679	0.104412	0.107709	0.102313	0.198107
evm.TU.Poalb01G011620.1	0.302235	0.24154	0.284922	0.246872	0.255744	0.250466	0.151277	0.262485	0.271477	0.265124	0.325879	0.239976	0.174335	0.15262	0.250423	0.184027	0.342163
evm.TU.Poalb01G011630.1	0.0277917	0.0893171	0.0775782	0.103512	0.0277943	0.082327	0.0468924	0.0280449	0.0371332	0.0792329	0.229568	0.0547007	0.155064	0.00108863	0.134555	0.168167	0.0342226
evm.TU.Poalb01G011640.1	0.000954893	0	0.000432154	0.000926115	0	0.00081873	0	0	0.00103663	0.000261627	0.0025081	0.000920958	0	0	0	0	0
evm.TU.Poalb01G011650.1	0.154471	0.141695	0.111481	0.123518	0.117189	0.143748	0.0821817	0.200101	0.204259	0.12731	0.145048	0.119732	0.201512	0.0564322	0.100001	0.149361	0.116162
evm.TU.Poalb01G011660.1	0	0	0	0	0	0	0	0	0	0	0.00869766	0	0	0	0	0	0
evm.TU.Poalb01G011670.1	0.000341108	0	0	0	0	0	0	0	0	0.00125195	0	0	0	0	0	0	0
evm.TU.Poalb01G011680.1	0.0173919	0.0210429	0.0247332	0.025693	0.0141491	0.0332815	0.0114198	0.0414642	0.0238197	0.0359427	0.0183575	0.0145061	0.063186	0.0128755	0.0295916	0.0059696	0.0175622
evm.TU.Poalb01G011690.1	0.172851	0.17461	0.177112	0.138526	0.113399	0.169274	0.120339	0.192867	0.178728	0.134892	0.123596	0.161722	0.216487	0.104009	0.354419	0.291487	0.127715
evm.TU.Poalb01G011700.1	0.191296	0.223119	0.286439	0.162113	0.143787	0.208121	0.115446	0.136611	0.156099	0.160103	0.107918	0.243937	0.123534	0.0482264	0.19236	0.161987	0.268607
evm.TU.Poalb01G011710.1	0.0867764	0.227808	0.114597	0.113882	0.181314	0.193938	0.140601	0.122097	0.133052	0.165437	0.186763	0.0919826	0.159814	0.0709907	0.222948	0.178373	0.0893372
evm.TU.Poalb01G011720.1	0.166812	0.170793	0.123056	0.172149	0.229303	0.226736	0.197549	0.213554	0.197909	0.194852	0.162278	0.113909	0.284684	0.198866	0.166571	0.215543	0.244464
evm.TU.Poalb01G011730.1	0.428471	0.442706	0.270567	0.208406	0.493514	0.281538	0.656241	0.446777	0.435325	0.25991	0.243035	0.259369	0.313568	0.720063	0.055836	0.733283	0.427132
evm.TU.Poalb01G011740.1	0.0526833	0.149974	0.11718	0.220005	0.0798343	0.228542	0.637238	0.0439032	0.091957	0.161842	0.292918	0.155924	0.256854	0.184175	0.209541	0.330064	0.127674
evm.TU.Poalb01G011750.1	0.44969	0.340759	0.537397	0.543345	0.253684	0.493202	0.224342	0.566199	0.552177	0.390233	0.340627	0.513819	0.442129	0.165348	0.710768	0.521144	0.678817
evm.TU.Poalb01G011760.1	0.0395907	0.0310365	0.0411955	0.0403464	0.0441374	0.0587191	0.0304805	0.0547178	0.0381739	0.0568207	0.054779	0.0435975	0.0444754	0.0195763	0.0100771	0.0583357	0.0213221
evm.TU.Poalb01G011770.1	0.17886	0.174267	0.243539	0.250422	0.175392	0.20514	0.175582	0.346596	0.272145	0.225013	0.284295	0.234852	0.281703	0.173952	0.480053	0.345699	0.21346
evm.TU.Poalb01G011780.1	0	0	0	0	0	0	0	0.00162364	0	0	0	0	0	0	0	0	0
evm.TU.Poalb01G011800.1	0	0	0	0.00315776	0	0	0	0	0	0	0	0.00146766	0	0	0	0	0
evm.TU.Poalb01G011810.1	0.0761615	0.110428	0.118347	0.155561	0.0938455	0.139832	0.0882273	0.147552	0.105963	0.200018	0.136796	0.131207	0.170222	0.0456162	0.10976	0.13923	0.0869535
evm.TU.Poalb01G011820.1	7.0583	4.01322	4.49138	5.67482	4.55825	5.30165	3.3784	8.35282	6.15694	6.1702	6.67061	6.00856	11.2625	2.46161	7.17764	8.01834	8.70396
evm.TU.Poalb01G011830.1	0.820502	0.489773	0.514721	0.555607	0.795564	0.499565	0.368067	0.679902	0.908149	0.380573	0.413259	0.896448	0.550372	0.30637	0.361999	0.502151	0.650351
evm.TU.Poalb01G011840.1	1.61771	0.989006	0.707546	0.593212	1.12183	0.516752	0.414346	1.2396	0.584669	0.727432	0.742767	0.870024	0.772419	0.270725	0.554275	0.834807	0.778944
evm.TU.Poalb01G011850.1	0.0211184	0.0215744	0.0105248	0.0108528	0.00454549	0.0042182	0.0143716	0.0241807	0.00753679	0.0336702	0.0311405	0.40349	0.036142	0.0163151	0.0387653	0.0122114	0.00498296
evm.TU.Poalb01G011860.1	0.856866	0.96073	1.65682	0.58139	1.19328	1.75046	0.400394	1.11732	0.784659	0.841423	0.58009	1.04485	0.602192	0.192188	0.768599	0.438877	0.757098
evm.TU.Poalb01G011870.1	0.015333	0.0425921	0.0182628	0.0175336	0.0418789	0.015733	0.0180414	0.0699012	0.00870711	0.0696082	0.036669	0.00976983	0.0291568	0.0255875	0.0224322	0.0756032	0.0124291
evm.TU.Poalb01G011880.1	0.00925735	0.0228792	0.00629393	0.00273889	0.00770374	0.00757134	0.000432045	0.0241705	0.00570617	0.00381866	0.00255879	0.00452756	0.00253568	0.000501377	0	0	0
evm.TU.Poalb01G011890.1	0.0465032	0.103195	0.20051	0.672698	0.0542865	0.255381	0.0889334	0.0892545	0.182499	0.348174	0.328679	0.392505	0.235054	0.0332855	0.177843	0.102838	0.0981541
evm.TU.Poalb01G011900.1	0.00277812	0	0.000388894	0.000746536	0.00075791	0	0	0.000521524	0	0.000385204	0	0	0.00225812	0	0	0	0
evm.TU.Poalb01G011910.1	0.000240257	0.0052028	0	0.000695759	0.000932114	0	0.00276864	0.00227006	0.00251378	0.00721696	0.00410402	0	0	0	0	0	0
evm.TU.Poalb01G011920.1	0.00032744	0.00731621	0	0	0	0	0.00128918	0.00137046	0.000541302	0	0	0.000949735	0	0.0141657	0	0	0
evm.TU.Poalb01G011930.1	0.0042583	0.00847835	0.00677094	0.0108598	0.0123843	0.00649578	0.00548753	0.00572644	0.00586584	0.00200532	0.0109809	0.000990466	0.0124135	0.00164321	0	0.00206821	0.00235622
evm.TU.Poalb01G011940.1	0.00989257	0.00245885	0.00512921	0.00619502	0.0138703	0.0189804	0.00487369	0.0285002	0.0114349	0.0142082	0.015679	0.00666634	0.0113706	0.0138566	0.0161852	0.0122028	0.0224502
evm.TU.Poalb01G011950.1	0.00755423	0.00522824	0.00347274	0.0131318	0.00626273	0.0110415	0.00365432	0.0132177	0.0102707	0.0248096	0.0201136	0.0109276	0.00886535	0.00856073	0	0.00236985	0.00728225
evm.TU.Poalb01G011960.1	0.224099	0.213176	0.266513	0.18728	0.247011	0.281934	0.184508	0.255115	0.238596	0.234747	0.190968	0.247607	0.366327	0.1607	0.326945	0.503795	0.315453
evm.TU.Poalb01G011970.1	0.316937	0.366597	0.419688	0.231628	0.282888	0.417723	0.179081	0.389394	0.403014	0.319217	0.220028	0.328139	0.21847	0.182234	0.162798	0.214468	0.462796
evm.TU.Poalb01G011980.1	0.328949	0.510443	0.25909	0.22145	0.386601	0.246468	0.189264	0.29432	0.253179	0.280853	0.233986	0.2094	0.241335	0.188703	0.195939	0.351784	0.242096
evm.TU.Poalb01G011990.1	0.883319	0.88008	0.379532	0.482419	1.22681	0.51994	0.351765	0.715782	1.59818	0.363957	0.363616	0.811022	0.639278	0.495395	0.316222	0.31664	0.420397
evm.TU.Poalb01G012000.1	0	0	0.0047317	0.00261203	0.00120723	0.00725023	0.00111338	0.000691244	0.00509659	0.000830583	0	0.0009667	0.000580776	0	0	0	0.0137437
evm.TU.Poalb01G012010.1	0.0721774	0.0118992	0.0183706	0.0235506	0.0333398	0.013793	0.0324195	0.0599944	0.0127843	0.0299437	0.00853045	0.0367885	0.0374112	0.0160278	0	0.0165777	0.0460523
evm.TU.Poalb01G012020.1	0.181146	0.073329	0.0705964	0.0313803	0.215454	0.0366374	0.0430875	0.140261	0.107957	0.0616627	0.0395648	0.0603718	0.0513924	0.0557199	0	0.0322879	0.173273
evm.TU.Poalb01G012030.1	0.14663	0.121071	0.188325	0.218315	0.116329	0.088684	0.155654	0.129174	0.18379	0.12854	0.135416	0.131381	0.116004	0.0828544	0.140239	0.123129	0.125468
evm.TU.Poalb01G012050.1	0.00465983	0.00905835	0.0105526	0.00873907	0.00744849	0.00914595	0.00594225	0.0152267	0.00248998	0.00601027	0.00441263	0.00516955	0.00706753	0.00498651	0	0.00394683	0.00379112
evm.TU.Poalb01G012060.1	0.00212304	0.0112563	0.00453274	0.0016292	0.00405951	0.00695266	0.00143496	0.00859667	0.00802621	0.0142524	0	0.0127695	0.0031168	0.000944427	0.0132537	0.0127885	0.0207617
evm.TU.Poalb01G012070.1	0	0	0	0	0	0	0.00150024	0	0	0.0010477	0	0	0	0	0	0	0
evm.TU.Poalb01G012080.1	0.0159152	0.0619172	0.0385647	0.107065	0.0569838	0.0815007	0.0237198	0.0421781	0.0243916	0.0558375	0.072772	0.087825	0.0952053	0.0150703	0.0564669	0.0332453	0.0158759
evm.TU.Poalb01G012100.1	0.00228543	0	0.00221523	0.00547076	0.00187194	0	0.00351124	0.0021314	0.000964735	0.00106239	0.00140631	0.00149164	0	0	0	0	0
evm.TU.Poalb01G012120.1	0.125837	0.147602	0.144031	0.0852213	0.109593	0.13549	0.0660984	0.197679	0.148117	0.137565	0.117234	0.14378	0.108321	0.0552354	0.0875566	0.088575	0.172284
evm.TU.Poalb01G012130.1	0.000291854	0	0	0	0	0	0	0	0	0	0	0	0	0	0	0	0
evm.TU.Poalb01G012140.1	0	0	0	0.0012516	0	0.0028448	0	0	0	0	0.000907052	0	0	0	0	0	0
evm.TU.Poalb01G012150.1	0.0153465	0.00512309	0.0070107	0.00718866	0.0147969	0	0.00401718	0.0058961	0.0763515	0.00348873	0.00674453	0.00940252	0.00148372	0.0103304	0	0.0123586	0.0385665
evm.TU.Poalb01G012160.1	0	0	0	0	0	0	0	0	0	0	0	0	0	0.00193803	0	0	0
evm.TU.Poalb01G012170.1	0.00425368	0.00478313	0.00750186	0.00377434	0.0102052	0.00294194	0.00136001	0.00386724	0	0	0.00109165	0.000464278	0	0.00325873	0.0236797	0.00117637	0
evm.TU.Poalb01G012180.1	0	0	0	0	0	0	0	0.00146728	0	0	0	0	0	0	0	0	0
evm.TU.Poalb01G012190.1	0.109109	0.231715	0.133991	0.122414	0.16824	0.15502	0.125427	0.146086	0.140509	0.184836	0.132984	0.142784	0.181753	0.115567	0.158566	0.163998	0.0771299
evm.TU.Poalb01G012200.1	0.556798	0.448481	0.363908	0.690641	0.604848	0.533701	0.792397	0.459306	0.550447	0.464099	0.584115	0.473955	0.566082	0.666389	0.306128	1.05137	0.413282
evm.TU.Poalb01G012210.1	0.00456314	0.00289006	0.00559219	0.000186318	0	0.0021013	0.000495071	0.0114989	0	0	0	0.000230244	0.0108208	0.00052808	0	0	0
evm.TU.Poalb01G012220.1	0.0320217	0.0558568	0.023523	0.0336068	0.0309943	0.0294955	0.0336792	0.0450001	0.0225716	0.0451985	0.0632929	0.0285597	0.0602651	0.0195921	0.0266138	0.0812589	0.0305577
evm.TU.Poalb01G012230.1	0.0347129	0.115128	0.0994674	0.148903	0.0655807	0.150229	0.0434298	0.0732875	0.0650761	0.134427	0.152983	0.0907318	0.229051	0.0295676	0.2443	0.035741	0.0992804
evm.TU.Poalb01G012240.1	0.0119259	0.0422335	0.0558013	0.117631	0.0241698	0.054104	0.025665	0.0322495	0.0175232	0.0704837	0.148786	0.0605754	0.0708001	0.0140911	0.10225	0.00659446	0.0221005
evm.TU.Poalb01G012250.1	0.066674	0.0721639	0.0661061	0.0564439	0.0671187	0.0676311	0.0592882	0.122122	0.0291424	0.0455543	0.046149	0.0690119	0.0921114	0.0249062	0.0560784	0.271906	0.0227736
evm.TU.Poalb01G012270.1	0.862904	0.403853	0.499269	0.4261	1.01591	0.383401	0.432929	0.812139	0.679049	0.425139	0.498759	0.477676	0.651577	0.576128	0.636958	0.918202	0.730431
evm.TU.Poalb01G012280.1	1.11514	1.35897	0.889557	0.866432	1.57229	1.36012	0.844847	1.47353	1.16042	1.04912	0.937115	0.987128	1.4675	0.982602	0.861043	1.39666	1.23234
evm.TU.Poalb01G012290.1	0.0676598	0.100219	0.0561202	0.0587049	0.0905329	0.0791768	0.0413018	0.113967	0.0572237	0.0861564	0.0772502	0.0561143	0.126939	0.0339922	0.133809	0.0872772	0.075884
evm.TU.Poalb01G012300.1	0	0	0	0.000607319	0	0.000981623	0	0.00120183	0	0	0	0	0.000939517	0	0	0	0
evm.TU.Poalb01G012310.1	0.319231	0.314274	0.184134	0.170317	0.368001	0.206881	0.402565	0.188859	0.342269	0.214438	0.134147	0.156091	0.510115	2.74516	0.324982	0.208605	0.419211
evm.TU.Poalb01G012320.1	2.81919	2.46143	2.21111	1.8914	3.3461	1.87062	0.98578	3.32483	4.50322	1.69107	1.41575	1.99399	1.73205	1.04829	1.61554	1.33392	3.53516
evm.TU.Poalb01G012330.1	0.0306759	0.0697206	0.0259112	0.0448987	0.047799	0.0367371	0.0291034	0.0497317	0.051997	0.0236849	0.0223796	0.0195502	0.0469653	0.0361886	0.00969066	0.0260883	0.0181284
evm.TU.Poalb01G012340.1	0.0105052	0.0465473	0.0538102	0.0339084	0.0105207	0.151184	0.0266051	0.0279216	0.0107147	0.0394983	0.0564802	0.0428744	0.142905	0.00210995	0.102847	0.0418942	0.00323673
evm.TU.Poalb01G012350.1	0.0340258	0.0607544	0.0436374	0.119696	0.0294595	0.0619748	0.0279327	0.0444306	0.0616229	0.109396	0.0808828	0.0570818	0.103086	0.0158237	0.029954	0.0482475	0.0603082
evm.TU.Poalb01G012360.1	0.00140904	0.011362	0.00272868	0.00536524	0.00175512	0.00273419	0.00379827	0.000573238	0.0016004	0.0031167	0.00443634	0.00198137	0	0.00270287	0.00209605	0	0
evm.TU.Poalb01G012370.1	0.0542757	0.0983517	0.0767613	0.145604	0.0599151	0.131134	0.108739	0.111081	0.107067	0.171854	0.105535	0.0679937	0.134898	0.0493724	0.151106	0.108888	0.0758419
evm.TU.Poalb01G012380.1	0.129364	0.173459	0.176217	0.342898	0.116961	0.205803	0.100968	0.175585	0.340779	0.209903	0.335908	0.204953	0.190202	0.123067	0.241633	0.188304	0.120465
evm.TU.Poalb01G012390.1	0.033989	0.046029	0.0599813	0.0823349	0.0445849	0.122169	0.0794833	0.0682128	0.0431744	0.0733066	0.0785572	0.0329787	0.0980733	0.0143538	0.169941	0.0781312	0.0651772
evm.TU.Poalb01G012400.1	0.0646696	0.0132207	0.019464	0.0160636	0.0191375	0.0152913	0.0234901	0.0490586	0.0408155	0.0313799	0.0224057	0.0244677	0.00601893	0.00796951	0.016977	0.00202738	0.00233944
evm.TU.Poalb01G012410.1	0.255967	0.42766	0.216224	0.266042	0.358042	0.278786	0.170167	0.338925	0.325418	0.220762	0.238428	0.184547	0.225643	0.162641	0.232326	0.229278	0.322496
evm.TU.Poalb01G012420.1	0.0375945	0.0163631	0.0269636	0.0259465	0.00719785	0.0397006	0.00856796	0.0389077	0.0113819	0.0146387	0.0294674	0.0189291	0.0295613	0.0161694	0.0929875	0.0179644	0.019584
evm.TU.Poalb01G012430.1	0.00271665	0.0202974	0.00797086	0.0444592	0.00553413	0.0176243	0.0159815	0.011556	0.0218563	0.0423931	0.0414239	0.011866	0.0065674	0.00594804	0.0114463	0.0158854	0.0282628
evm.TU.Poalb01G012440.1	0.863037	0.728843	0.37988	0.304084	0.574817	0.421879	0.265676	0.632799	0.473806	0.412925	0.355054	0.359073	0.428686	0.294702	0.504106	0.323438	0.709774
evm.TU.Poalb01G012460.1	0.0451466	0.0994326	0.0461972	0.0832603	0.0389761	0.151497	0.131688	0.023644	0.0198912	0.0698001	0.100242	0.046961	0.0718461	0.0536921	0	0.199988	0.0233067
evm.TU.Poalb01G012470.1	0.0102036	0.0075601	0.00697854	0.00600666	0	0.00857352	0.00909559	0.00950406	0.00349978	0.00301437	0.00257858	0.00514166	0.00194655	0.000436707	0	0.00294267	0.0128614
evm.TU.Poalb01G012480.1	0.0368422	0.0425912	0.0627312	0.121251	0.0362053	0.0671068	0.0359263	0.060365	0.0629025	0.0727006	0.0943385	0.0532775	0.103483	0.0278342	0.122469	0.0642663	0.0467116
evm.TU.Poalb01G012490.1	0.977003	0.481585	0.484054	0.260279	1.39443	0.484037	0.219824	0.459093	1.26888	0.40842	0.253164	0.692582	0.289813	0.514931	0.36858	0.282973	0.692456
evm.TU.Poalb01G012500.1	0.00222613	0.00895313	0.00222559	0	0.00469222	0.00081873	0.000519406	0.00342773	0.00121954	0.00579905	0.0107018	0.00722234	0.00244627	0.00332634	0	0.0776001	0
evm.TU.Poalb01G012510.1	0.00244182	0.00278841	0.00456232	0.00369589	0.00403992	0.00175719	0.00724964	0.000767072	0.000491908	0.00446968	0.00616529	0.00143982	0	0.0052108	0.00542362	0.00230888	0
evm.TU.Poalb01G012520.1	0.00333743	0.00393719	0.00467582	0.0063488	0.00259878	0.0126592	0.0163446	0.00620278	0	0.00289767	0.00571312	0.00174962	0.0334775	0.0208183	0	0.00645455	0.0108159
evm.TU.Poalb01G012530.1	0.654533	0.492841	0.529057	0.523426	0.775372	0.513682	0.605445	0.803882	0.550445	0.592856	0.67313	0.542423	0.857774	0.805101	0.642084	0.755834	0.811748
evm.TU.Poalb01G012540.1	0.000974181	0	0.0024336	0.00260326	0.00137525	0	0.000644173	0	0.00301021	0.0017897	0	0.001821	0	0	0.0194273	0.00421342	0
evm.TU.Poalb01G012550.1	0.0296629	0.0169059	0.0345285	0.0253444	0.0123757	0.0201762	0.0118546	0.0440878	0.0273208	0.0196815	0.0412205	0.0237074	0.076538	0.00647734	0.0899126	0.0110798	0.0163573
evm.TU.Poalb01G012560.1	0.00528189	0.00842064	0.00654941	0.00392794	0.0038891	0.007036	0.0042499	0.0121678	0.00661676	0.00414623	0.00472063	0	0.0027699	0.00145199	0	0.00202738	0.00485706
evm.TU.Poalb01G012570.1	0.0463557	0.0567081	0.0374995	0.0640203	0.0623536	0.0567594	0.0244905	0.0453988	0.0452482	0.159038	0.0483899	0.0315412	0.039947	0.0292735	0.019747	0.0604246	0.0258338
evm.TU.Poalb01G012580.1	0.0194444	0.0274329	0.0142659	0.0266655	0.0482009	0.027626	0.0207541	0.0199062	0.0352102	0.0122496	0.0375026	0.0225337	0.019173	0.0204075	0.0270622	0.0318891	0.0094397
evm.TU.Poalb01G012590.1	0.0483974	0.129812	0.0431361	0.0629633	0.0627918	0.0541597	0.0606651	0.0858936	0.0642883	0.105452	0.0628484	0.0465493	0.114333	0.0507996	0.0964181	0.0786865	0.0497427
evm.TU.Poalb01G012600.1	0.264803	0.247927	0.133564	0.0958739	0.2303	0.153719	0.0825325	0.315639	0.161845	0.117118	0.0906611	0.121834	0.0746808	0.100701	0.0587787	0.109425	0.194237
evm.TU.Poalb01G012610.1	0.00672271	0.0302739	0.0204601	0.0201663	0.012334	0.0199011	0.00448502	0.00551919	0.0115017	0.00610867	0.00446124	0.0111656	0.0117975	0.00491461	0.00735528	0.00206154	0.00604989
evm.TU.Poalb01G012620.1	0.0345094	0.0843306	0.0283393	0.0224944	0.016098	0.038567	0.017994	0.00399918	0.00463904	0.0284786	0.00959246	0.020372	0.0578894	0.0092317	0.0166402	0.0482616	0.0364382
evm.TU.Poalb01G012630.1	0.00235466	0.00265708	0.00233946	0	0	0.0138961	0.000284893	0.00271174	0	0.00130208	0.00466246	0	0.00160538	0	0	0.00491295	0
evm.TU.Poalb01G012650.1	0.0228938	0.101372	0.0597596	0.0833248	0.0258799	0.0517935	0.0632017	0.0536618	0.00839461	0.0444557	0.0458527	0.0256819	0.0876655	0.009787	0.0874558	0.069704	0.0133396
evm.TU.Poalb01G012660.1	6.77855	7.08573	8.4291	6.41976	6.73976	6.44156	3.33944	7.31884	10.1443	5.98573	5.18637	8.19758	4.81456	3.25319	8.42315	3.5104	4.78364
evm.TU.Poalb01G012670.1	0.610162	0.305967	0.288052	0.250583	0.512021	0.303319	0.346089	0.655298	0.453648	0.515821	0.480504	0.301543	0.404818	0.316696	0.402571	0.574302	0.614717
evm.TU.Poalb01G012680.1	0.224869	0.141938	0.195246	0.162154	0.162057	0.19897	0.131646	0.172755	0.13475	0.190334	0.163918	0.205377	0.244017	0.0617129	0.212371	0.125303	0.178887
evm.TU.Poalb01G012690.1	0.17535	0.197862	0.32501	0.397645	0.183678	0.328815	0.179781	0.349249	0.256679	0.303046	0.297983	0.373257	0.502493	0.116957	0.568734	0.552986	0.31175
evm.TU.Poalb01G012700.1	0.0055658	0.0065698	0.00213884	0.000739832	0.00384218	0.00237267	0.00930601	0.00296508	0.00495083	0.000324764	0	0.00556021	0.0143902	0.00555464	0.00576118	0.0947995	0.00919604
evm.TU.Poalb01G012710.1	0.0505725	0.0881748	0.0833493	0.0815555	0.0802269	0.0790889	0.0755024	0.0928361	0.0878668	0.0849903	0.158021	0.0777411	0.0729218	0.0544243	0.213113	0.17475	0.0859692
evm.TU.Poalb01G012720.1	0.00169163	0.00592468	0.00364747	0.00252314	0.00508081	0.00307339	0.00789582	0.00182297	0.00539735	0	0	0.00131767	0	0	0	0.00461563	0
evm.TU.Poalb01G012730.1	0.00229559	0.00472369	0.00933587	0.00249521	0	0.00223486	0	0	0.00395436	0.00304455	0.0113262	0.00742071	0.000755086	0.000552448	0.0133139	0	0.0130711
evm.TU.Poalb01G012740.1	0.00208094	0.00526624	0.0025124	0.00698936	0.00136615	0.00628546	0	0.00724248	0	0.0160795	0.0089834	0.00463527	0.00398747	0	0	0	0
evm.TU.Poalb01G012750.1	0.0176746	0.0522252	0.0718723	0.171259	0.031085	0.0496212	0.0394228	0.0265755	0.072502	0.113609	0.0799766	0.109291	0.0620924	0.011475	0.069466	0.0596163	0.0425169
evm.TU.Poalb01G012760.1	0.0210335	0.023968	0.0442526	0.0330224	0.00463166	0.0335463	0.0166629	0.0822073	0.0192841	0.0865686	0.15779	0.0754144	0.0173649	0.00143033	0.273444	0.0378058	0.0178866
evm.TU.Poalb01G012770.1	0.904843	1.07858	1.76193	1.36768	1.08693	1.7898	0.706501	1.38024	2.01586	1.15682	1.02299	1.14998	0.998679	0.59535	1.18833	1.21179	1.5639
evm.TU.Poalb01G012780.1	0.460199	0.241917	0.364199	0.353983	0.431217	0.228777	0.161494	0.475344	0.926589	0.284771	0.200543	0.298623	0.229302	0.248916	0.127512	0.143522	0.561564
evm.TU.Poalb01G012800.1	0.0709294	0.0203418	0.0443807	0.0192359	0.00589175	0.050278	0.0105904	0.0894987	0.0308225	0.0394328	0.0212075	0.0222319	0.00750819	0.00509127	0.0475758	0.0222902	0.865465
evm.TU.Poalb01G012820.1	0.0239545	0.00941107	0.0263432	0.00792937	0.0110551	0.00964756	0.00900711	0.00425988	0.00916763	0.0323702	0.00135346	0.0125985	0.00826283	0.00582319	0.0117037	0.0217681	0.621661
evm.TU.Poalb01G012830.1	0.0156618	0.0565678	0.028345	0.055498	0.0328573	0.0670512	0.0325145	0.0179561	0.0252867	0.418566	0.0417051	0.0238053	0.0799516	0.0288724	0.0840269	0.0488053	0.0793584
evm.TU.Poalb01G012840.1	0.577611	0.492675	0.92461	0.586887	0.577541	0.598097	0.431492	0.711717	0.691756	0.636102	0.657438	0.631792	0.6251	0.256359	0.801882	0.476339	0.545502
evm.TU.Poalb01G012850.1	0.120011	0.489762	0.704214	0.865138	0.118738	0.75052	0.231347	0.338367	0.616124	0.751627	0.606018	0.753669	0.479706	0.111235	1.71023	0.336919	0.251278
evm.TU.Poalb01G012860.1	0.00546645	0.0106699	0.0121642	0.00782626	0.00917793	0.0219222	0.0225187	0.0088488	0.00486947	0.0235747	0.0118986	0.00527646	0	0.0167889	0	0.00577985	0.00205239
evm.TU.Poalb01G012870.1	0.751435	0.445799	0.624834	0.542289	0.608548	0.595933	0.269478	0.834201	1.2346	0.488914	0.415271	0.560503	0.351157	0.260861	0.284923	0.312193	0.686405
evm.TU.Poalb01G012880.1	0.0454503	0.103648	0.0486869	0.0390536	0.0784677	0.0575765	0.0254037	0.0466689	0.048431	0.036909	0.0301898	0.0185348	0.0258683	0.016051	0.139319	0.0248975	0.0180949
evm.TU.Poalb01G012890.1	0.111592	0.167739	0.158883	0.266868	0.325879	0.294511	0.0802916	0.162199	0.33484	0.196504	0.149888	0.127447	0.296947	0.0641307	0.0601288	0.0529369	0.122295
evm.TU.Poalb01G012900.1	0.0449171	0.0433852	0.0579798	0.123334	0.0804316	0.0751859	0.0439912	0.0668167	0.119944	0.0901799	0.139856	0.0713172	0.0717313	0.0257476	0.0326166	0.0373734	0.0782965
evm.TU.Poalb01G012910.1	0	0	0	0	0.0017054	0	0	0.00122387	0.00102711	0	0	0	0	0	0	0	0
evm.TU.Poalb01G012920.1	0	0	0.00025391	0	0	0	0.000842088	0.000407217	0	0	0.00357364	0.00260451	0	0	0	0	0
evm.TU.Poalb01G012930.1	0.0563346	0.0973174	0.119573	0.123618	0.0861232	0.176283	0.134628	0.136584	0.118786	0.0891725	0.145078	0.0972722	0.137021	0.0644461	0.155507	0.157878	0.128586
evm.TU.Poalb01G012940.1	0.218569	0.371132	0.235095	0.413298	0.273609	0.297118	0.257274	0.179818	0.35311	0.307482	0.29916	0.266617	0.197284	0.12195	0.148094	0.390929	0.238072
evm.TU.Poalb01G012950.1	0.0276629	0.00720912	0.0125868	0.0262812	0.0175159	0.0219283	0.00840907	0.0334305	0.010853	0.0473316	0.028668	0.0066451	0.047783	0.00503293	0.0332998	0.015531	0.0227522
evm.TU.Poalb01G012960.1	0.157581	0.0969828	0.0970814	0.123865	0.187619	0.125857	0.0933675	0.19488	0.205297	0.0868927	0.134966	0.112004	0.153778	0.0852383	0.159326	0.131907	0.187149
evm.TU.Poalb01G012970.1	0.000491513	0	0.00161016	0.00691244	0.00257998	0	0	0	0.0209721	0.00594365	0	0.00562952	0	0	0	0	0
evm.TU.Poalb01G012980.1	0.00241665	0.0111814	0.0092033	0.0507553	0.00237916	0.00845703	0.00238019	0.00112375	0.00321647	0.0190976	0.0105243	0.0135072	0.0598048	0	0.0245987	0.03033	0.0209864
evm.TU.Poalb01G012990.1	0.0554333	0.0765888	0.110015	0.104762	0.0676936	0.147769	0.0706421	0.0716439	0.0368564	0.0937805	0.0421267	0.0726066	0.115111	0.0477626	0.11363	0.0898636	0.0465608
evm.TU.Poalb01G013000.1	0	0	0	0	0	0	0	0.000448608	0	0	0	0.000314583	0	0	0	0	0
evm.TU.Poalb01G013010.1	0.026655	0.0319621	0.0368949	0.037178	0.0346649	0.0482346	0.0405972	0.0475166	0.046492	0.0665856	0.0505008	0.0287173	0.0837329	0.0256707	0.0484663	0.158795	0.0690487
evm.TU.Poalb01G013020.1	0.000369007	0.00226518	0.0014108	0.000479331	0.00500702	0.00473004	0.00833667	0	0	0.00371048	0.000402694	0	0.00360494	0	0	0	0.00367878
evm.TU.Poalb01G013030.1	0	0.00355997	0.00220037	0	0	0	0	0.00181157	0	0.000475603	0	0	0	0	0	0	0
evm.TU.Poalb01G013040.1	0.0344749	0.0641689	0.0649251	0.0961635	0.0424064	0.0572621	0.0629145	0.0899813	0.0501839	0.0940677	0.146404	0.0645304	0.1976	0.0463552	0.0958977	0.0852079	0.0676158
evm.TU.Poalb01G013050.1	0.154782	0.226767	0.119309	0.0806631	0.176764	0.134144	0.0560288	0.13882	0.0984485	0.0918211	0.100038	0.0755894	0.130175	0.0260432	0.18218	0.0529505	0.181026
evm.TU.Poalb01G013060.1	0.0298622	0.0327375	0.0761918	0.561965	0.0190396	0.0581597	0.0425653	0.0273372	0.120405	0.189686	0.107654	0.270438	0.0430072	0.0200174	0.0674021	0.00945701	0.0538292
evm.TU.Poalb01G013070.1	0.125578	0.0990059	0.0552857	0.102493	0.164281	0.116066	0.101891	0.149038	0.125536	0.0618062	0.0741226	0.0817965	0.116595	0.147867	0.104965	0.230374	0.109281
evm.TU.Poalb01G013080.1	0.0078966	0.0122336	0.0148475	0.0138566	0.0140256	0.0137678	0.00186916	0.0105257	0.0276947	0.00417111	0.0041688	0.00893194	0.00525082	0.00271138	0.0285324	0.00367389	0.00804995
evm.TU.Poalb01G013090.1	0.0389412	0.0416827	0.0561218	0.0288302	0.00724917	0.019062	0.0236578	0.071212	0.0147714	0.0234679	0.0299759	0.0267437	0.0892992	0.0379066	0.0584097	0.0798367	0.0819334
evm.TU.Poalb01G013100.1	0.00581098	0.00371021	0.0114471	0.00259658	0.00604307	0.00860228	0.00355383	0.0106684	0.00486957	0.00780319	0.01729	0.00567503	0.00220134	0.0110515	0.0327157	0.0439813	0
evm.TU.Poalb01G013130.1	0.0338465	0.114473	0.0643156	0.114219	0.0549351	0.0838906	0.0338665	0.0729422	0.0545563	0.0885108	0.135293	0.0551699	0.0563854	0.00642233	0.0842962	0.0316604	0.0792218
evm.TU.Poalb01G013140.1	0.00408313	0.0226241	0.00650313	0.0157896	0.0124407	0.0155682	0.00430342	0.00799631	0.0137414	0.0102927	0.0200696	0.00370532	0.0144362	0.0147263	0	0.00453546	0.00973172
evm.TU.Poalb01G013150.1	0.136471	0.226056	0.267716	0.117943	0.170619	0.300942	0.120839	0.133182	0.187178	0.14188	0.179804	0.175849	0.163137	0.106206	0.13468	0.17461	0.125524
evm.TU.Poalb01G013160.1	0.0733758	0.0596893	0.0319967	0.0121681	0.0839727	0.0180366	0.0114268	0.0385037	0.0307992	0.0273839	0.0286716	0.0165921	0.0315967	0.0160204	0.00556937	0.0229557	0.0298674
evm.TU.Poalb01G013170.1	0.0604388	0.0937501	0.0378367	0.0362717	0.105299	0.0564606	0.0200184	0.0382467	0.0306581	0.0461525	0.0276909	0.0586972	0.00653651	0.0516619	0.0186321	0.0017089	0.0578104
evm.TU.Poalb01G013180.1	0.689775	1.09652	1.17075	0.869419	1.20646	1.20253	0.851559	1.05582	0.741234	1.06052	1.04608	0.936092	1.51548	1.05632	1.84741	1.36922	0.755778
evm.TU.Poalb01G013190.1	0.164332	0.443127	0.329748	0.485432	0.484233	0.695514	0.146402	0.12711	0.328939	0.348664	0.357526	0.389757	0.250145	0.100409	0.184687	0.233501	0.199401
evm.TU.Poalb01G013200.1	0.142921	0.200378	0.182374	0.137235	0.197869	0.320092	0.105683	0.175708	0.18266	0.203277	0.199864	0.131251	0.252005	0.0791588	0.272108	0.183672	0.181557
evm.TU.Poalb01G013210.1	0.0137466	0.0269828	0.016477	0.0350604	0.0197676	0.0208686	0.0186601	0.0122117	0.0162572	0.0185043	0.0221929	0.0115093	0.0278534	0.00654932	0.0606086	0.0171119	0
evm.TU.Poalb01G013220.1	0.0451659	0.0673057	0.0633877	0.057651	0.0579857	0.0952785	0.054403	0.040235	0.0565994	0.0311608	0.0395255	0.058909	0.0363688	0.0584562	0.00480887	0.0609351	0.0673732
evm.TU.Poalb01G013230.1	0	0.00451294	0	0	0.000626612	0	0	0	0.00104454	0	0	0	0.0105587	0	0	0	0
evm.TU.Poalb01G013240.1	0.063261	0.0468465	0.0673047	0.0800833	0.0460555	0.0562458	0.0257429	0.102644	0.125261	0.0772052	0.128908	0.0770931	0.138232	0.0205804	0.0880111	0.0557346	0.0813215
evm.TU.Poalb01G013250.1	0.0221821	0.0574733	0.0753989	0.0519506	0.0295958	0.107089	0.0243299	0.0629481	0.0351701	0.0711534	0.0366898	0.051711	0.0399428	0.000462643	0.00661341	0.0669291	0.0253721
evm.TU.Poalb01G013260.1	0.0215199	0.0321475	0.0501637	0.0480792	0.0185111	0.0409879	0.0304461	0.0377481	0.0289547	0.0175172	0.0674032	0.0221029	0.043026	0.0197035	0.0360616	0.0246375	0.0776164
evm.TU.Poalb01G013270.1	0	0	0	0	0	0	0	0.000289078	0.00100152	0	0	0.000637435	0	0	0	0	0
evm.TU.Poalb01G013280.1	0.329002	0.357161	0.192512	0.205406	0.331415	0.190912	0.265341	0.434736	0.396963	0.256016	0.304906	0.233235	0.282616	0.176915	0.365402	0.423576	0.325772
evm.TU.Poalb01G013290.1	0.0278737	0.0787718	0.0504265	0.0418019	0.0309568	0.0570165	0.0366717	0.0408574	0.0348208	0.0480646	0.0395368	0.0216938	0.032544	0.0206636	0.0694407	0.00786765	0.0486457
evm.TU.Poalb01G013300.1	0.0152283	0.0226834	0.00403792	0.000396879	0.00680183	0.00626117	0.00391082	0.0553826	0.0123799	0.0120135	0.000937814	0.0258183	0.000729109	0.010662	0	0.00200765	1.02837
evm.TU.Poalb01G013310.1	0.0325379	0.0292667	0.0136045	0.0160053	0.0545757	0.0118313	0.00430393	0.0375391	0.0396082	0.00888348	0.0103612	0.00858011	0.0311457	0.00559505	0.003087	0.00619795	0.0582352
evm.TU.Poalb01G013320.1	0.121975	0.0702915	0.0767173	0.0577629	0.0677151	0.0414227	0.0219403	0.162589	0.12187	0.0722362	0.113146	0.0717361	0.0874912	0.0153768	0.132086	0.0555801	0.295774
evm.TU.Poalb01G013330.1	0.053615	0.115975	0.0643724	0.0869786	0.0656588	0.0720755	0.0399776	0.0641103	0.0569566	0.258454	0.364578	0.064581	0.055409	0.0286409	0.0647209	0.0594556	0.0223508
evm.TU.Poalb01G013350.1	0.00281301	0	0	0.00658199	0.00173014	0	0	0	0.00742827	0.00589087	0	0.00485728	0	0.0334295	0	0.00257895	0.00429474
evm.TU.Poalb01G013360.1	0.000330156	0	0.000778981	0.000376852	0.00189206	0	0.00154927	0	0	0	0.00218864	0	0	0	0	0	0
evm.TU.Poalb01G013370.1	0.0394907	0.0452641	0.0362204	0.0429283	0.0345694	0.0376958	0.0260003	0.0542247	0.0310752	0.034589	0.0423975	0.0199171	0.0940067	0.00283806	0.0505969	0.0495159	0.076347
evm.TU.Poalb01G013380.1	0.0613387	0.0414671	0.0394501	0.0532255	0.0863706	0.0380164	0.0447107	0.0720978	0.0667002	0.0232903	0.0547996	0.047324	0.0644302	0.0836931	0.0528224	0.0816134	0.0807481
evm.TU.Poalb01G013390.1	0.783155	0.70198	0.588542	0.451228	0.75175	0.56234	0.413564	0.840955	0.660664	0.576074	0.64173	0.484979	0.733811	0.324195	0.66721	0.721761	0.904616
evm.TU.Poalb01G013400.1	0.53726	0.831621	0.483661	0.543908	0.673955	0.622475	0.409116	0.685712	0.530631	0.584804	0.590034	0.492693	0.703222	0.287287	0.692821	0.66318	0.62104
evm.TU.Poalb01G013410.1	0.150892	0.206273	0.129314	0.0881569	0.140209	0.177846	0.0731967	0.165129	0.0909393	0.135729	0.115788	0.0827693	0.104595	0.0542509	0.244386	0.135255	0.10756
evm.TU.Poalb01G013420.1	0.835679	1.11802	0.793293	0.500935	1.20886	0.742199	0.430388	0.568141	0.680888	0.629074	0.463944	0.6031	0.583374	0.458381	0.646784	0.398073	0.583822
evm.TU.Poalb01G013430.1	0.17158	0.260253	0.229773	0.237641	0.243371	0.331881	0.142206	0.136706	0.220349	0.219678	0.270759	0.151529	0.24416	0.0817163	0.166138	0.269595	0.247639
evm.TU.Poalb01G013440.1	0.483361	0.302487	0.20099	0.156218	0.522939	0.170914	0.091939	0.365132	0.39005	0.24716	0.168149	0.203352	0.131756	0.10867	0.0659356	0.192066	0.183801
evm.TU.Poalb01G013450.1	0.049467	0.185028	0.205168	0.184717	0.139164	0.26857	0.173543	0.184647	0.112464	0.222772	0.276796	0.128407	0.148215	0.0877641	0.512393	0.174578	0.0892234
evm.TU.Poalb01G013460.1	0.00199993	0	0.000230951	0	0.000469325	0.00108301	0.00145231	0.00100836	0	0.00313999	0.000670449	0	0	0.00254851	0	0	0
evm.TU.Poalb01G013470.1	0.296059	0.716044	0.246161	0.194576	0.439198	0.378626	0.316887	0.312281	0.308823	0.249706	0.308039	0.295338	0.432495	0.25917	0.233888	0.412059	0.245475
evm.TU.Poalb01G013480.1	0.00191956	0.00276476	0.000728325	0	0.00270428	0.000972573	0.00135924	0.000561716	0.00478763	0.0119561	0	0.000686626	0.00143436	0	0	0	0.0308993
evm.TU.Poalb01G013490.1	1.07091	0.371529	0.3914	0.194023	0.153109	0.125647	0.179795	0.6876	0.294418	0.215334	0.179176	0.422613	0.222038	0.0961086	0.817924	0.103192	0.921748
evm.TU.Poalb01G013500.1	2.61214	1.53205	1.38172	1.07764	2.45361	1.35268	0.842713	2.69233	3.51623	1.41393	1.37459	1.13827	1.30847	0.610883	0.511341	1.65232	1.45399
evm.TU.Poalb01G013510.1	0.181129	0.192689	0.114233	0.116998	0.185537	0.151843	0.17249	0.192509	0.164669	0.127268	0.162352	0.126771	0.251447	0.139602	0.10953	0.2593	0.261277
evm.TU.Poalb01G013520.1	0.183462	0.0945694	0.081572	0.138555	0.147128	0.0917691	0.0655566	0.255282	0.212449	0.124166	0.127723	0.119644	0.259873	0.0611631	0.0969648	0.241956	0.128261
evm.TU.Poalb01G013530.1	0.0499414	0.0573092	0.027413	0.0282968	0.0250121	0.0401448	0.0136896	0.0286437	0.0490753	0.0374619	0.0448652	0.049917	0.0734097	0.0285958	0.0723546	0.0493816	0.05454
evm.TU.Poalb01G013540.1	0.0035799	0.0162269	0.00539887	0.0219361	0.0104649	0.0225996	0.00221093	0.0202529	0.0418853	0.00901689	0.0291874	0.0210976	0.0338238	0.00395891	0.0968467	0.005703	0
evm.TU.Poalb01G013550.1	0.0214606	0.0387225	0.0226869	0.0403209	0.0145136	0.0211566	0.0230846	0.0376608	0.0201459	0.0260962	0.0433837	0.02023	0.0182102	0.0150683	0.09114	0.00865942	0.0306898
evm.TU.Poalb01G013560.1	0.00406264	0	0.00499187	0.00158552	0.0124169	0.00179068	0.00216832	0.00604603	0.000891833	0.00197637	0.00969813	0.00202798	0	0.00418239	0	0.00541947	0
evm.TU.Poalb01G013570.1	0.228908	0.261897	0.177635	0.172689	0.304634	0.228142	0.17296	0.261172	0.257762	0.261165	0.207758	0.147532	0.256569	0.105751	0.23695	0.231733	0.226819
evm.TU.Poalb01G013580.1	0.196874	0.310428	0.242044	0.241616	0.274812	0.297433	0.164811	0.29238	0.269688	0.233512	0.303873	0.225186	0.301189	0.171314	0.257277	0.390546	0.290885
evm.TU.Poalb01G013590.1	0.0018784	0.00876323	0.00111507	0.00325917	0	0	0.000352605	0.00159763	0.00240689	0.00527225	0.015477	0.00257602	0.00156801	0.00341766	0	0	0.00218158
evm.TU.Poalb01G013600.1	1.57005	1.53896	1.15993	1.08038	2.35463	1.40058	0.908276	2.59266	2.39053	1.1938	1.17102	1.29201	1.3191	0.975702	1.37795	1.37613	1.91603
evm.TU.Poalb01G013610.1	0.0342639	0.055965	0.0334815	0.0519492	0.0357055	0.0316123	0.0371291	0.0650819	0.0299694	0.0315801	0.0101713	0.0306795	0.0363347	0.0268023	0.0331717	0.0178916	0.0221385
evm.TU.Poalb01G013620.1	0.20954	0.453243	0.18065	0.202674	0.352593	0.274164	0.28422	0.231972	0.268269	0.299046	0.14211	0.177065	0.271706	0.24983	0.124171	0.389426	0.155776
evm.TU.Poalb01G013630.1	0.50674	0.647445	0.496959	0.731015	0.902608	0.837745	0.548988	0.648044	0.787918	0.82639	0.560075	0.867284	0.843388	0.524841	0.5601	0.582671	0.454217
evm.TU.Poalb01G013640.1	0.0790173	0.0962562	0.0387932	0.0586238	0.143659	0.0756937	0.045943	0.0723368	0.0520216	0.100438	0.054024	0.0471341	0.0552802	0.0323166	0.0400203	0.08375	0.301168
evm.TU.Poalb01G013650.1	0.00320885	0	0.00408561	0.00268168	0.00892297	0.00463918	0.00395937	0.00481255	0.00349308	0.00451278	0.00322896	0.00585439	0	0.00462263	0.011656	0	0.0101907
evm.TU.Poalb01G013660.1	0	0.00372449	0.00579521	0.0159085	0.00151413	0.0097842	0.00252627	0.0121907	0.00386429	0.00568626	0.00241296	0.00288478	0.0066341	0.000539186	0	0	0.00481603
evm.TU.Poalb01G013670.1	0.225138	0.355291	0.178309	0.211961	0.259699	0.264473	0.122721	0.267729	0.210016	0.296109	0.23992	0.202934	0.297249	0.0632686	0.310526	0.164473	0.338036
evm.TU.Poalb01G013680.1	0.00038755	0	0	0	0	0	0.00032484	0	0	0	0	0	0	0	0	0	0
evm.TU.Poalb01G013690.1	0.207286	0.27989	0.411085	1.26156	0.245864	0.522537	0.441782	0.334993	0.492517	0.782581	0.58241	0.594769	0.49725	0.321303	0.19793	0.892864	0.223811
evm.TU.Poalb01G013710.1	0.000983955	0.00997457	0	0	0.00123419	0.00310111	0	0.0017639	0	0.00312938	0	0	0.0147	0	0	0	0.186143
evm.TU.Poalb01G013720.1	0.00178763	0.00248174	0.0022606	0.0107087	0.0121964	0.00233266	0.00496793	0.0167178	0	0.032278	0.0367664	0.00243463	0.0195195	0.0046557	0	0	0.00922184
evm.TU.Poalb01G013730.1	0.0659747	0.0814848	0.063868	0.0398294	0.0802083	0.0626749	0.0306108	0.079967	0.0413764	0.0600796	0.0367941	0.0343529	0.0495028	0.0550175	0.0210432	0.0190972	0.0879757
evm.TU.Poalb01G013740.1	5.36637	3.96162	3.61273	3.06193	6.83965	4.28978	4.82216	5.43083	5.49909	2.95622	3.14546	3.14838	3.50431	7.37314	2.86962	5.73632	5.41305
evm.TU.Poalb01G013750.1	0.00842151	0.0180503	0.00699368	0.0329358	0.0135677	0.0353797	0.011879	0.00584217	0.00189367	0.181365	0.0397463	0.0202815	0.0356705	0.00923246	0.0281775	0.00142744	0.0136591
evm.TU.Poalb01G013760.1	0.398014	0.439787	0.501373	0.515326	0.426478	0.571223	0.584819	0.540352	0.454725	0.51887	0.665102	0.651887	0.877367	0.296784	0.80394	1.4773	0.597924
evm.TU.Poalb01G013770.1	0.164942	0.174078	0.153972	0.181888	0.232354	0.229103	0.216436	0.203674	0.176803	0.19876	0.203212	0.155643	0.232261	0.226234	0.212246	0.280081	0.240452
evm.TU.Poalb01G013780.1	0.817601	1.0864	1.24176	3.81136	1.0176	1.60543	0.906569	0.704857	1.58309	2.41412	2.3199	2.14955	1.43876	0.561595	1.26108	1.31746	0.989089
evm.TU.Poalb01G013790.1	0.0396961	0.0459375	0.0696207	0.0578093	0.0678737	0.123073	0.0401596	0.0279611	0.0260219	0.0846243	0.0402592	0.0343359	0.0560006	0.0175592	0.0849592	0.0149952	0.0088225
evm.TU.Poalb01G013800.1	0	0	0	0	0	0	0	0	0	0.00132265	0	0	0.00203015	0	0	0	0
evm.TU.Poalb01G013810.1	0.0163279	0.0232604	0.0503861	0.0388606	0.0168636	0.079901	0.0171761	0.0185548	0.0312825	0.0344018	0.0728778	0.0277037	2.36757	0.011821	0.0369009	0.0161996	0.0329158
evm.TU.Poalb01G013820.1	0.00150856	0.00646713	0.0238774	0.0757961	0.00843949	0.017011	0.0098239	0.00439539	0.024089	0.028436	0.0239749	0.0445411	0.0265264	0.000814695	0.0104784	0	0.0212418
evm.TU.Poalb01G013830.1	0.092157	0.037817	0.0444048	0.0983467	0.0772575	0.0531218	0.042665	0.0851344	0.134712	0.0958801	0.0754443	0.095767	0.147365	0.0517955	0.0649347	0.173795	0.0677089
evm.TU.Poalb01G013840.1	0.571944	0.37896	0.343958	0.30322	0.849831	0.522467	0.192314	0.503653	0.676809	0.332796	0.347558	0.389525	0.610941	0.300186	0.305135	0.583573	0.5794
evm.TU.Poalb01G013850.1	0.238992	0.332727	0.349445	0.562471	0.203618	0.474217	0.238623	0.521498	0.405029	0.473531	0.498613	0.43564	0.710075	0.0906274	0.808941	0.331315	0.498533
evm.TU.Poalb01G013860.1	0.720418	0.648729	0.798779	0.652386	1.44723	0.558614	0.28161	0.843358	1.16062	0.539992	0.520802	0.585475	0.530464	0.129694	2.03829	0.338257	0.967296
evm.TU.Poalb01G013870.1	0	0	0	0	0	0	0	0.00191145	0	0	0	0	0	0	0	0	0
evm.TU.Poalb01G013880.1	0.0369624	0.0461982	0.0593062	0.106964	0.0624128	0.0832355	0.043618	0.037287	0.0732735	0.0599936	0.10608	0.0601242	0.0404953	0.0343171	0.0261562	0.097824	0.0834537
evm.TU.Poalb01G013890.1	0.111599	0.139938	0.165058	0.341395	0.104173	0.254863	0.10897	0.14734	0.15389	0.362297	0.276877	0.25807	0.349389	0.0591833	0.277751	0.217384	0.202706
evm.TU.Poalb01G013900.1	0.0199853	0.0261447	0.0275906	0.0151817	0.0122666	0.014138	0.0204394	0.0209377	0.00983523	0.0257976	0.0196798	0.0190793	0.0193519	0.0057918	0	0.019078	0.00972318
evm.TU.Poalb01G013910.1	1.31381	1.6478	2.00911	1.46744	2.25283	2.2312	1.71843	2.36888	5.22929	1.09852	1.12591	1.77687	1.59765	1.91351	1.03076	3.16359	1.32383
evm.TU.Poalb01G013920.1	0.765201	1.59569	2.57499	2.86899	0.939922	3.46654	1.35902	1.41338	1.48955	2.35744	2.41214	1.92926	1.98966	0.420272	2.07141	1.37431	0.926229
evm.TU.Poalb01G013930.1	0.0220764	0.0848897	0.115852	0.0903898	0.0169773	0.108345	0.0320602	0.0324244	0.0325062	0.10564	0.0626068	0.0818979	0.0143019	0.0098987	0.119749	0.0715794	0.0531952
evm.TU.Poalb01G013940.1	0.055837	0.0651303	0.0867913	0.113189	0.0629669	0.125242	0.0599998	0.0850141	0.0757135	0.14171	0.129872	0.0801591	0.0938822	0.0367746	0.0540585	0.0788613	0.171519
evm.TU.Poalb01G013950.1	0.0109232	0.0144644	0.0158609	0.0119835	0.0491806	0.0377834	0.00674467	0.117798	0.012024	0.0114938	0.00911924	0.00229271	0.0103339	0.00340215	0	0	0
evm.TU.Poalb01G013960.1	0.140863	0.210911	0.159133	0.176382	0.271424	0.258677	0.151243	0.226942	0.150768	0.190307	0.243247	0.182962	0.235394	0.0777752	0.176217	0.170856	0.203519
evm.TU.Poalb01G013970.1	0.114229	0.152474	0.189901	0.219495	0.189206	0.288141	0.238422	0.25731	0.189593	0.176053	0.244554	0.253685	0.269964	0.0948741	0.324673	0.294721	0.191058
evm.TU.Poalb01G013980.1	0.00669039	0.00492271	0.0129406	0.0138178	0.00971422	0.0155065	0.00954354	0.03163	0.00514426	0.0250103	0.0452836	0.0152993	0.0145211	0.00368389	0.0469516	0.0155404	0.00445929
evm.TU.Poalb01G013990.1	0.0111983	0.0635148	0.0435954	0.0157565	0.0135553	0.015769	0.0190046	0.334243	0.0140639	0.0903644	0.0493758	0.0305999	0.00482938	0.00997743	0.330734	0.0584537	0.0623335
evm.TU.Poalb01G014000.1	0.0013235	0.00715615	0.00930229	0.00616117	0.00181108	0.00219348	0.00281379	0.0118021	0.00437186	0.00755056	0.0214745	0.006685	0.00571952	0.00896875	0.0233792	0.0124812	0
evm.TU.Poalb01G014010.1	0.0634284	0.116117	0.0848666	0.119595	0.0913803	0.143648	0.0547836	0.0922554	0.0958795	0.161285	0.129222	0.102741	0.115839	0.0335613	0.100462	0.0353542	0.107634
evm.TU.Poalb01G014020.1	0.271836	0.67706	0.493582	0.423378	0.477077	0.901048	0.16114	0.260839	0.415932	0.375914	0.400851	0.478245	0.475732	0.172677	0.677026	0.251656	0.252357
evm.TU.Poalb01G014030.1	0.936761	1.40369	2.15486	1.31457	0.63371	1.23304	0.608647	1.28777	0.701789	1.13108	1.13602	1.57324	0.899954	0.320607	2.90868	0.888175	2.54236
evm.TU.Poalb01G014040.1	0.00245871	0.00268382	0.000950636	0.00469348	0	0	0.00203747	0.00337279	0.000765178	0.000550726	0	0.00265369	0	0	0	0	0.00209912
evm.TU.Poalb01G014060.1	0.0827599	0.175813	0.083202	0.0995446	0.117718	0.0967814	0.0947572	0.115563	0.0566401	0.199624	0.105143	0.0875818	0.169827	0.0629097	0.042397	0.129517	0.0415406
evm.TU.Poalb01G014070.1	0.423264	0.49015	0.481011	0.410014	0.53468	0.538884	0.493991	0.556124	0.401872	0.565605	0.515841	0.421951	0.549827	0.351585	0.432406	0.627845	0.499547
evm.TU.Poalb01G014080.1	0.4687	0.685071	0.457753	0.339867	0.548428	0.477753	0.365467	0.573586	0.40079	0.348284	0.359329	0.372861	0.315573	0.202464	0.339646	0.447977	0.533942
evm.TU.Poalb01G014090.1	1.5582	1.10646	1.27778	1.78521	1.00194	1.59115	0.852256	2.06862	1.15811	2.18272	1.87608	1.57462	3.91952	0.389302	2.10698	2.23697	1.86775
evm.TU.Poalb01G014100.1	0.0120315	0.0148546	0.00110168	0.0170091	0.00315899	0.0263329	0.0607148	0.00806418	0.0101495	0.018372	0.0135829	0.0106395	0.0089883	0.0182929	0	0.0319573	0
evm.TU.Poalb01G014110.1	0.107577	0.0728458	0.0863862	0.126479	0.109892	0.0590552	0.14375	0.224807	0.144262	0.167514	0.0965988	0.0633046	0.111475	0.128287	0.021565	0.173662	0.174105
evm.TU.Poalb01G014120.1	0.0263707	0.0891989	0.104667	0.255927	0.0298564	0.119545	0.0867845	0.0449356	0.123092	0.1629	0.144815	0.216231	0.124793	0.021839	0.136802	0.0578315	0.04073
evm.TU.Poalb01G014130.1	0.817916	0.648617	0.850018	0.528411	0.497835	0.841486	0.265736	0.247342	0.616351	0.750859	0.828734	0.712913	0.408415	0.127733	0.683584	0.418156	0.34189
evm.TU.Poalb01G014140.1	0.0594119	0.00660529	0.00830444	0.0072797	0.0739452	0.00608675	0.00284769	0.0439912	0.0112678	0.0282218	0	0.0172063	0.034179	0.00184286	0	0.00526569	0.0164154
evm.TU.Poalb01G014150.1	0.000967811	0	0.000262589	0	0	0	0.00132708	0	0	0	0	0	0	0	0	0	0
evm.TU.Poalb01G014160.1	0.00151549	0.04334	0.0135249	0.0137316	0.010908	0.118963	0.00507874	0.00269995	0.00171449	0.0292596	0.113199	0.024436	0.0168548	0.00138328	0.0196635	0.011766	0
evm.TU.Poalb01G014170.1	0.429955	0.97918	0.600849	0.644141	0.631904	0.776346	0.476695	0.56208	0.443704	0.78616	0.783151	0.563407	0.62212	0.273194	0.741545	0.438056	0.390535
evm.TU.Poalb01G014180.1	0.00467435	0.00775203	0.0194154	0.0204741	0.0031179	0.00853761	0.00427765	0.00535653	0.00722815	0.00981119	0.0113902	0.0192783	0.0253237	0.00590357	0.00256144	0.0209635	0.00193495
evm.TU.Poalb01G014190.1	0.00100608	0	0	0.00370335	0	0	0.000385313	0.00262183	0	0.00141217	0	0	0	0.0169554	0.00209605	0.0136075	0
evm.TU.Poalb01G014200.1	0.0102354	0.0230238	0.00508505	0.0202955	0.00284603	0.0236133	0.00582925	0.00140245	0.0241896	0.00352251	0.013559	0.0573732	0.00237313	0.0102978	0	0.00341781	0.00355475
evm.TU.Poalb01G014210.1	0.0033807	0.0123542	0.00256172	0.00879869	0.0132037	0.0253501	0.00527375	0.0173538	0.00313017	0.0148766	0.00953487	0.00413669	0.0348516	0.00992999	0.00228659	0.0219933	0.00349206
evm.TU.Poalb01G014220.1	0.0943696	0.170199	0.0947018	0.0867604	0.128823	0.106461	0.0835877	0.13414	0.072439	0.109998	0.163642	0.139296	0.118928	0.0708211	0.174072	0.114404	0.135965
evm.TU.Poalb01G014230.1	0.00126885	0.00225474	0	0.000898424	0	0	0	0	0	0.0105202	0	0.000428566	0	0	0	0	0.0074153
evm.TU.Poalb01G014240.1	0.027347	0.0320626	0.0446394	0.0747309	0.0356356	0.0737373	0.0287136	0.0399444	0.0454122	0.0319129	0.050368	0.0946493	0.0623793	0.0274062	0.0421506	0.0759287	0.0225568
evm.TU.Poalb01G014250.1	0.188228	0.347198	0.408481	0.319101	0.428991	0.996425	0.142219	0.131004	0.517886	0.409419	0.374938	0.421115	0.365644	0.236136	0.0632096	0.156368	0.216911
evm.TU.Poalb01G014260.1	0.0158691	0.00635914	0.0514289	0.0641135	0.00201339	0.0147112	0.0137019	0.00738048	0.0317162	0.032875	0.0250001	0.0103537	0.0079032	0.00606407	0.0136	0.00454639	0.00244468
evm.TU.Poalb01G014270.1	0.12715	0.191429	0.168112	0.242003	0.152494	0.282993	0.107533	0.161562	0.135313	0.207644	0.147066	0.172507	0.261084	0.060839	0.147374	0.323526	0.156207
evm.TU.Poalb01G014280.1	0.000773303	0	0.000495485	0.00282598	0	0	0	0	0	0.00183972	0	0.000355264	0	0	0	0	0
evm.TU.Poalb01G014290.1	0.00133919	0.00208191	0.00124353	0.00117522	0.00192093	0.0017622	0	0	0.00266093	0.00266941	0.00066594	0	0.00331864	0	0.0218026	0	0.00623504
evm.TU.Poalb01G014310.1	0.0098123	0.00424682	0.00861448	0.0148551	0.00618712	0.0348272	0.0328857	0.029738	0.00860982	0.0194072	0.00926528	0.00861296	0.0180782	0.0100389	0.00150499	0.00350637	0.0036528
evm.TU.Poalb01G014320.1	3.52197	5.7039	4.02024	2.73408	5.29954	5.04869	2.40333	2.65132	4.3444	3.23076	2.78632	3.71469	2.83119	1.81189	4.56955	3.93438	2.28391
evm.TU.Poalb01G014330.1	0.0238246	0.0530573	0.0448901	0.0413054	0.0240151	0.0388072	0.0321639	0.0291845	0.0409367	0.0505617	0.0318909	0.0483189	0.0443235	0.00801532	0.065782	0.0501257	0.00707039
evm.TU.Poalb01G014350.1	0.00704502	0.00382952	0.0142512	0.0212866	0.00157902	0.00593043	0	0.0134938	0.0132607	0.00664792	0.0115405	0.00996252	0.00172514	0.00186541	0	0	0
evm.TU.Poalb01G014360.1	0.000356945	0	0.000964183	0	0	0	0	0	0	0	0	0	0	0	0	0	0
evm.TU.Poalb01G014370.1	0.0600562	0.102451	0.119558	0.129259	0.0538608	0.145258	0.0588645	0.116008	0.093197	0.111505	0.040495	0.112987	0.0969846	0.0216172	0.220131	0.035824	0.081192
evm.TU.Poalb01G014380.1	0.022219	0.0285451	0.0434655	0.0363228	0.0223356	0.0534634	0.0514851	0.0278627	0.0544713	0.0531076	0.0177665	0.0449005	0.0521678	0.0300695	0.086211	0.0809862	0.00905225
evm.TU.Poalb01G014390.1	0.198216	0.15616	0.153208	0.134141	0.132293	0.0743871	0.0529207	0.177563	0.118314	0.133141	0.143805	0.185473	0.103352	0.0240629	0.157818	0.0769455	0.205389
evm.TU.Poalb01G014400.1	0.00565069	0	0.000975235	0.00358588	0.00160179	0	0.00418183	0.00350203	0	0.00798862	0.000829634	0.00159985	0.00656863	0.0119142	0	0	0.00497293
evm.TU.Poalb01G014410.1	0	0.00390969	0.00141979	0.000899896	0.00365749	0	0	0	0	0.00202951	0.00270101	0	0	0	0	0	0
evm.TU.Poalb01G014420.1	0.62277	0.3636	0.432217	0.538225	0.20133	0.124982	0.187542	0.296263	0.962806	0.287391	0.246576	0.524026	0.179425	0.482585	0.262293	0.135734	0.608844
evm.TU.Poalb01G014430.1	0.0154139	0.0189837	0.0289273	0.0371136	0.0184062	0.0517349	0.0343229	0.019681	0.015534	0.0444097	0.0699779	0.0163477	0.13585	0.0107405	0.008492	0.0830113	0.0667124
evm.TU.Poalb01G014440.1	0.0117979	0.0236475	0.0418822	0.0668284	0.0100041	0.0867773	0.0153092	0.0208297	0.0134821	0.066476	0.0343869	0.0280764	0.0412897	0.0168802	0.0108596	0.00514804	0.0342748
evm.TU.Poalb01G014450.1	0.0575727	0.0515109	0.0555712	0.0490074	0.0557979	0.0510773	0.0476223	0.0765967	0.0948099	0.0546291	0.0579064	0.0512816	0.0880533	0.0427548	0.0590721	0.0784786	0.0688212
evm.TU.Poalb01G014460.1	0.0583788	0.0721326	0.0637209	0.0893681	0.0429371	0.0542425	0.097226	0.0653328	0.0510241	0.0598939	0.0485571	0.0724639	0.107406	0.0370482	0.086958	0.105605	0.0488018
evm.TU.Poalb01G014470.1	0.0148193	0.0344521	0.0160566	0.021291	0.0191473	0.0170429	0.0231217	0.0154823	0.0123377	0.0140006	0.018687	0.00731977	0.0215389	0.00724093	0.0708168	0.0136367	0.0115256
evm.TU.Poalb01G014480.1	0.0956114	0.132018	0.0777325	0.122052	0.0944388	0.0976691	0.0656031	0.135937	0.0595886	0.125055	0.10564	0.0705501	0.190425	0.0727443	0.0771816	0.0771196	0.153694
evm.TU.Poalb01G014490.1	0.000899966	0	0	0	0.000946406	0	0.000538091	0	0	0	0	0	0	0	0	0	0
evm.TU.Poalb01G014500.1	0.0037843	0.0144523	0.00487219	0.00099978	0.00132134	0.00339836	0.000820897	0.00892474	0.00366551	0.00214102	0.000443101	0	0.000803332	0.00208376	0.062615	0.00136782	0.0273835
evm.TU.Poalb01G014510.1	0.0338993	0.0365197	0.0669426	0.0334149	0.0467241	0.0517229	0.0292029	0.0325624	0.0323525	0.0408269	0.0546273	0.0519641	0.0596387	0.0182011	0.0658724	0.0357536	0.0114623
evm.TU.Poalb01G014520.1	0.051905	0.0855845	0.0477171	0.15063	0.0304737	0.0808476	0.0405575	0.0227489	0.0666962	0.103501	0.20047	0.883904	0.0644726	0.0264713	0.0771345	0.0680114	0.0231336
evm.TU.Poalb01G014530.1	0.00316906	0	0.00495308	0.00483875	0	0	0	0.00454079	0.00173395	0.000490475	0.00703783	0	0.00202418	0.00319542	0	0	0
evm.TU.Poalb01G014540.1	0.236586	0.271751	0.23206	0.190384	0.269109	0.277623	0.142437	0.330062	0.293446	0.175497	0.160446	0.194788	0.349227	0.0696108	0.439716	0.221488	0.241888
evm.TU.Poalb01G014550.1	0.453718	0.526527	0.454296	0.451093	0.635345	0.599683	0.345789	0.556183	0.695234	0.437472	0.453035	0.453127	0.633628	0.223456	0.970969	0.507301	0.456535
evm.TU.Poalb01G014560.1	0.0265935	0.0370258	0.0312846	0.0597871	0.0409824	0.0291671	0.0260225	0.0484391	0.0325524	0.048484	0.0297283	0.0386628	0.0626369	0.00982914	0.030154	0.0722181	0.0360468
evm.TU.Poalb01G014570.1	0.1497	0.0844262	0.0742694	0.0945621	0.14145	0.0695133	0.0515761	0.0795118	0.179545	0.0577716	0.0714775	0.0579573	0.0590539	0.0573089	0.0218705	0.0629548	0.11463
evm.TU.Poalb01G014580.1	0.0248179	0.047124	0.0191872	0.019415	0.020363	0.03117	0.0317055	0.0398749	0.00501525	0.0304392	0.0124622	0.0124473	0.0183383	0.0172153	0.448685	0.0360357	0.0025088
evm.TU.Poalb01G014590.1	0.077105	0.105775	0.0438348	0.0313511	0.0679725	0.0524918	0.0364311	0.0910629	0.0666355	0.0448216	0.0743162	0.0755169	0.0354674	0.0759023	0.11953	0.110235	0.0586865
evm.TU.Poalb01G014600.1	0.00436608	0.0193022	0.00626139	0.00605781	0.00221166	0.0129949	0.00361155	0.0163249	0.00394832	0.00659508	0.0288128	0.0110178	0.0335357	0.00482668	0.00314986	0.0116807	0.00255422
evm.TU.Poalb01G014610.1	0.0381634	0.0720074	0.144778	0.0966287	0.0315139	0.0998293	0.0318149	0.0675232	0.0458367	0.135719	0.257763	0.0961766	0.463618	0.0139962	0.304457	0.0538958	0.03549
evm.TU.Poalb01G014620.1	0.198222	0.299953	0.543763	0.253059	0.0791968	0.249971	0.23084	0.262742	0.0893358	0.421722	1.50528	0.514691	1.63965	0.058636	1.63385	0.263242	0.323858
evm.TU.Poalb01G014630.1	0.00102295	0.0085788	0	0	0.00154263	0.00262373	0.000173831	0.12944	0.00143707	0.00478272	0.000633482	0	0	0	0.00730708	0	0
evm.TU.Poalb01G014640.1	0.0077183	0.0155912	0.00853798	0.0228891	0.00727942	0.0219934	0.00400903	0.770939	0.00725058	0.0152067	0.0182643	0.0021114	0.00290283	0	0	0.00968767	0
evm.TU.Poalb01G014650.1	0	0	0.00602669	0.0011492	0	0.00835205	0.00243937	0	0.00058672	0.00336359	0.00480809	0.000577321	0	0	0	0	0
evm.TU.Poalb01G014660.1	0.178983	0.194534	0.105207	0.0664868	0.201681	0.0780327	0.0658791	0.167504	0.13229	0.0999152	0.0916566	0.106422	0.12919	0.0986282	0.137987	0.0892474	0.1167
evm.TU.Poalb01G014670.1	0.394296	0.506303	0.490964	0.74078	0.568718	0.648065	0.597735	0.711197	0.475216	0.703738	0.863853	0.54284	1.17923	0.505576	1.07041	1.66165	0.603976
evm.TU.Poalb01G014680.1	0.0259957	0.0901233	0.159028	0.218804	0.0611292	0.262866	0.0462823	0.0316811	0.0726905	0.155803	0.203047	0.0881998	0.257252	0.0143546	0.111557	0.0444485	0.0750936
evm.TU.Poalb01G014690.1	1.47044	2.13093	1.49255	1.08917	1.62611	1.18861	0.915989	1.5541	1.11902	1.18898	1.094	1.2999	1.22945	0.89374	1.87134	0.998117	1.34273
evm.TU.Poalb01G014700.1	0.526617	0.588831	0.676319	0.714334	0.684409	0.740129	0.319544	0.952169	0.792598	0.730396	0.802243	0.680057	0.697234	0.265976	0.829261	0.681055	0.9106
evm.TU.Poalb01G014710.1	0.00575311	0.0358336	0.0362722	0.0397265	0.00511639	0.0605873	0.00733158	0.00455143	0.0106036	0.0432347	0.0245629	0.033072	0.0129867	0.00205329	0.100184	0.00453546	0.0567311
evm.TU.Poalb01G014720.1	0.000292893	0	0	0	0	0	0	0	0	0	0.00280983	0	0.0019616	0	0	0	0.00195267
evm.TU.Poalb01G014730.1	0.00360623	0.0440011	0.0246334	0.0635815	0.010043	0.0242838	0.00927422	0.035463	0.00896977	0.0630014	0.0367902	0.0286894	0.00451088	0.003841	0.172762	0	0.0192833
evm.TU.Poalb01G014740.1	0.302564	0.298757	0.250453	0.255633	0.602812	0.346607	0.250424	0.505393	0.419057	0.30341	0.275474	0.216809	0.265592	0.358384	0.178796	0.305759	0.599226
evm.TU.Poalb01G014750.1	0	0	0	0	0	0	0	0	0	0	0	0	0	0	0.00781161	0	0
evm.TU.Poalb01G014760.1	0	0	0	0.00136147	0	0	0	0.00926166	0.00127002	0.00202415	0	0	0	0	0	0	0
evm.TU.Poalb01G014780.1	0.48906	0.358374	0.360571	0.353555	0.383473	0.387245	0.331931	0.727656	0.304651	0.355696	0.406589	0.44917	0.324721	0.501637	0.27982	0.190002	0.416643
evm.TU.Poalb01G014790.1	0.164796	0.164682	0.165291	0.200098	0.18506	0.215773	0.0919015	0.229527	0.307018	0.218524	0.284647	0.245018	0.4866	0.041615	0.305881	0.316122	0.253257
evm.TU.Poalb01G014800.1	0.453163	0.772819	0.490425	0.594043	0.374014	0.73832	0.324672	0.573838	0.365453	0.690322	0.630952	0.537061	0.745543	0.109132	0.831936	0.524236	0.51083
evm.TU.Poalb01G014810.1	0.00318805	0	0.00042707	0.00315259	0.000662511	0	0.00117097	0.00182648	0	0	0	0	0	0	0	0	0
evm.TU.Poalb01G014820.1	0.00168946	0.0026716	0.00073487	0	0.0012947	0.00276543	0.000400133	0.00107982	0	0.00299749	0.00906159	0.00428427	0	0.00117603	0	0	0
evm.TU.Poalb01G014830.1	0.3684	0.656426	0.513793	0.516267	0.486291	0.810167	0.257092	0.371333	0.427899	0.359637	0.47387	0.522504	0.586735	0.240676	0.565399	0.401527	0.536542
evm.TU.Poalb01G014840.1	0.0190884	0.00710621	0.0197446	0.0230546	0.00492591	0.0503329	0.0155599	0.0180662	0.0124794	0.00926025	0.0131266	0.00629411	0.230882	0.0122892	0.0510104	0.00179301	0.0613085
evm.TU.Poalb01G014850.1	0.15155	0.325499	0.273858	0.349598	0.15151	0.347224	0.247051	0.171242	0.111147	0.389067	0.666312	0.285786	0.508867	0.0902391	0.619625	0.352202	0.111361
evm.TU.Poalb01G014870.1	0.00574982	0.00231159	0.000941269	0	0.00379323	0.00171906	0.00129456	0	0	0.0147985	0	0	0.00329232	0.00153797	0.00730708	0.00422107	0.00248139
evm.TU.Poalb01G014880.1	0.000693339	0	0	0	0.00206466	0	0.000196465	0	0	0	0	0	0	0	0	0	0.00195049
evm.TU.Poalb01G014900.1	0.290274	0.377992	0.378177	0.367327	0.329685	0.418377	0.36547	0.416071	0.312517	0.383445	0.418282	0.308714	0.468103	0.261509	0.379529	0.69899	0.340459
evm.TU.Poalb01G014910.1	0.0458233	0.097572	0.0559382	0.0580705	0.0367193	0.0597626	0.0541408	0.043593	0.0338479	0.0556015	0.0583804	0.0517806	0.0894948	0.0189644	0.0481566	0.0600231	0.0358563
evm.TU.Poalb01G014920.1	0.228048	0.477109	0.276483	0.384565	0.262955	0.37359	0.241817	0.2894	0.188091	0.393858	0.476661	0.253332	0.535804	0.155942	0.432766	0.36843	0.216225
evm.TU.Poalb01G014930.1	0.0386218	0.0566402	0.0762793	0.277135	0.0561673	0.0836688	0.0455285	0.0525005	0.0736716	0.144063	0.153075	0.107891	0.0885807	0.0254784	0.0280438	0.0514255	0.113369
evm.TU.Poalb01G014940.1	0.132641	0.258045	0.229499	0.203997	0.206498	0.284855	0.121082	0.210474	0.176944	0.172674	0.180746	0.145368	0.20726	0.101022	0.145946	0.139775	0.126846
evm.TU.Poalb01G014950.1	0.653596	1.0621	2.26412	1.14199	1.12231	2.65698	0.672729	0.743492	0.976106	1.29042	1.32918	1.26183	1.206	0.384542	1.73889	0.68751	0.902548
evm.TU.Poalb01G014960.1	0	0	0.0030938	0	0	0	0.000430959	0	0	0	0	0	0	0	0	0	0
evm.TU.Poalb01G014970.1	0.00871625	0.0154577	0.0121628	0.0132571	0.00702006	0.0124835	0.0119038	0.0180642	0.00304653	0.00514729	0.0305589	0.010077	0.00718536	0.00412496	0.00503206	0	0.0387486
evm.TU.Poalb01G014980.1	0.00210345	0.00485664	0.0109689	0.0249286	0.0063637	0.0200427	0.0087524	0.0061782	0.00648784	0.0242876	0.0210732	0.00504118	0.0250954	0.00467087	0.0398157	0.0443518	0
evm.TU.Poalb01G014990.1	0.0418635	0.0601595	0.0716235	0.0873592	0.0866521	0.0894632	0.050911	0.077676	0.081745	0.112019	0.112445	0.0408514	0.0974491	0.0283552	0.0487138	0.0765013	0.0651285
evm.TU.Poalb01G015000.1	0.157666	0.360318	0.443332	0.40833	0.182065	0.550257	0.1347	0.09118	0.2134	0.300936	0.299748	0.414696	0.208167	0.0501044	0.179191	0.302406	0.0539191
evm.TU.Poalb01G015010.1	0.197372	0.530961	0.531187	0.417117	0.447089	0.896189	0.162634	0.168751	0.286534	0.303089	0.457638	0.536346	0.359138	0.122382	0.300234	0.352599	0.170545
evm.TU.Poalb01G015020.1	0.415538	0.459642	0.478788	0.390594	0.347894	0.386324	0.284378	0.470908	0.403692	0.285718	0.363206	0.391353	0.595874	0.718478	0.556295	0.3768	0.430238
evm.TU.Poalb01G015030.1	0.0728861	0.0747606	0.0832593	0.0765182	0.0826644	0.121545	0.0778466	0.068988	0.0789192	0.0846189	0.0953787	0.0718991	0.136078	0.127902	0.0714992	0.0942944	0.0913341
evm.TU.Poalb01G015040.1	0.0247844	0.0402477	0.0204339	0.016897	0.0412571	0.0355648	0.0139069	0.0105753	0.0304487	0.0169849	0.00829583	0.00887658	0.0240051	0.00563361	0.0308147	0	0.0547413
evm.TU.Poalb01G015050.1	0.0161235	0.0313324	0.0185676	0.00866416	0.00548987	0.023973	0.0179947	0.00675421	0.0116438	0.0555055	0.0731592	0.0285637	0.113578	0.00737211	0	0.0318075	0.0113852
evm.TU.Poalb01G015060.1	2.02584	1.84416	2.45189	2.1859	2.23201	2.44081	1.28888	2.38831	2.21862	2.30987	2.6082	2.11142	2.19324	0.918106	2.87745	2.08367	1.88715
evm.TU.Poalb01G015070.1	0.0114374	0.00885261	0.0106012	0.0189402	0.00740026	0.017097	0.0549315	0.00606917	0.00201916	0	0.00816206	0.000594821	0.0228303	0.0178092	0.0105208	0.212316	0
evm.TU.Poalb01G015080.1	12.5265	21.6237	19.3126	13.0044	19.0338	24.1651	9.20345	13.4162	20.2633	13.3789	12.8477	17.1235	11.7788	9.18458	22.5385	13.6215	17.5498
evm.TU.Poalb01G015090.1	0.303749	0.647743	0.608854	0.822073	0.238068	0.380204	0.511331	0.663019	0.239752	0.673238	0.967234	15.7111	0.398469	0.257179	1.2173	0.303246	0.267924
evm.TU.Poalb01G015100.1	0	0	0.000235172	0	0	0	0	0	0	0	0	0	0	0	0	0	0
evm.TU.Poalb01G015120.1	0.0469622	0.0279561	0.024464	0.00851564	0.045731	0.0350264	0.0207971	0.0307269	0.0315612	0.0216038	0.0204646	0.00837568	0.00191492	0.0421139	0	0.00472405	0
evm.TU.Poalb01G015130.1	0.01544	0.0252754	0.0143864	0.0205506	0.0117612	0.0314584	0.012726	0.00855681	0.0109873	0.0165161	0.0187375	0.0161599	0.0512542	0.0380116	0.0165157	0.00705534	0.003867
evm.TU.Poalb01G015140.1	1.50687	0.773089	0.500039	0.563559	0.98335	0.634179	0.400892	0.720253	1.20363	0.606847	0.519986	0.622893	0.5967	0.419789	0.663928	0.484426	0.619011
evm.TU.Poalb01G015150.1	0.0992669	0.0958002	0.147321	0.158699	0.100517	0.167667	0.115396	0.325284	0.149219	0.162809	0.187824	0.114853	0.315027	0.0861702	0.229351	0.176984	0.169484
evm.TU.Poalb01G015160.1	0	0	0	0.00320513	0	0	0	0	0	0	0	0	0	0	0	0	0
evm.TU.Poalb01G015170.1	0.1044	0.0553657	0.0532522	0.091977	0.141083	0.052364	0.057029	0.0822631	0.115601	0.0507052	0.1336	0.064561	0.0667446	0.102521	0.0186893	0.122776	0.188107
evm.TU.Poalb01G015180.1	0.000515869	0.00478534	0	0	0	0.00586948	0	0	0	0	0	0.000593128	0.00440329	0	0	0	0
evm.TU.Poalb01G015190.1	0	0.00485664	0	0	0.00265013	0	0	0.00663819	0	0.00137917	0	0	0.00223948	0	0	0	0
evm.TU.Poalb01G015200.1	0	0	0	0.00263793	0	0	0	0	0	0	0	0	0.00415655	0	0	0	0
evm.TU.Poalb01G015210.1	0	0	0.000152113	0	0	0.00209879	0	0	0	0.000501042	0	0	0.0353446	0	0	0	0
evm.TU.Poalb01G015220.1	0.00509375	0.0101605	0.00391976	0.000654776	0.0140306	0.00846977	0.00436554	0.00204902	0.00553349	0.00286564	0.00125359	0.00312062	0.00205981	0.00855126	0	0.00375007	0.0020061
evm.TU.Poalb01G015230.1	0.00618439	0.00526949	0.0131969	0	0	0.00571337	0.00140539	0.00235643	0.00237905	0.0212865	0.01198	0.000409883	0	0	0	0	0
evm.TU.Poalb01G015240.1	0.00121091	0	0	0	0	0.0016696	0.000504192	0	0	0	0.00835953	0.0125382	0	0	0	0	0
evm.TU.Poalb01G015250.1	0.0169729	0.0166034	0.0271141	0.0255342	0.0257755	0.0505324	0.017651	0.0344413	0.0258214	0.0182927	0.0342357	0.0242412	0.0292206	0.0193621	0.110529	0.0417856	0.0148424
evm.TU.Poalb01G015260.1	0.0571299	0.162696	0.146537	0.144426	0.13096	0.225171	0.184408	0.0951201	0.0650406	0.117717	0.131468	0.108443	0.172369	0.0880986	0.140388	0.171201	0.0841402
evm.TU.Poalb01G015270.1	0.000346715	0.0052289	0.00591371	0.0042745	0.00327343	0.00129366	0.00172817	0.00253434	0.00360027	0	0	0	0	0.000386629	0	0	0
evm.TU.Poalb01G015280.1	0.561911	0.739305	0.680223	0.761535	0.919507	0.981455	0.883606	0.771672	0.595041	0.657683	0.794433	0.558553	0.887223	0.820456	0.740568	1.37447	0.641682
evm.TU.Poalb01G015290.1	0.14291	0.224767	0.211571	0.252725	0.193878	0.325198	0.128804	0.172086	0.180698	0.261344	0.195086	0.199898	0.204994	0.105732	0.268194	0.179636	0.216458
evm.TU.Poalb01G015300.1	0.0746744	0.158121	0.0736134	0.0772942	0.106927	0.103226	0.0934418	0.0973828	0.0856656	0.0686657	0.0769183	0.0695121	0.129057	0.0722102	0.112988	0.192479	0.123308
evm.TU.Poalb01G015310.1	0.824046	0.851151	0.859051	0.856	1.15309	1.04839	1.0054	0.854806	0.611461	0.887956	0.981494	0.790169	1.2671	0.941861	0.908674	1.46077	0.898819
evm.TU.Poalb01G015320.1	0.0282165	0.0714372	0.0132108	0.0222001	0.059597	0.025766	0.0227022	0.165117	0.0119265	0.0313165	0.0604042	0.0211264	0.00428946	0.00160505	0.671052	0.0399951	0.099603
evm.TU.Poalb01G015340.1	0.197259	0.265921	0.238169	0.215267	0.238545	0.257921	0.167851	0.275432	0.168069	0.27524	0.336413	0.229108	0.355753	0.117481	0.30935	0.30979	0.179338
evm.TU.Poalb01G015350.1	0.000356997	0.00514194	0.00950229	0.00269729	0	0.0157447	0.000754712	0.00461246	0	0.000502508	0.0126462	0.00494295	0.0144517	0.000394044	0	0	0
evm.TU.Poalb01G015370.1	0.0412181	0.0543725	0.0759275	0.0927762	0.0478744	0.0792327	0.0468915	0.0396797	0.0390908	0.0964043	0.104207	0.110753	0.0536378	0.0278951	0.0482865	0.0433549	0.0326168
evm.TU.Poalb01G015380.1	0.201003	0.28236	0.172204	0.203537	0.237964	0.22654	0.193038	0.224968	0.164854	0.263895	0.298326	0.191909	0.321313	0.169496	0.262367	0.2567	0.233169
evm.TU.Poalb01G015390.1	0.0383745	0.0331606	0.0672507	0.0865862	0.0452546	0.0823342	0.0640199	0.0823354	0.057227	0.0727725	0.0898133	0.0605325	0.194247	0.032211	0.124077	0.105323	0.0369095
evm.TU.Poalb01G015400.1	0.00711874	0.00329967	0.00101615	0.00634323	0.00368822	0.00812149	0.00214303	0.00242209	0.0090206	0.00760375	0.0342211	0.00743966	0.00463713	0.00927053	0.00982761	0.00119405	0.00419099
evm.TU.Poalb01G015410.1	0.294452	0.269288	0.180093	0.132481	0.376223	0.178634	0.256444	0.198617	0.258362	0.189753	0.162643	0.295301	0.184105	1.08863	0.146836	0.250232	0.142121
evm.TU.Poalb01G015420.1	0.054287	0.0844192	0.10215	0.177519	0.0621074	0.142762	0.0571688	0.07778	0.0834126	0.193021	0.194763	0.129715	0.196661	0.0308865	0.104338	0.140245	0.0441454
evm.TU.Poalb01G015430.1	0.0273983	0.0203911	0.0335932	0.0187824	0.0316068	0.0311752	0.00400394	0.0298268	0.0228267	0.0282964	0.0140247	0.0384055	0.0497968	0.00741666	0.0134357	0.0526692	0.0269448
evm.TU.Poalb01G015450.1	1.15371	0.527949	0.517913	0.405981	0.872396	0.442424	0.75254	0.370682	0.948427	0.362952	0.293817	0.500862	0.39196	1.57714	0.268688	0.842631	0.675866
evm.TU.Poalb01G015460.1	0.0508353	0.0589422	0.0528595	0.0236142	0.0511501	0.0876291	0.0322105	0.0304109	0.0143569	0.0524493	0.0291461	0.0496854	0.0393876	0.0214172	0.024756	0.0570688	0.0388307
evm.TU.Poalb01G015470.1	0.211323	0.435453	0.331043	0.38954	0.297324	0.388592	0.118759	0.138745	0.30416	0.301366	0.336771	0.240056	0.361448	0.0895933	0.257469	0.254639	0.294297
evm.TU.Poalb01G015480.1	0.0886119	0.0585043	0.0892588	0.14855	0.0720716	0.105586	0.0373467	0.149182	0.0695836	0.149182	0.144278	0.131507	0.343848	0.0294576	0.243457	0.0726598	0.169093
evm.TU.Poalb01G015490.1	0.0126407	0.0625905	0.0418855	0.0681985	0.0315261	0.0755978	0.0371775	0.0392835	0.0332901	0.0951119	0.0450263	0.0841379	0.122195	0.0186876	0.0893117	0.15572	0.0365835
evm.TU.Poalb01G015500.1	0.000640073	0.0151832	0.0133613	0.000283055	0	0	0.000206254	0.066452	0.00196066	0.00558609	0.00485552	0.00651708	0	0.000446929	0.0483312	0	0
evm.TU.Poalb01G015510.1	0.0192564	0.0266079	0.0190437	0.0287452	0.0330625	0.0192974	0.0209413	0.0337787	0.0243474	0.0306522	0.0347163	0.0112664	0.0176679	0.0159105	0.0232721	0.02089	0.0419164
evm.TU.Poalb01G015520.1	0.0114655	0.023819	0.0188326	0.0530129	0.0626999	0.0641639	0.0456853	0.0258653	0.0597601	0.0317981	0.0232333	0.0103671	0.0322016	0.0255441	0.0361473	0	0.0300032
evm.TU.Poalb01G015530.1	0.122731	0.0659032	0.0789681	0.126386	0.125172	0.085252	0.0455117	0.139787	0.0711321	0.184518	0.121386	0.0949218	0.154661	0.0427124	0.212547	0.0933197	0.165507
evm.TU.Poalb01G015540.1	0.302391	0.448914	0.383247	0.335017	0.299194	0.375066	0.244632	0.363289	0.223238	0.390409	0.240324	0.288933	0.394332	0.12342	0.267696	0.254343	0.412196
evm.TU.Poalb01G015550.1	0	0	0	0	0	0	0	0	0	0.00124729	0.00714795	0	0	0	0	0	0
evm.TU.Poalb01G015560.1	0	0	0.000846202	0	0	0	0	0	0.000897729	0.000845164	0	0.000646054	0	0	0	0	0
evm.TU.Poalb01G015570.1	0.180265	0.173706	0.244513	0.141335	0.133738	0.214824	0.0881646	0.242391	0.179752	0.18847	0.125664	0.226549	0.17408	0.0517137	0.268921	0.185895	0.310477
evm.TU.Poalb01G015580.1	0.186371	0.208963	0.17468	0.137262	0.258411	0.183053	0.217782	0.167083	0.159772	0.13773	0.155985	0.173665	0.198918	0.251625	0.145295	0.186966	0.147519
evm.TU.Poalb01G015590.1	0.0852887	0.175535	0.111305	0.0952438	0.122818	0.131515	0.0856843	0.117166	0.0713458	0.0957293	0.0779096	0.128625	0.131424	0.05593	0.139082	0.151322	0.0876705
evm.TU.Poalb01G015600.1	0.0020445	0	0	0.000376631	0.00251759	0.000634841	0.00749265	0.00115841	0	0	0	0.00233473	0.00842201	0	0	0	0
evm.TU.Poalb01G015610.1	0.644332	0.539059	0.527573	0.851011	0.576722	0.711627	0.378662	0.70304	0.676217	0.673235	0.731265	0.694681	0.831343	0.310296	0.656037	0.580859	0.405193
evm.TU.Poalb01G015620.1	0.00121272	0.00366908	0.00661033	0.00654906	0.00522717	0.0128371	0.00628094	0.00304285	0.00106747	0.00801803	0.00521971	0.0089269	0.00159547	0	0	0.00396575	0
evm.TU.Poalb01G015630.1	0.00533547	0.00584186	0.000325094	0.00839636	0	0.000888072	0	0.00165074	0.00115476	0	0.000626993	0	0	0	0	0.00192354	0
evm.TU.Poalb01G015640.1	0.0289112	0.0394181	0.0388876	0.0579852	0.0414669	0.0382294	0.0202006	0.0510401	0.0353113	0.0328007	0.0408171	0.0263095	0.0219402	0.0115706	0.0934832	0.0356565	0.0306806
evm.TU.Poalb01G015650.1	0.0172836	0.0159108	0.00491092	0.0126166	0.0620893	0.038327	0.00637069	0.0147293	0.0156712	0.0201731	0.0127004	0.00608954	0.00848513	0.0016615	0.0168025	0.00585653	0
evm.TU.Poalb01G015670.1	0.231705	0.314508	0.373212	0.457882	0.266776	0.42814	0.257415	0.306553	0.243467	0.392144	0.382211	0.4051	0.591553	0.118729	0.479327	0.575409	0.302362
evm.TU.Poalb01G015680.1	0	0.00473895	0.00273463	0.00214901	0	0	0.00164135	0	0	0	0	0	0	0	0	0.0135391	0
evm.TU.Poalb01G015690.1	0.0370518	0.058707	0.0439741	0.0637708	0.0548531	0.0415185	0.0395623	0.0418651	0.0422276	0.145695	0.168784	0.0421487	0.0608528	0.0383979	0.116528	0.0784283	0.100632
evm.TU.Poalb01G015710.1	0.0054315	0.0264323	0.0254258	0.015409	0.00771523	0.0173642	0.00858798	0.0138659	0.0108052	0.0100853	0.00939906	0.00684975	0.00382038	0	0.0220295	0.00681652	0.00330959
evm.TU.Poalb01G015720.1	0.508653	0.469923	0.328578	0.257998	0.506986	0.408927	0.260252	0.542334	0.406769	0.399351	0.332063	0.353192	0.404071	0.316769	0.176463	0.307149	0.821954
evm.TU.Poalb01G015730.1	1.59935	1.54614	1.64055	1.03632	1.92584	1.39934	0.68427	1.50607	2.2661	0.936346	0.848882	1.66955	0.646455	0.856216	2.51727	0.786273	2.04235
evm.TU.Poalb01G015740.1	0.00435266	0.0265803	0.0189512	0.06161	0	0.0102309	0.00786499	0	0.0107048	0.0205035	0.0204175	0.0271545	0	0.000692882	0	0	0.0036466
evm.TU.Poalb01G015750.1	0.00930401	0.0311154	0.0142436	0.0427725	0.010994	0.013501	0.027478	0.00926893	0.00803412	0.0407927	1.89846	0.0205614	0.0225235	0.0209435	0.0290201	0.0812736	0.017258
evm.TU.Poalb01G015760.1	0.015056	0.0347518	0.0479662	0.0322448	0.00727223	0.0420602	0.0279169	0.0402003	0.00939438	0.0308394	0.0480862	0.0354589	0.0610342	0.0111833	0.0485526	0.0508027	0.0110976
evm.TU.Poalb01G015810.1	0.000371674	0	0	0	0	0	0	0.000804175	0	0	0	0	0	0	0	0	0
evm.TU.Poalb01G015830.1	0	0	0	0	0.00158746	0	0	0	0	0	0	0	0	0	0	0	0
evm.TU.Poalb01G015840.1	0.000378573	0	0	0	0	0	0	0	0	0	0	0	0	0	0	0	0
evm.TU.Poalb01G015850.1	0	0	0	0	0	0	0	0	0	0	0	0	0.000456764	0	0	0	0
evm.TU.Poalb01G015860.1	0.000486194	0	0.00043887	0	0	0	0	0	0.00243607	0	0	0	0	0	0	0	0
evm.TU.Poalb01G015900.1	0.000498972	0	0.00554082	0.00179831	0.00340687	0.0018783	0	0	0	0.000713	0	0	0.0060802	0	0	0	0
evm.TU.Poalb01G015910.1	0	0	0.000612023	0.000670062	0	0	0	0	0	0	0	0	0	0	0	0	0
evm.TU.Poalb01G015940.1	0	0	0	0	0	0	0.00114157	0	0	0	0	0	0.0114937	0	0	0	0
evm.TU.Poalb01G015950.1	0.0206362	0.0431417	0.038959	0.0447364	0.0245314	0.0660946	0.0213071	0.0396781	0.0309485	0.0415962	0.0831311	0.0250617	0.0233978	0.0170961	0.0839555	0.0513685	0.0588593
evm.TU.Poalb01G015960.1	0.256233	0.407207	0.442832	0.626511	0.242495	0.468557	0.722312	0.23341	0.246084	0.39305	0.538289	0.570232	0.420284	0.664373	0.405653	0.789906	0.576182
evm.TU.Poalb01G015970.1	0.00598632	0.0243428	0.017662	0.0141267	0.0161789	0.0202403	0.0126479	0.00458932	0.000487417	0.178526	0.389729	0.0309665	0.0148179	0.00162745	0.0199113	0.0153152	0.00213196
evm.TU.Poalb01G015980.1	0.0328088	0.0316489	0.0283585	0.0217401	0.0346305	0.0290087	0.0315074	0.0511574	0.0250652	0.0201286	0.0425384	0.0249005	0.0454982	0.00798042	0.00468947	0.0562751	0.0343659
evm.TU.Poalb01G015990.1	0.100974	0.133811	0.131208	0.120076	0.114729	0.10191	0.107018	0.110102	0.0939056	0.0995381	0.0942113	0.106253	0.0807032	0.103056	0.098902	0.213389	0.116355
evm.TU.Poalb01G016000.1	2.31637	1.5485	1.98793	0.815624	2.50088	1.98956	0.911277	2.18932	0.980856	1.4191	1.36983	1.19954	1.41945	0.929067	0.890046	1.35705	1.44058
evm.TU.Poalb01G016010.1	1.21935	0.570392	0.662199	0.244197	1.41674	0.681629	0.20838	0.528363	0.224392	0.602875	0.413243	0.39088	0.632262	0.126011	0.813523	0.510918	0.511021
evm.TU.Poalb01G016020.1	0.0048674	0.0210234	0.00298229	0.00926896	0.0212274	0.0299044	0.11216	0.00438908	0.000975195	0.0040979	0.00300813	0.00617103	0.0126025	0.0324209	0	0.0190628	0.0020061
evm.TU.Poalb01G016030.1	0.00140854	0.0147471	0.00207261	0.00148456	0	0.0050838	0.08625	0	0.00707556	0.0026354	0.00378339	0	0.000732766	0.0376719	0	0.0128338	0
evm.TU.Poalb01G016040.1	0.0978634	0.170645	0.116604	0.140086	0.0774639	0.113606	0.105917	0.104482	0.0887403	0.133304	0.134348	0.110673	0.172452	0.0840584	0.133852	0.144288	0.156953
evm.TU.Poalb01G016050.1	0.156712	0.105019	0.146909	0.152979	0.14611	0.112711	0.106069	0.240611	0.136141	0.171245	0.136077	0.134741	0.159724	0.07441	0.26002	0.192373	0.129938
evm.TU.Poalb01G016060.1	0.0238892	0.0582038	0.0522228	0.082136	0.0305606	0.103042	0.0512717	0.0472555	0.0406976	0.102306	0.0838791	0.0473579	0.0446512	0.0259247	0.0464276	0.116064	0.05714
evm.TU.Poalb01G016070.1	0.042572	0.0581084	0.0661875	0.0306298	0.0462615	0.0259553	0.0816432	0.0834054	0.0170383	0.0251414	0.0209041	0.0531999	0.030219	0.106726	0.0756422	0.0253659	0.0572226
evm.TU.Poalb01G016080.1	0.0592742	0.0310003	0.0623418	0.0686253	0.0594099	0.0443288	0.0429388	0.0357841	0.0674301	0.0581489	0.0649215	0.0511444	0.0114653	0.0413572	0.0123544	0.0823066	0.0521097
evm.TU.Poalb01G016100.1	0.0268453	0.0434035	0.022461	0.0273404	0.0209045	0.0383456	0.0149536	0.0186677	0.00775768	0.024645	0.0248525	0.0235889	0.0176335	0.014887	0.00452632	0.0766747	0.0176398
evm.TU.Poalb01G016130.1	0	0	0	0	0	0	0.00180959	0.00094283	0	0	0	0	0	0.000937246	0	0	0
evm.TU.Poalb01G016150.1	0.00210086	0.0190874	0.0128761	0.00898533	0.00786829	0.0263898	0.00688728	0.0163654	0.0026058	0.0116487	0.00911647	0.00311292	0.016713	0	0	0.00567592	0.0115538
evm.TU.Poalb01G016160.1	0	0	0	0	0	0	0	0.000661173	0	0	0	0	0	0	0	0	0
evm.TU.Poalb01G016170.1	0.061414	0.137548	0.141388	0.0906614	0.0858542	0.142657	0.0567974	0.110511	0.0727792	0.118238	0.143861	0.112171	0.221504	0.0241107	0.315068	0.0779318	0.0574053
evm.TU.Poalb01G016180.1	0.148495	0.203989	0.145413	0.183596	0.196733	0.187949	0.092832	0.19818	0.181125	0.206244	0.335145	0.214345	0.195919	0.0563123	0.32228	0.277426	0.131269
evm.TU.Poalb01G016190.1	0.0699469	0.124413	0.0900215	0.0906654	0.0616288	0.105057	0.0937973	0.0651379	0.0537591	0.134104	0.131052	0.0563846	0.164908	0.0364187	0.123941	0.231645	0.0495
evm.TU.Poalb01G016200.1	0.000839428	0.0104777	0.00431387	0	0.00114775	0	0.00473779	0.00126661	0	0.00455331	0.0142937	0.00186791	0.000978112	0	0	0.00713402	0
evm.TU.Poalb01G016210.1	0	0.00490537	0	0	0	0	0	0	0	0	0	0	0	0	0	0	0
evm.TU.Poalb01G016220.1	0.0176908	0.101593	0.0694591	0.265143	0.0150099	0.0925273	0.0550779	0.0384612	0.0626394	0.1858	0.134883	0.10683	0.105615	0.0120705	0.0771674	0.0931544	0.0652524
evm.TU.Poalb01G016240.1	0.00604193	0.00824523	0.0137474	0.0147004	0.00226373	0.00500835	0.00545958	0.00520697	0.00826663	0.0146957	0.0119879	0.00294333	0.0107583	0.00450403	0.0149072	0.00117637	0.00170406
evm.TU.Poalb01G016250.1	0.0556078	0.0771371	0.059046	0.0701884	0.0686346	0.0822188	0.0826377	0.114068	0.0546496	0.0877575	0.118333	0.0691143	0.0516347	0.0760141	0.116093	0.152857	0.09096
evm.TU.Poalb01G016260.1	0.042658	0.0534245	0.0523373	0.0727146	0.0451035	0.0597908	0.0541818	0.0798088	0.0398018	0.0585411	0.0341377	0.0679922	0.0917232	0.0371525	0.0305506	0.0541814	0.0390949
evm.TU.Poalb01G016270.1	0.00788719	0.0138949	0.00953561	0.011636	0.0107598	0.0106571	0.00420705	0.0155725	0.00216126	0.0162005	0.0101798	0.0141442	0.010528	0.00257519	0.0178592	0.0282349	0.00291272
evm.TU.Poalb01G016280.1	1.02704	1.89094	1.47014	1.30047	1.47159	1.70341	0.84726	1.38325	0.873334	1.72589	1.80999	1.2198	2.00305	0.632166	1.93951	1.73888	1.46981
evm.TU.Poalb01G016290.1	0.0165243	0.0471929	0.0187099	0.0341263	0.0237358	0.0367059	0.011302	0.0247935	0.00974569	0.0467724	0.0306997	0.0195963	0.041948	0.0106292	0.0338901	0.00590747	0.0258114
evm.TU.Poalb01G016300.1	0.000370391	0.00341094	0.00285343	0	0	0.00231836	0	0	0	0	0	0	0	0	0.00314015	0	0
evm.TU.Poalb01G016310.1	0.0017457	0	0	0.000396879	0.000971953	0	0.015644	0	0	0	0	0	0.00071686	0.0170067	0	0.028138	0
evm.TU.Poalb01G016320.1	0.0114888	0.0417729	0.0445307	0.0246147	0.00338798	0.00135099	0.0205178	0.014071	0.0142722	0.0123912	0.00924054	0.0113791	0.0251596	0	0.0208721	0.00438634	0.00717233
evm.TU.Poalb01G016330.1	0.00274216	0.00904914	0.0114354	0.00451234	0.00727503	0.0179397	0.00171899	0.0228024	0.0157246	0.00349722	0.000948462	0	0.00190676	0.00517826	0.0135137	0.00110506	0.00131846
evm.TU.Poalb01G016350.1	0.183995	0.204361	0.23135	0.1354	0.121365	0.139858	0.185628	0.221559	0.142022	0.13527	0.115763	0.175122	0.133551	0.201367	0.156292	0.18783	0.187009
evm.TU.Poalb01G016360.1	0.0109382	0.0071291	0.0199774	0.014947	0.0101312	0.00918477	0.00598288	0.0157415	0.0120687	0.0116652	0.0034333	0.0230948	0.0112431	0.00580504	0.0100771	0.00243367	0.010911
evm.TU.Poalb01G016370.1	0.0039324	0.00998467	0.0182289	0.00167532	0.004032	0.00605661	0.000511976	0.0703347	0.00707248	0.00923321	0.00913804	0.00704115	0	0.00706778	0.0621752	0	0
evm.TU.Poalb01G016380.1	0.00107568	0.0057421	0.00407635	0.000469845	0.00407921	0	0.00172483	0.00121261	0	0.000456884	0	0	0	0	0	0	0
evm.TU.Poalb01G016390.1	0	0	0	0	0	0	0	0	0	0	0	0	0.000600561	0	0	0	0
evm.TU.Poalb01G016400.1	0.0256161	0.0593766	0.0558618	0.18299	0.0467899	0.0597902	0.0790483	0.07392	0.059543	0.127707	0.102372	0.0790879	0.0309558	0.0653133	0.127123	0.0789724	0.0667489
evm.TU.Poalb01G016410.1	0.367862	0.468625	0.992391	0.715459	0.447023	0.606286	0.318427	0.604339	0.350202	0.625055	0.748562	0.567583	0.662942	0.177169	0.654473	0.481889	0.629144
evm.TU.Poalb01G016420.1	0.0460727	0.174525	0.0964985	0.221506	0.0753045	0.169408	0.0931694	0.0884604	0.0550934	0.877172	0.997743	0.163394	0.289819	0.03369	0.196341	0.23321	0.093193
evm.TU.Poalb01G016430.1	0.0223524	0.0227461	0.0290721	0.0751796	0.0252564	0.0367491	0.0201595	0.215719	0.0853992	0.149145	0.129936	0.0246769	0.0328452	0.00524984	0.109704	0.0260853	0.032575
evm.TU.Poalb01G016440.1	0.00128037	0.00546259	0.00379791	0.00559806	0.00311677	0.0118103	0.000908035	0.00143615	0	0.0199811	0.000519516	0.00404433	0.0176219	0	0.0154938	0	0.0101648
evm.TU.Poalb01G016450.1	0.00886279	0.0107667	0.00811272	0.00200143	0	0	0.00430606	0.0178934	0.00679758	0.0143825	0.00983295	0.0017701	0.0012998	0	0	0.00305269	0
evm.TU.Poalb01G016460.1	0.414294	0.423585	0.441776	0.592411	0.446973	0.407436	0.610202	0.34064	0.547624	0.454706	0.491731	0.424486	0.516576	0.71095	0.599222	0.657041	0.410132
evm.TU.Poalb01G016470.1	0.0243045	0.0445232	0.0434064	0.0477883	0.0215517	0.0661227	0.0236672	0.045452	0.0245411	0.0445333	0.0398703	0.0437598	0.0455428	0.0365811	0.0868683	0.0318688	0.0115667
evm.TU.Poalb01G016480.1	0.0171298	0.0189222	0.0228696	0.0344015	0.0183426	0.0299343	0.0264372	0.0252727	0.0111108	0.0345254	0.0481933	0.0137671	0.035949	0.0169907	0.0193703	0.0595748	0.0106865
evm.TU.Poalb01G016490.1	0.17599	0.237156	0.168692	0.179793	0.193267	0.167448	0.134832	0.176108	0.118682	0.154242	0.165702	0.156749	0.195366	0.128401	0.244305	0.276606	0.158023
evm.TU.Poalb01G016500.1	0.694781	0.485383	0.505457	0.590455	0.425682	0.602975	0.477045	0.704719	0.48086	0.67001	0.552701	0.706313	0.848948	0.202698	0.88469	1.45418	0.595265
evm.TU.Poalb01G016510.1	0.040589	0.109484	0.0470208	0.0429311	0.0260576	0.0628203	1.31213	0.0327571	0.0407381	0.0832295	0.126997	0.0846973	0.0459201	0.31163	0.0610296	0.225648	0.014124
evm.TU.Poalb01G016520.1	0.119624	0.240799	0.245335	0.215738	0.139793	0.245631	0.22412	0.253827	0.14224	0.278562	0.264292	0.184903	0.410653	0.17759	0.526941	0.618999	0.155149
evm.TU.Poalb01G016530.1	0.0142105	0.0575511	0.106187	0.0956191	0.0153082	0.0771062	0.0368212	0.121791	0.0317037	0.0366455	0.0775813	0.111055	0.0691862	0.033011	0.162584	0.011581	0.0218168
evm.TU.Poalb01G016540.1	0.0160002	0.0276914	0.0344974	0.0361032	0.0132341	0.0451399	0.0692781	0.0318262	0.0157609	0.0260989	0.0688152	0.0453536	0.0701512	0.0326275	0.0759167	0.0610817	0.0309773
evm.TU.Poalb01G016550.1	0.000312012	0.01063	0.000290449	0.00130688	0	0.00143909	0.0215302	0.00490638	0	0.000797372	0.00361641	0.00384457	0.000783809	0.0292018	0	0	0
evm.TU.Poalb01G016560.1	0.0017198	0	0.00101758	0.000926439	0	0	0.00172483	0	0	0	0.00301622	0.00139483	0	0	0.00173746	0.00632273	0
evm.TU.Poalb01G016570.1	0.0182002	0.108257	0.0344712	0.069555	0.0770178	0.314642	0.0313086	0.0184752	0.0240022	0.0452872	0.160824	0.12222	0.174967	0.0290203	0	0.0425189	0.0485429
evm.TU.Poalb01G016580.1	0.0127431	0.00857078	0.0152179	0.020528	0.011802	0.0171224	0.00624956	0.0207988	0.0124709	0.0183492	0.033484	0.0147407	0.0165668	0.00392646	0.0468985	0.0154588	0.00489912
evm.TU.Poalb01G016590.1	0.00109404	0.00987261	0.00730064	0.0240245	0.00258729	0.0136026	0.00585533	0.00425253	0.00208336	0.0267029	0.0248383	0.013793	0.00967177	0.00233492	0	0.00336943	0
evm.TU.Poalb01G016600.1	0.0160918	0.0535398	0.0510078	0.0627919	0.0277985	0.0637608	0.0710748	0.0248868	0.0108322	0.0915419	0.118058	0.0349219	0.0936541	0.0299454	0.103118	0.0966115	0.0118499
evm.TU.Poalb01G016610.1	0.0338583	0.0222223	0.0279119	0.0109067	0.0203552	0.0162185	0.0719998	0.0485169	0.0138749	0.014197	0.00375777	0.0271442	0.0594568	0.0729433	0.0461012	0.0216533	0.0221055
evm.TU.Poalb01G016620.1	0.138944	0.241981	0.113065	0.137472	0.281135	0.380841	0.129585	0.134812	0.0655611	0.189332	0.261432	0.141626	0.42916	0.0828859	0.151947	0.305079	0.212168
evm.TU.Poalb01G016630.1	0.0229255	0.0290487	0.0366089	0.0478695	0.010069	0.0266306	0.0187799	0.0447954	0.0293204	0.0493381	0.047436	0.0460817	0.0605994	0.0235211	0.0285758	0.0650456	0.0458872
evm.TU.Poalb01G016640.1	0.0134011	0.00618702	0.0174457	0.0480023	0.00833492	0.00468911	0.00862934	0.0174577	0.0135054	0.0351511	0.0274517	0.0406826	0.0127839	0	0.0432468	0.0279388	0
evm.TU.Poalb01G016650.1	0.000484475	0	0.00325009	0.00127217	0	0	0.00259965	0.0173125	0.00145846	0.00869659	0.0113816	0.00124131	0.001554	0	0.0281197	0.00174089	0.0103179
evm.TU.Poalb01G016660.1	0.0329474	0.0255483	0.038174	0.0659382	0.0369721	0.0642727	0.0577898	0.0449359	0.0599255	0.0479237	0.10223	0.0648114	0.0753312	0.0363064	0.0624454	0.0777232	0.027802
evm.TU.Poalb01G016670.1	0.0202094	0.0163623	0.0320022	0.031837	0.0200352	0.0567659	0.01038	0.0996895	0.0175967	0.0175395	0.0149579	0.0163078	0.0185422	0.00285184	0.216746	0.0177326	0.0462275
evm.TU.Poalb01G016680.1	0.0467725	0.0902028	0.106337	0.144742	0.0214064	0.115155	0.0947284	0.0808762	0.0500652	0.202604	0.167094	0.116055	0.160298	0.0406796	0.12172	0.193057	0.0443186
evm.TU.Poalb01G016690.1	0.00413949	0.00872735	0.00876401	0.00293937	0.0130096	0	0.00137238	0.0054172	0.0022258	0.00466677	0	0.0102879	0.0052168	0.00499968	0.00340296	0.0030978	0
evm.TU.Poalb01G016700.1	0.00178829	0.00518951	0.000852298	0.00161484	0.00559998	0.00330373	0.003738	0	0.000836563	0.00435517	0.000617768	0.000658625	0.00790455	0	0.00314986	0	0.00402318
evm.TU.Poalb01G016710.1	0.0942942	0.130959	0.166215	0.311914	0.0664191	0.210979	0.0727142	0.119236	0.0898045	0.218243	0.201084	0.198372	0.184554	0.0236144	0.296177	0.192018	0.195295
evm.TU.Poalb01G016720.1	0.201688	0.0548826	0.356406	0.216398	0.0392436	0.0456618	0.056466	0.192068	0.104007	0.137193	0.152734	0.0769012	0.120072	0.0308861	0.228581	0.140898	0.156573
evm.TU.Poalb01G016730.1	0.0122791	0.0542765	0.0667281	0.357194	0.0221661	0.0421821	0.0196214	0.0168003	0.0610145	0.131059	0.129702	0.123511	0.0193551	0.0125341	0.0339066	0.0632071	0.00867582
evm.TU.Poalb01G016740.1	0.07796	0.106245	0.0810009	0.164954	0.105775	0.107521	0.0495301	0.088506	0.072706	0.129158	0.112456	0.121665	0.134523	0.0653309	0.146407	0.0661234	0.13344
evm.TU.Poalb01G016750.1	0.285773	0.599809	0.319941	0.291511	0.460004	0.458792	0.2398	0.275662	0.253138	0.366622	0.327709	0.298909	0.426697	0.177019	0.313479	0.299509	0.267094
evm.TU.Poalb01G016760.1	0.608189	0.321221	0.317536	0.369093	0.393066	0.298361	0.25207	0.731803	0.311289	0.422199	0.564517	0.574396	0.463712	0.185677	0.363303	0.616574	0.941486
evm.TU.Poalb01G016770.1	0.0517895	0.0865035	0.0755737	0.0269603	0.0452968	0.0864199	0.0394133	0.0512163	0.0399281	0.0597111	0.0743021	0.0682755	0.0539334	0.0119627	0.0741673	0.0195545	0.0330727
evm.TU.Poalb01G016780.1	0	0	0.000290725	0	0	0	0	0	0	0	0	0.000429564	0	0	0	0	0
evm.TU.Poalb01G016790.1	0.000878659	0	0.00244786	0.0109849	0	0.0124874	0.000338717	0.00513907	0.00183087	0.00777823	0.153506	0.00174049	0.00087752	0	0	0.00538313	0
evm.TU.Poalb01G016800.1	0.00429569	0.00984015	0.00565828	0.00397088	0.0256936	0.0173871	0.00116434	0.000706628	0.00579606	0.0166527	0.00139928	0.000208102	0.0232442	0	0	0	0
evm.TU.Poalb01G016810.1	0.000129509	0	0	0.000594735	0	0	0	0	0	0	0.00154812	0.000451079	0	0	0	0	0
evm.TU.Poalb01G016820.1	0.0175858	0.0249937	0.0514769	0.0753479	0.0117642	0.014217	0.0137362	0.0163502	0.0408063	0.0407747	0.0279368	0.0614339	0.0203649	0.00320059	0.0606788	0.00587173	0
evm.TU.Poalb01G016830.1	0	0	0	0	0	0	0	0	0	0	0	0	0	0.000455113	0	0	0
evm.TU.Poalb01G016840.1	0	0	0.00276162	0.0028266	0	0	0.00168987	0	0	0.00104328	0.000825233	0.000525112	0	0	0	0	0
evm.TU.Poalb01G016850.1	0.00871878	0.0733418	0.0142746	0.0295362	0.0346673	0.184787	0.0409654	0.0153141	0.00856494	0.0391223	0.0968174	0.0568337	0.154181	0.00312502	0.0428881	0.0341932	0.025816
evm.TU.Poalb01G016860.1	0.00627856	0.00904636	0.00741108	0.00571333	0.00304643	0.0212236	0.00473689	0.00352749	0.00136309	0.0121984	0.00112032	0.00848793	0.00245925	0.00084494	0	0	0.00219754
evm.TU.Poalb01G016870.1	0	0	0	0	0.00423983	0	0	0	0	0	0	0	0	0	0	0	0
evm.TU.Poalb01G016890.1	0.000345067	0	0	0	0	0	0	0	0	0	0	0	0	0	0	0	0
evm.TU.Poalb01G016910.1	0	0	0.00225737	0	0	0	0	0	0	0	0	0.00196314	0	0	0	0	0
evm.TU.Poalb01G016920.1	0.00604912	0.003488	0.0259615	0.0240864	0.00144301	0.00798145	0.00128662	0.00513296	0.00984673	0.00600957	0.00895145	0.00500013	0.00178202	0.00145967	0.0203115	0	0
evm.TU.Poalb01G016930.1	0.0918478	0.0859676	0.058947	0.0736556	0.0771768	0.0582608	0.06803	0.125691	0.0953964	0.141952	0.150115	0.0918126	0.117634	0.109749	0.108167	0.0789325	0.135589
evm.TU.Poalb01G016940.1	0.000407785	0.00235049	0.000825585	0.00328801	0	0.0243838	0.000761436	0	0	0.00324764	0.000862748	0	0.001844	0.000825077	0	0	0
evm.TU.Poalb01G016950.1	0.00064482	0.00386994	0.00576972	0.00954916	0.00135293	0.0014988	0.00255926	0.00310877	0.00193061	0.00175223	0.00987596	0	0	0.00255782	0.0195193	0	0
evm.TU.Poalb01G016990.1	0.0589119	0.0955516	0.0841938	0.0370942	0.0372832	0.099729	0.0297598	0.0744799	0.0230914	0.103829	0.110703	0.0781375	0.0676319	0.00842312	0.314792	0.16648	0.220135
evm.TU.Poalb01G017000.1	0.0240839	0.0188208	0.106393	0.0336741	0.0186505	0.0235729	0.0195378	0.368219	0.00405812	0.0253926	0.0293188	0.0140001	0.0586862	0.008856	0.09895	0.0017089	0.0154653
evm.TU.Poalb01G017010.1	0.000486481	0	0.0019842	0	0	0	0	0	0	0	0	0	0	0	0	0	0
evm.TU.Poalb01G017020.1	0.232995	0.372305	0.325396	0.343087	0.316604	0.345286	0.266614	0.327729	0.234473	0.296655	0.277662	0.306907	0.383788	0.203989	0.465883	0.531163	0.218912
evm.TU.Poalb01G017030.1	0.0532805	0.0379351	0.0532692	0.0923512	0.0564482	0.0877642	0.0293294	0.0815735	0.0754715	0.0922694	0.0962685	0.0491322	0.0617503	0.00872701	0.0691778	0.0134706	0.0345657
evm.TU.Poalb01G017040.1	0.00154801	0	0.00121684	0	0	0	0.000275934	0.00321052	0	0.00846839	0	0	0	0	0.0658134	0	0
evm.TU.Poalb01G017050.1	0.399642	0.419266	0.119592	0.0998608	1.04173	0.278125	0.0734764	0.249262	0.405731	0.16174	0.1063	0.213122	0.140669	0.0985757	0.0685752	0.171433	0.74885
evm.TU.Poalb01G017070.1	0	0	0	0	0	0	0	0.00274402	0	0	0	0	0	0	0	0	0
evm.TU.Poalb01G017100.1	0.00362975	0.011003	0.000589772	0.00110577	0.00969862	0.0166961	0	0.00262764	0.00105461	0.00134335	0.000922389	0.00296125	0.0106752	0.00170521	0	0	0
evm.TU.Poalb01G017110.1	1.17399	1.33479	0.994906	0.731936	1.3512	0.915238	0.880419	1.29835	1.00865	0.757744	0.703598	0.899244	0.752331	0.570884	0.9635	1.33911	1.21295
evm.TU.Poalb01G017120.1	0.371347	0.274246	0.342074	0.306705	0.359175	0.30346	0.17948	0.444011	0.356	0.298423	0.273291	0.324844	0.216643	0.234957	0.340898	0.19823	0.270352
evm.TU.Poalb01G017150.1	0.045905	0.0668188	0.0631733	0.0836833	0.0477293	0.0652633	0.0418053	0.0712132	0.0367571	0.0939068	0.090915	0.0544144	0.0523591	0.0360687	0.0598441	0.0583573	0.0397702
evm.TU.Poalb01G017160.1	0.111472	0.116318	0.143242	0.143106	0.116592	0.167397	0.125038	0.153423	0.093518	0.129226	0.104902	0.103658	0.146688	0.0863071	0.104152	0.308794	0.270895
evm.TU.Poalb01G017170.1	0.0650768	0.146935	0.196348	0.171351	0.0517706	0.212526	0.0953858	0.0969237	0.0455614	0.13807	0.143618	0.0590568	0.250157	0.0579987	0.288403	0.0804899	0.0778764
evm.TU.Poalb01G017180.1	0.196117	0.196912	0.253138	0.342096	0.137504	0.158171	0.251528	0.389045	0.240024	0.264332	0.242365	0.212521	0.103671	0.154729	0.316856	0.268463	0.908642
evm.TU.Poalb01G017190.1	0.0212139	0.0383276	0.0175486	0.0216028	0.0184665	0.0389246	0.0341452	0.0272161	0.0112193	0.0356597	0.0353585	0.0275574	0.0446607	0.0295642	0.0209586	0.0823213	0.0325262
evm.TU.Poalb01G017200.1	0.000921812	0.00550885	0.00743069	0.0316196	0.004081	0.00147079	0.0244704	0.00303144	0.000785875	0.0694248	0.115598	0.0125253	0.00828902	0.00126759	0	0.0164694	0.00213196
evm.TU.Poalb01G017210.1	0	0	0	0	0	0	0	0	0	0	0.00130014	0	0	0	0	0	0
evm.TU.Poalb01G017220.1	0	0	0	0.00145138	0.00157119	0	0.0015913	0	0.00617685	0.00176044	0.0190932	0.00415311	0.00176486	0.00473371	0	0	0.0173929
evm.TU.Poalb01G017230.1	0	0	0.000313337	0	0.00322212	0.00291074	0.000526157	0	0	0.00755168	0.0482436	0.00228481	0.000640319	0.000552448	0	0.00240846	0
evm.TU.Poalb01G017240.1	0.739401	0.292328	0.733394	0.824786	0.305096	0.381196	0.191306	0.445865	0.5847	0.503725	0.313944	0.557152	0.300445	0.0794994	0.354008	0.253712	0.598808
evm.TU.Poalb01G017250.1	6.38534	14.444	6.72777	11.4974	4.71634	5.47963	3.61906	3.54856	7.67035	9.2361	8.68647	10.3711	6.07216	1.94079	7.13595	5.44442	4.85418
evm.TU.Poalb01G017260.1	28.1169	42.2095	19.8874	36.0044	13.0397	13.6204	8.9628	10.9315	36.8324	25.2213	21.4824	32.0417	10.891	5.50945	14.3532	12.182	15.239
evm.TU.Poalb01G017270.1	0.353786	0.275851	0.329543	0.382789	0.38902	0.30253	0.254156	0.298919	0.340954	0.218004	0.233589	0.223342	0.362461	0.282493	0.24339	0.204736	0.282436
evm.TU.Poalb01G017280.1	0.0145319	0.0929992	0.101685	0.117925	0.0339851	0.0563704	0.0229106	0.0241648	0.00842273	0.0713126	0.113632	0.0635943	0.0694871	0.0373622	0.286564	0.00620272	0.0433576
evm.TU.Poalb01G017310.1	0	0	0	0	0	0	0	0	0	0.00057169	0	0	0	0	0	0	0
evm.TU.Poalb01G017320.1	1.3087	2.05518	4.88888	4.1368	1.09416	2.89567	1.08931	1.53006	1.5685	2.63114	2.70602	3.54537	2.8194	0.690278	6.33323	0.968655	1.06791
evm.TU.Poalb01G017330.1	0.477375	0.663696	1.46853	1.10324	0.470423	0.862497	0.496572	0.727117	0.483611	0.972417	0.916108	1.03753	1.12705	0.232774	1.74848	0.790501	0.756228
evm.TU.Poalb01G017350.1	0.00979284	0.0288161	0.0194063	0.0412451	0.0177786	0.0570957	0.0143994	0.0200632	0.0133862	0.0557025	0.0251788	0.0170902	0.0353976	0.011219	0.00518583	0.0239211	0.00820428
evm.TU.Poalb01G017370.1	0	0	0	0	0.000949052	0	0	0	0	0.00272495	0	0	0	0	0	0	0
evm.TU.Poalb01G017380.1	0.0530516	0.0815925	0.0638376	0.0772176	0.047261	0.0825611	0.0675233	0.0806177	0.0419824	0.109609	0.0394387	0.0709544	0.0849601	0.0447292	0.0488872	0.0637298	0.0510595
evm.TU.Poalb01G017390.1	0.0236568	0.15631	0.0511116	0.0647522	0.098683	0.764236	0.0510267	0.0303638	0.0111881	0.160371	0.361983	0.02505	1.51318	0.0358532	0.0259892	0.47158	0.0315852
evm.TU.Poalb01G017400.1	0.00559214	0.0140049	0.00690196	0.00884747	0.00364424	0.00416022	0.0027219	0.00498235	0.00173234	0.0118277	0.0155851	0.0259462	0.00300471	0.00123811	0	0.00151684	0
evm.TU.Poalb01G017410.1	0.00231663	0.00997864	0.00682374	0.00229074	0.0157981	0.0617662	0.00733444	0.000292086	0.00126123	0.00685531	0.00999867	0.00137267	0.00415655	0	0	0.014689	0
evm.TU.Poalb01G017420.1	0.00200177	0	0.000753573	0	0.00083677	0.00177346	0	0.000309465	0	0	0	0	0	0	0	0	0
evm.TU.Poalb01G017430.1	0.00147655	0.0063342	0.00330009	0.00451175	0.0007549	0.00321601	0.00570643	0.00169346	0.000691084	0.000391188	0.00372751	0.00843845	0.00193389	0	0	0.0130687	0.00779162
evm.TU.Poalb01G017440.1	0	0	0.00117206	0	0	0	0	0	0	0	0	0	0	0	0	0	0
evm.TU.Poalb01G017450.1	0.415846	0.228321	0.313422	0.235569	0.325296	0.279071	0.323967	0.28847	0.20676	0.191445	0.184327	0.260891	0.180613	0.288626	0.181955	0.315981	0.185767
evm.TU.Poalb01G017460.1	0.0332256	0.030977	0.0325996	0.0186932	0.223145	0.0899176	0.0371013	0.0146718	0.025344	0.0306474	0.0205314	0.0148472	0.0616079	0.302473	0	0.00835523	0.00849457
evm.TU.Poalb01G017470.1	0.0255552	0.0464465	0.0392465	0.0386946	0.0593744	0.0329545	0.0284971	0.0330419	0.0252814	0.0581112	0.0436925	0.020513	0.0293777	0.00950547	0.0105798	0.0540791	0.00885621
evm.TU.Poalb01G017480.1	0.0046993	0.00883305	0.00736935	0.0067213	0.00245599	0.00746081	0.00917401	0.00417255	0.000944605	0.00589143	0	0.00241781	0.0210055	0.00114254	0.0116282	0.00157727	0.00346649
evm.TU.Poalb01G017490.1	0.025534	0.0783699	0.327324	0.10332	0.0146074	0.0730821	0.0747363	0.0295712	0.0297958	0.0819034	0.0997001	0.110146	0.0410999	0.0177174	0.125792	0.0747366	0.0686639
evm.TU.Poalb01G017500.1	0.0121619	0.00348471	0.00598145	0.00339453	0.00844934	0.0159419	0.00394509	0.0128399	0.0101639	0.00150048	0.0121873	0.00747308	0.00443269	0.00486691	0.00342837	0.0105798	0.0091897
evm.TU.Poalb01G017510.1	6.27287	3.90892	4.46739	5.50939	6.14884	3.9844	2.56401	5.53832	8.03533	4.46623	3.85135	4.3464	3.04791	1.88318	2.53943	2.95757	5.94268
evm.TU.Poalb01G017520.1	0.417685	0.526007	0.548838	0.451465	0.523109	0.570533	0.294714	0.483551	0.669641	0.469641	0.321722	0.473697	0.485922	0.197853	0.726613	0.412272	0.605494
evm.TU.Poalb01G017530.1	0.77367	0.725777	0.82308	0.688498	0.865876	0.80806	0.801326	0.852799	0.700788	0.737007	0.85083	0.829941	1.354	0.799935	1.3892	1.30548	0.933334
evm.TU.Poalb01G017540.1	0.00297232	0.00230252	0.00176	0.00167954	0.00564089	0	0.00592174	0	0.00587367	0.00523176	0	0.000446418	0	0	0	0.00117594	0.00758989
evm.TU.Poalb01G017550.1	0.00136227	0.00645196	0.0102298	0.017807	0	0.0101041	0.00475372	0.00465642	0.000445424	0.00706346	0.00796702	0.00228812	0.00236466	0.00069661	0.00769073	0.00397752	0.0020074
evm.TU.Poalb01G017560.1	0.0141349	0.0817318	0.0824671	0.102913	0.0214664	0.0837847	0.0370955	0.041196	0.0605926	0.0721581	0.0494817	0.0608098	0.121846	0.0321565	0.0755009	0.0183476	0.0605698
evm.TU.Poalb01G017570.1	0.124094	0.236332	0.346029	0.336651	0.0980544	0.290944	0.280257	0.192752	0.161379	0.241122	0.314824	0.310093	0.679286	0.244386	0.420711	0.684307	0.195438
evm.TU.Poalb01G017580.1	0	0	0.00121261	0	0	0.00263318	0	0	0	0	0	0	0	0.00069661	0	0	0
evm.TU.Poalb01G017590.1	0.0332999	0.0594341	0.0587338	0.0515818	0.044548	0.0715635	0.0445841	0.0652033	0.060239	0.0552294	0.045451	0.0736132	0.0696176	0.0325435	0.111341	0.0830005	0.0318113
evm.TU.Poalb01G017600.1	0.122682	0.202921	0.128221	0.130751	0.128557	0.15688	0.11482	0.153121	0.103283	0.14287	0.119614	0.122256	0.241536	0.0649588	0.0714054	0.137268	0.135092
evm.TU.Poalb01G017610.1	4.44164	3.56117	4.09714	5.122	3.58859	4.76327	2.87978	4.85665	3.11283	5.39699	5.24647	4.87805	9.11991	2.07553	6.60108	6.19052	4.4426
evm.TU.Poalb01G017630.1	1.40519	1.02471	1.3646	1.18297	1.38208	1.32545	1.1678	1.62563	1.60016	1.23099	1.34047	1.18904	1.43871	1.17497	1.60532	1.7195	1.66216
evm.TU.Poalb01G017640.1	0.0274981	0.0485201	0.373234	0.124756	0.0220421	0.0468386	0.0604875	0.0507746	0.0277213	0.0876291	0.113288	0.113192	0.0829405	0.0275949	0.0974817	0.0373695	0.120736
evm.TU.Poalb01G017650.1	0.000634916	0	0.00144064	0.00274138	0.00351431	0.00456167	0.000389236	0.000983503	0	0.00285149	0.00180532	0.00224654	0.000417816	0	0	0	0
evm.TU.Poalb01G017660.1	0.0228146	0.00943829	0.0175805	0.0252289	0.015872	0.0185369	0.272318	0.0292646	0.025693	0.0255627	0.0194708	0.0268934	0.038548	0.0210319	0.0263685	0.518644	0.0405682
evm.TU.Poalb01G017670.1	0.0271363	0.02328	0.0341751	0.084507	0.0222608	0.0290235	0.00834984	0.0309919	0.0240916	0.0592646	0.0304612	0.059797	0.0533107	0.00824245	0.109443	0.0349639	0.0133111
evm.TU.Poalb01G017680.1	0.0778426	0.0962165	0.0870433	0.0535598	0.120637	0.0649141	0.0578686	0.0842877	0.0687342	0.0562385	0.0948017	0.0602528	0.061222	0.0312312	0.0571502	0.118818	0.160548
evm.TU.Poalb01G017770.1	0	0	0.000515938	0	0	0	0.000285231	0.00093039	0	0	0	0	0.00204046	0	0	0	0
evm.TU.Poalb01G017790.1	0.0191483	0.0174195	0.0251262	0.0710531	0.0136561	0.0317508	0.0172261	0.0139892	0.0129552	0.0495635	0.0351299	0.0469401	0.0343389	0.00532383	0	0.0372879	0.00333647
evm.TU.Poalb01G017800.1	0.0406147	0.0782918	0.0620446	0.0587671	0.063124	0.0734061	0.0410266	0.048884	0.0705908	0.0528282	0.087754	0.0407087	0.0956949	0.044428	0.0586923	0.035922	0.0696417
evm.TU.Poalb01G017810.1	0.235042	0.348063	0.307816	0.372437	0.235417	0.346717	0.189143	0.229175	0.299324	0.270248	0.337136	0.216085	0.354219	0.0961858	0.355012	0.282301	0.25092
evm.TU.Poalb01G017820.1	0.268379	0.2989	0.336205	0.34384	0.383263	0.45863	0.253215	0.369929	0.262031	0.4433	0.421139	0.362211	0.520371	0.172036	0.380918	0.341245	0.259744
evm.TU.Poalb01G017830.1	0	0	0	0	0	0	0.000164494	0	0	0	0	0	0	0	0	0	0
evm.TU.Poalb01G017880.1	0.0013886	0	0.00074112	0.00352871	0	0	0	0	0	0	0	0	0	0	0	0	0
evm.TU.Poalb01G017920.1	0.468633	0.527886	0.775553	0.932528	0.486706	0.732517	0.651767	0.633354	0.520269	0.943698	0.973812	0.897066	1.73406	0.356907	1.27061	1.62148	0.519407
evm.TU.Poalb01G017930.1	0.183497	0.344408	0.269963	0.284581	0.18904	0.290821	0.201501	0.285687	0.176654	0.309103	0.370331	0.341382	0.317435	0.140927	0.294834	0.36605	0.213765
evm.TU.Poalb01G017950.1	0.115597	0.188124	0.121808	0.117133	0.136351	0.124911	0.0887502	0.134155	0.119537	0.126273	0.148231	0.0961468	0.107123	0.0672649	0.187444	0.103767	0.104077
evm.TU.Poalb01G017960.1	0.16879	0.265403	0.169698	0.0927771	0.306288	0.187755	0.112366	0.134892	0.085353	0.148286	0.164635	0.113843	0.233288	0.0786401	0.129205	0.245518	0.126693
evm.TU.Poalb01G017970.1	0.744363	0.870865	0.621249	0.459074	0.987664	0.613806	0.540485	0.819722	0.609633	0.64585	0.575968	0.529131	0.695007	0.534796	0.670749	0.92811	0.961475
evm.TU.Poalb01G017980.1	0.380934	0.245914	0.223363	0.167777	0.43184	0.267423	0.329577	0.313019	0.423063	0.232291	0.22028	0.315163	0.319008	0.496412	0.170005	0.460288	0.245591
evm.TU.Poalb01G017990.1	0.00131272	0	0	0	0	0	0	0	0	0	0.00127533	0	0	0	0	0	0
evm.TU.Poalb01G018000.1	3.94098	2.52243	3.32448	2.72933	3.51812	3.53059	1.86402	3.67764	2.93337	3.59154	3.89066	3.68487	4.45642	1.21481	4.27822	4.20077	3.19644
evm.TU.Poalb01G018020.1	0.655423	0.581065	0.418215	0.382235	0.847772	0.483607	0.382839	0.685404	0.685606	0.46893	0.445448	0.394307	0.624643	0.503126	0.522637	0.680461	0.730437
evm.TU.Poalb01G018040.1	0	0	0	0.000409165	0	0.00142973	0	0	0	0	0.0112001	0	0	0	0	0	0
evm.TU.Poalb01G018050.1	0.104417	0.139292	0.117413	0.122179	0.106121	0.141881	0.0600918	0.161425	0.075201	0.105745	0.126885	0.074743	0.184473	0.0570941	0.125488	0.117968	0.126005
evm.TU.Poalb01G018060.1	0.000579911	0	0.000540115	0.00611209	0	0.00183325	0.000588744	0.00204964	0.00353598	0.00286604	0	0.000546741	0	0.00146328	0.00536277	0	0
evm.TU.Poalb01G018070.1	0.225093	0.231026	0.250545	0.112776	0.13838	0.111228	0.28958	0.466827	0.131453	0.16492	0.220182	0.195315	0.182876	0.501499	0.629758	0.198002	0.263298
evm.TU.Poalb01G018080.1	0.788391	0.443148	0.294549	0.294274	0.923668	0.199413	0.309578	0.788318	0.740526	0.423843	0.373915	0.473476	0.552288	0.416497	0.646262	0.479887	0.407441
evm.TU.Poalb01G018090.1	0.0726572	0.188695	0.122912	0.113639	0.157542	0.183182	0.0653537	0.108606	0.11302	0.128505	0.196899	0.0841619	0.105435	0.0697527	0.111592	0.0629733	0.0627187
evm.TU.Poalb01G018120.1	0.0487854	0.0705719	0.0661158	0.0914196	0.0450055	0.0931828	0.0660285	0.102446	0.066843	0.0743204	0.104344	0.043841	0.144037	0.0338966	0.155419	0.227539	0.151586
evm.TU.Poalb01G018130.1	0.0579682	0.0710503	0.121229	0.128845	0.0669361	0.117823	0.0625142	0.104505	0.0490706	0.0978187	0.147634	0.120947	0.0857538	0.0273992	0.198121	0.106378	0.109297
evm.TU.Poalb01G018140.1	0.00968728	0.0560919	0.0454414	0.132237	0.0154132	0.0710826	0.0257115	0.0169272	0.0391687	0.175089	0.152491	0.0239172	0.0490754	0.0202639	0.0660035	0.0848894	0.0247872
evm.TU.Poalb01G018150.1	0.000655763	0.010831	0.00166157	0.0279067	0.00389764	0.0107654	0.00287154	0.00171219	0.0349623	0.00744527	0	0.000667939	0	0	0.00618574	0.00161492	0
evm.TU.Poalb01G018160.1	0.0394067	0.0602579	0.0713637	0.0672783	0.0543248	0.0796702	0.0571431	0.086197	0.028877	0.110433	0.118596	0.0839044	0.0711829	0.0355534	0.0568966	0.112592	0.099152
evm.TU.Poalb01G018170.1	0.00268295	0	0.000365454	0.00282873	0	0.00192207	0	0	0.00171885	0.00124944	0	0.00330187	0	0	0	0	0
evm.TU.Poalb01G018180.1	0.00636614	0.0301643	0.0301113	0.0847856	0.0185788	0.0328965	0.0301288	0.0146447	0.011529	0.06379	0.13377	0.0281228	0.231649	0.00312667	0.0547595	0.0479255	0.0400536
evm.TU.Poalb01G018190.1	0.0739515	0.121746	0.0646273	0.060211	0.106283	0.0838006	0.0666198	0.0992249	0.0328436	0.0918458	0.146742	0.0540362	0.0925148	0.0752297	0.107514	0.0568164	0.078082
evm.TU.Poalb01G018200.1	0.0564939	0.0497652	0.0691604	0.120926	0.0682714	0.0964083	0.0937605	0.0928496	0.0861357	0.0982415	0.125074	0.0705546	0.171917	0.0452461	0.113093	0.127682	0.0771022
evm.TU.Poalb01G018210.1	0.0636167	0.0118996	0.0218234	0.00734209	0.02782	0.00951667	0.00859636	0.0453692	0.0461148	0.015468	0.0133985	0.0223143	0.0111967	0.00758368	0.00595757	0.00995131	0.0398566
evm.TU.Poalb01G018220.1	0.0116824	0.0545593	0.0226603	0.0226632	0.0388928	0.219329	0.0195568	0.00433046	0	0.0711486	0.110988	0.0274049	0.263215	0.0179335	0.0322454	0.0518857	0.0253475
evm.TU.Poalb01G018230.1	0.0365171	0.0499414	0.024888	0.0320355	0.0393101	0.0524385	0.0350455	0.0645222	0.0215375	0.0390317	0.022835	0.0135118	0.0673281	0.08293	0.0942651	0.0518773	0.0502183
evm.TU.Poalb01G018240.1	0.0282486	0.0558271	0.0328789	0.0661221	0.0335488	0.0380926	0.0160231	0.0523302	0.0299083	0.055973	0.0523437	0.0388214	0.0534684	0.00988019	0.0265201	0.0382817	0.0421122
evm.TU.Poalb01G018250.1	0.0299861	0.0192384	0.0254609	0.0187102	0.0646697	0.0200993	0.0290177	0.0243172	0.0368601	0.0274702	0.0331483	0.0156841	0.0316236	0.0340748	0.00622507	0.0292238	0.0168891
evm.TU.Poalb01G018260.1	0.0120942	0.0555073	0.0282638	0.0743749	0.0104809	0.0360683	0.0205442	0.027254	0.0399521	0.0475252	0.0865251	0.0138528	0.0756768	0.00117268	0.0688614	0.0496604	0.0215825
evm.TU.Poalb01G018270.1	0.0669219	0.0840707	0.118902	0.306665	0.0519348	0.114198	0.0341133	0.0548373	0.14109	0.117495	0.13335	0.118792	0.0232047	0.0188693	0.0233252	0.0936149	0.0815107
evm.TU.Poalb01G018280.1	0.0108316	0.00150277	0.0195147	0.0436416	0.0273921	0.0299029	0.00489143	0.00383197	0.0370584	0.0148832	0.022602	0.00971364	0.00822303	0.00505794	0	0.0218623	0
evm.TU.Poalb01G018290.1	0.0108439	0.0171378	0.0310832	0.0559205	0.0116279	0.0530968	0.0206631	0.0492879	0.0191233	0.0611703	0.0460347	0.0296914	0.0234076	0.000411899	0.0582623	0.022702	0.00497293
evm.TU.Poalb01G018300.1	0.0132861	0.00966677	0.0124271	0.00986379	0.00767677	0.0189951	0.00456164	0.0194707	0.0115591	0.0221214	0.0253356	0.0124069	0.0238904	0.0103176	0	0.00351075	0.0148643
evm.TU.Poalb01G018310.1	0.123689	0.195002	0.1802	0.15391	0.112059	0.11279	0.136009	0.193236	0.116713	0.171253	0.157017	0.147389	0.150569	0.10269	0.165864	0.150419	0.15874
evm.TU.Poalb01G018320.1	0.00229817	0	0.00599206	0.0157036	0.00332766	0.00670262	0	0.00732957	0.00199187	0.00111632	0.00243755	0.010034	0.0017991	0	0	0	0.0265019
evm.TU.Poalb01G018330.1	0.00158529	0.00659113	0.0052726	0.0112448	0.00868709	0.0329432	0	0.00230742	0.00439085	0.0192946	0.01962	0.00991946	0.0140476	0	0	0	0.00687665
evm.TU.Poalb01G018340.1	0.00115642	0	0	0	0	0	0.000268925	0.0407067	0	0.00136916	0.000627337	0.00414852	0	0.0014969	0	0.0112456	0.342016
evm.TU.Poalb01G018350.1	0.0178577	0	0.00120408	0.00512384	0.00684245	0.00101663	0.00792908	0.0636421	0.00193203	0.0084799	0.00188201	0.000508098	0.00240211	0.0123077	0.0156965	0.0279261	1.09188
evm.TU.Poalb01G018360.1	0.00901507	0.00681978	0	0	0	0.0107172	0.00224496	0.0394702	0.000805643	0.00191835	0.00519411	0.00279659	0.00217043	0.000573013	0	0.0278779	0.558756
evm.TU.Poalb01G018370.1	0.0941586	0.0886092	0.0542635	0.0473927	0.0983598	0.0739468	0.0598751	0.105247	0.109327	0.0862265	0.131593	0.046981	0.0996778	0.0598637	0.0925022	0.108056	0.123386
evm.TU.Poalb01G018380.1	0.135444	0.0829291	0.06165	0.0518223	0.127285	0.084459	0.0742734	0.112963	0.0710962	0.0803766	0.0387464	0.0704399	0.138966	0.114795	0.064438	0.120716	0.131682
evm.TU.Poalb01G018400.1	0.187067	0.357577	0.202782	0.210133	0.300641	0.298345	0.222477	0.407674	0.190071	0.285671	0.338934	0.259296	0.387386	0.144281	0.288744	0.281318	0.361998
evm.TU.Poalb01G018410.1	0.0846128	0.118883	0.170488	0.753187	0.0387963	0.102616	0.356049	0.0338453	0.285592	0.237534	0.149065	0.383407	0.106536	0.222414	0.198332	0.019	0.0599582
evm.TU.Poalb01G018420.1	0.0345652	0.029677	0.00904472	0.0186885	0.0254578	0.0275009	0.014321	0.0338849	0.00796819	0.0391065	0.0140681	0.0257059	0.0450549	0.0142385	0.0276726	0.0217949	0.0315406
evm.TU.Poalb01G018430.1	0.0371033	0.0690724	0.0240676	0.0203163	0.0312248	0.0345593	0.0372787	0.0457728	0.0123946	0.0277412	0.0337939	0.0125423	0.0467759	0.0247875	0.0350634	0.0216099	0.0329537
evm.TU.Poalb01G018440.1	0.00113953	0	0.00340357	0.000428398	0	0	0.00142372	0.000542034	0.000426501	0	0	0.00123818	0.00134292	0	0	0	0
evm.TU.Poalb01G018450.1	0.0585752	0.00891263	0.045355	0.0497945	0.0176133	0.0243662	0.0163298	0.332899	0.0254967	0.0783793	0.0323358	0.0219532	0.0996844	0.010714	0.30198	0.0941331	0.0998755
evm.TU.Poalb01G018460.1	0.00215876	0.00150663	0.00509627	0.00598493	0.00280666	0.0184614	0.0120716	0.00212112	0.00272525	0.00622554	0.00373626	0.00800027	0.0130678	0.00217293	0	0.0244367	0.00689022
evm.TU.Poalb01G018470.1	0.0141739	0.0186701	0.0164308	0.0136027	0.0124945	0.0142392	0.0318837	0.0163177	0.00988327	0.0136366	0.0268101	0.00954271	0.00908699	0.0394538	0.0205089	0.0167892	0.012017
evm.TU.Poalb01G018480.1	0.00107436	0	0.00113626	0	0.0122426	0.00440278	0.00578402	0.00280921	0.0032982	0.00119232	0.0011061	0.000599253	0.0139875	0.0108383	0	0	0
evm.TU.Poalb01G018490.1	0.000777309	0.00328858	0.00150454	0	0.00246326	0.00638075	0.00101277	0.00136953	0.00259936	0.0164606	0	0	0.00804942	0	0	0	0
evm.TU.Poalb01G018510.1	0.00869594	0	0.00832723	0.00915894	0.00299963	0.00513009	0.00719962	0.0351791	0	0.00854518	0.00317702	0.00183138	0.00914048	0	0.0175837	0	0.0100167
evm.TU.Poalb01G018520.1	0.00192694	0.00752561	0.0047372	0.021307	0.00312685	0.00214925	0.00620849	0.00432251	0.00135103	0.00147515	0.00268624	0.00533935	0.00526252	0.00503026	0	0.023328	0
evm.TU.Poalb01G018530.1	0.0113744	0.0141129	0.00796292	0.00239185	0.00778039	0.0134928	0.00570828	0.0114625	0.00113776	0.00623221	0.00355905	0.00246476	0.0087417	0.012771	0	0.00422107	0.0192753
evm.TU.Poalb01G018540.1	0.0134067	0.054638	0.0159994	0.00543149	0.0249646	0.00654638	0.039132	0.0207887	0.00706165	0.00935555	0.0111573	0.0101634	0.0302826	0.304517	0.01632	0.0097975	0
evm.TU.Poalb01G018550.1	0	0	0	0	0	0	0	0	0	0.000506919	0	0	0	0	0	0	0
evm.TU.Poalb01G018560.1	0.0366921	0.034168	0.040894	0.0358707	0.0391273	0.0501718	0.0284622	0.0381994	0.0521606	0.0479693	0.0240081	0.0511331	0.0484471	0.0171012	0.0269005	0.0378841	0.0304619
evm.TU.Poalb01G018570.1	0.0055742	0.0032166	0.000809528	0.0066889	0.0174794	0.00248317	0.00391648	0.000494519	0.008031	0.00703053	0.0026242	0.00108853	0.00310449	0.00646856	0	0.00684459	0
evm.TU.Poalb01G018580.1	0	0	0.00169162	0	0.00343911	0.00441208	0.00283463	0.000758984	0.00251301	0.00328975	0	0	0	0.0231823	0.105581	0.00215918	0.00195267
evm.TU.Poalb01G018590.1	0.0575242	0.0803893	0.0506555	0.0702346	0.0616822	0.0627923	0.0561636	0.0583221	0.0499707	0.0639758	0.111059	0.0728233	0.075049	0.0514654	0.0663759	0.0765404	0.0386741
evm.TU.Poalb01G018600.1	0.360387	0.483963	0.382229	0.323529	0.402822	0.341879	0.245576	0.393838	0.244453	0.395941	0.384117	0.287042	0.418894	0.263829	0.390519	0.415794	0.301427
evm.TU.Poalb01G018610.1	0.300231	0.657701	0.469285	0.778004	0.463318	0.725139	0.575962	0.432447	0.45152	0.624487	0.829969	0.55701	0.636414	0.290918	0.681121	0.655232	0.554124
evm.TU.Poalb01G018620.1	0.263366	0.447833	0.37662	0.172926	0.361165	0.430314	0.129952	0.323831	0.187617	0.268639	0.251779	0.277836	0.243968	0.0761262	0.370451	0.271704	0.324669
evm.TU.Poalb01G018630.1	0.00172716	0.0140389	0.00229561	0	0.00142728	0	0	0.0029547	0.0011867	0	0.00392388	0.00113931	0.00125677	0.00880475	0.0147106	0	0
evm.TU.Poalb01G018640.1	0.246659	0.179391	0.196374	0.29693	0.373681	0.219693	0.190537	0.204584	0.232758	0.214269	0.264013	0.270166	0.405196	0.186128	0.358218	0.403412	0.213111
evm.TU.Poalb01G018650.1	0.0139669	0.0413279	0.0225175	0.0288254	0.0258145	0.0255813	0.0202427	0.0136089	0.0272643	0.0175429	0.00441777	0.0226196	0.0124739	0.0012958	0.00312924	0.0141081	0.0359741
evm.TU.Poalb01G018660.1	0.171519	0.265858	0.151893	0.0863384	0.209185	0.161184	0.0737618	0.145521	0.121455	0.102228	0.101464	0.102269	0.111722	0.127636	0.079071	0.127283	0.148757
evm.TU.Poalb01G018670.1	0.0111744	0.0418091	0.0289921	0.142791	0.0494169	0.0398461	0.0205787	0.00850186	0.0433083	0.0620973	0.0523811	0.0550167	0.0696069	0.00602634	0.0436114	0.0103158	0.0250202
evm.TU.Poalb01G018690.1	0.00806588	0.00839981	0.018827	0.0102451	0	0.00153232	0.00291337	0.00232803	0	0.0127717	0.0162559	0.0472271	0.0176269	0.00302361	0.127177	0.151804	0.371036
evm.TU.Poalb01G018700.1	0.137242	0.15248	0.210139	0.268439	0.133278	0.221489	0.0772354	0.165484	0.255863	0.226681	0.265109	0.200833	0.385792	0.0233792	0.205852	0.191456	0.153337
evm.TU.Poalb01G018710.1	0.203946	0.127109	0.125185	0.119423	0.187173	0.128507	0.0794778	0.314536	0.216204	0.11237	0.110975	0.131654	0.198258	0.0807553	0.146466	0.0693896	0.287027
evm.TU.Poalb01G018720.1	0.00309907	0.00786815	0.00170852	0.00135163	0.00671038	0	0.00680645	0.0139216	0.00129423	0.00263802	0.0100618	0.00155284	0	0	0	0	0.0113297
evm.TU.Poalb01G018730.1	0	0	0	0.00127398	0	0	0	0	0	0	0.00298335	0	0	0	0	0	0
evm.TU.Poalb01G018740.1	0.00160899	0	0.0047673	0.000574396	0.00373455	0	0	0.00206141	0.00292609	0.0004441	0.00218627	0.00449097	0.00223844	0.000545852	0.0151189	0	0.00899323
evm.TU.Poalb01G018750.1	0.22569	0.459991	0.226247	0.249934	0.339941	0.352933	0.181289	0.292635	0.16569	0.260574	0.310766	0.276366	0.305333	0.115103	0.330208	0.281448	0.360322
evm.TU.Poalb01G018780.1	0.211046	0.155781	0.240169	0.293582	0.205435	0.275075	0.224949	0.288469	0.217356	0.306064	0.345088	0.28367	0.397375	0.136143	0.236766	0.476687	0.313296
evm.TU.Poalb01G018790.1	0.0227995	0.0726215	0.0839202	0.104652	0.0320527	0.0416007	0.0304767	0.079468	0.0204704	0.0725653	0.0647001	0.0496172	0.0216551	0.00949135	0.265833	0.0298213	0.0358364
evm.TU.Poalb01G018800.1	0.509954	0.713993	0.641649	0.712108	0.493673	0.746666	0.38142	0.738626	0.531853	0.633859	0.784964	0.638705	0.983075	0.306199	1.11866	0.504773	0.591749
evm.TU.Poalb01G018810.1	0.00354428	0.00811725	0.00585844	0.0146763	0.00153466	0.0167749	0.126432	0.00417326	0.00329807	0.00118192	0.00642708	0.0136554	0.00793883	0.0471385	0	0.179586	0.00376252
evm.TU.Poalb01G018820.1	0.0202903	0.0451287	0.0300278	0.0803988	0.0273303	0.0858487	0.0225539	0.042357	0.0392837	0.299168	0.419382	0.0359133	0.0781157	0.0108364	0.0653791	0.0285403	0.0259889
evm.TU.Poalb01G018830.1	0.00885462	0.00839646	0.013068	0.00731862	0.0189709	0.00676196	0.0242534	0.0148895	0.0067979	0.0100206	0.0218514	0.00546801	0.0170818	0.0466454	0.0355257	0.00763479	0.0210193
evm.TU.Poalb01G018840.1	0.0196453	0.0408107	0.0192666	0.0187871	0.0199195	0.0187655	0.0131956	0.0425661	0.0201958	0.0229381	0.0163401	0.0169689	0.0259006	0.0100903	0.0260686	0.00591934	0.023641
evm.TU.Poalb01G018850.1	0.00049867	0	0	0	0.00326432	0	0	0	0	0	0	0	0.00112	0	0	0	0
evm.TU.Poalb01G018860.1	0.0232326	0.0517708	0.0349048	0.0417928	0.024882	0.0636264	0.0251438	0.0460358	0.0168356	0.0397114	0.040212	0.0492793	0.0543485	0.0279155	0.0533085	0.0266231	0.0533109
evm.TU.Poalb01G018880.1	0.0107604	0.0286249	0.0945106	0.0637806	0.00905548	0.187566	0.0225387	0.00397556	0.0157015	0.0421398	0.479188	0.104745	0.04192	0.0121101	0.0414806	0.0521187	0.0340541
evm.TU.Poalb01G018890.1	0.0046968	0.0281471	0.0155966	0.0146262	0.00307094	0.0221287	0.01722	0.00703486	0.00345911	0.0105533	0.0154142	0.01458	0.00937015	0.000620853	0.0239951	0.0071359	0.00329165
evm.TU.Poalb01G018900.1	0.0225347	0.035038	0.049293	0.0546178	0.0368324	0.0683112	0.0423335	0.0439123	0.0471629	0.0596493	0.0571974	0.0696503	0.0387724	0.0265392	0.135989	0.0660329	0.0157155
evm.TU.Poalb01G018910.1	0.018475	0.0413204	0.0610565	0.320155	0.0192658	0.0638624	0.0190559	0.0166843	0.102856	0.121209	0.103634	0.171208	0.0243805	0.0140405	0.0175258	0.0428792	0.0667129
evm.TU.Poalb01G018920.1	0.370176	0.317033	0.311798	0.325657	0.299942	0.35373	0.189139	0.440025	0.2216	0.331259	0.363688	0.328452	0.438015	0.14519	0.37968	0.31076	0.356225
evm.TU.Poalb01G018930.1	0.0263585	0.0398323	0.0298035	0.044083	0.0238778	0.0457449	0.0246474	0.0315845	0.0125467	0.0273278	0.050366	0.0307434	0.0853743	0.00809542	0.0272343	0.03637	0.0248737
evm.TU.Poalb01G018950.1	0.775781	1.19856	1.96952	4.94313	0.608653	1.86277	0.66972	0.790434	1.59607	2.78698	3.52234	2.85702	0.984273	0.224382	1.56505	1.01466	1.54805
evm.TU.Poalb01G018960.1	0.595523	0.606163	0.850551	1.12181	0.579477	0.752674	0.286285	0.917651	0.819468	0.849704	0.677645	0.849	1.44495	0.163011	0.998394	0.837247	1.41453
evm.TU.Poalb01G018970.1	0.87365	1.1522	0.538726	0.572438	0.927699	0.428391	0.340685	1.0505	0.762439	0.651357	0.59362	0.726167	0.583339	0.295947	0.763629	0.592422	0.871326
evm.TU.Poalb01G018980.1	0.00326145	0.00259135	0.000394989	0	0.00401616	0.00446215	0	0.00216819	0	0.000857828	0	0.00372042	0	0	0.0113355	0	0
evm.TU.Poalb01G018990.1	0.221499	0.475838	0.233676	0.298753	0.330002	0.307329	0.126786	0.260982	0.275633	0.336846	0.353098	0.280448	0.350806	0.0839846	0.442181	0.289081	0.226626
evm.TU.Poalb01G019000.1	0.00567388	0.00139024	0.0052924	0.00438716	0	0.000482064	0.00109733	0.00535768	0	0.00129654	0.00884285	0.000615182	0.00289099	0.00369415	0	0	0.00359313
evm.TU.Poalb01G019010.1	0.0119175	0.0129246	0.0134769	0.0177185	0.00874839	0.0101395	0.00876458	0.00959002	0.0112965	0.0815639	0.114061	0.0154657	0.0248696	0.00158856	0.0348907	0.0327947	0.00559779
evm.TU.Poalb01G019020.1	0.0637619	0.0931139	0.0644917	0.0786847	0.0628419	0.0620177	0.0890051	0.062258	0.0696793	0.105964	0.132509	0.101669	0.124363	0.057635	0.0796865	0.168438	0.0554506
evm.TU.Poalb01G019030.1	0.602822	0.852551	0.666846	0.507287	0.596115	0.622652	0.344059	0.645252	0.466159	0.548051	0.608171	0.593592	0.489897	0.270049	0.651936	0.42379	0.569784
evm.TU.Poalb01G019040.1	0.204726	0.332863	0.265859	0.310907	0.235802	0.255372	0.149015	0.239657	0.217957	0.277864	0.240853	0.241651	0.219204	0.0973046	0.399105	0.181793	0.231801
evm.TU.Poalb01G019050.1	0	0	0	0	0	0	0	0	0.00142801	0	0	0	0	0	0	0	0
evm.TU.Poalb01G019060.1	0.0142071	0.0191903	0.0275169	0.0567765	0.0220705	0.0537272	0.00377427	0.0163072	0.0180583	0.0293302	0.0284816	0.0216119	0.0139738	0.00272378	0.043433	0.0679577	0.0124361
evm.TU.Poalb01G019070.1	0.00102368	0	0	0	0	0	0	0	0	0	0	0	0	0	0	0	0
evm.TU.Poalb01G019080.1	0.0191235	0.0196051	0.018017	0.0236565	0.0166946	0.015515	0.0129168	0.016315	0.0188052	0.00821299	0.0160602	0.0127552	0.00332402	0.00955332	0.0195042	0.004863	0.0346127
evm.TU.Poalb01G019090.1	0.311078	0.283988	0.272464	0.294857	0.302837	0.322301	0.300354	0.330399	0.2885	0.252342	0.276203	0.205773	0.398088	0.221441	0.252769	0.477207	0.313631
evm.TU.Poalb01G019100.1	0.231102	0.287127	0.225453	0.210164	0.218103	0.218495	0.26242	0.288958	0.166738	0.182818	0.223667	0.174656	0.168977	0.278538	0.321281	0.318669	0.227759
evm.TU.Poalb01G019130.1	0	0	0	0	0	0	0	0	0	0	0	0	0.0102697	0	0	0	0
evm.TU.Poalb01G019170.1	0.000985805	0	0	0	0.00108389	0.0013222	0.000468645	0	0.00235087	0	0.00135118	0	0	0	0	0	0
evm.TU.Poalb01G019190.1	0.0542419	0.0952576	0.0369253	0.0478279	0.0333299	0.0511426	0.0365394	0.046054	0.0332879	0.0710107	0.0649166	0.0259388	0.0573971	0.0351538	0.0421416	0.0790034	0.0402585
evm.TU.Poalb01G019200.1	0.00239068	0.0114726	0.00397282	0.0115547	0.0107112	0.012961	0	0.00655772	0.00295212	0.00522012	0.00722251	0.00335119	0.00629482	0	0	0	0.00779597
evm.TU.Poalb01G019210.1	0	0	0	0	0.00216728	0	0	0	0	0	0	0	0	0	0	0	0
evm.TU.Poalb01G019240.1	0.000402794	0	0.00131908	0	0.00472892	0	0.00761433	0	0	0	0	0	0	0.00483626	0	0.0452953	0
evm.TU.Poalb01G019250.1	0.109773	0.188247	0.167302	0.152478	0.221738	0.290473	0.110954	0.143361	0.100146	0.203374	0.263138	0.16953	0.299846	0.132	0.243732	0.203134	0.0983439
evm.TU.Poalb01G019260.1	0.0347859	0.0911491	0.0843577	0.0840805	0.0531701	0.0737095	0.0895206	0.070227	0.0389534	0.0866274	0.0746954	0.0557332	0.127109	0.0811964	0.145088	0.126478	0.0637961
evm.TU.Poalb01G019270.1	0.00270797	0.011559	0.012442	0	0.003899	0.0174175	0.00208457	0.0057175	0.000746814	0.0023335	0.00601276	0.000395515	0.00404236	0	0.0163771	0	0.00244468
evm.TU.Poalb01G019280.1	0.0075757	0.0166217	0.0320009	0.010357	0.00534974	0.0489125	0.00839841	0.00749002	0.00576946	0.0362393	0.0177754	0.0142804	0.00848234	0	0.0318812	0.0706394	0.00555438
evm.TU.Poalb01G019290.1	0.00454802	0.00245547	0.0145591	0.00556164	0.0110351	0.00297983	0.00375329	0.00467116	0.00296479	0.00312112	0	0.00182673	0.0011046	0	0.389777	0	0.0634391
evm.TU.Poalb01G019300.1	0	0	0	0	0	0	0	0	0	0	0	0	0	0	0	0	0.00974685
evm.TU.Poalb01G019310.1	0.013833	0.00722318	0.047756	0.0546576	0.0162699	0.0295214	0.0146861	0.0463794	0.0134032	0.0708888	0.0588641	0.0129238	0.0480365	0.0172873	0.0706121	0.0391837	0.0321846
evm.TU.Poalb01G019320.1	0.133638	0.471787	0.326105	0.286969	0.274023	0.499884	0.179509	0.39351	0.152909	0.431155	0.426248	0.179259	0.399146	0.0622661	0.468802	0.225986	0.226313
evm.TU.Poalb01G019330.1	0.0141508	0.00893354	0.015271	0.0203867	0.0124328	0.0222614	0.00754193	0.00591556	0.00531578	0.0116997	0.0212508	0.0178556	0.0104497	0.0106125	0	0.00229747	0.00104115
evm.TU.Poalb01G019340.1	0.2083	0.508186	0.282586	0.356339	0.314483	0.363704	0.213433	0.329072	0.226921	0.545733	0.373686	0.321492	0.504243	0.168531	0.368961	0.285634	0.24503
evm.TU.Poalb01G019350.1	0.048936	0.0905809	0.111182	0.178441	0.0738059	0.172181	0.0504535	0.0642243	0.0964311	0.206593	0.216201	0.187412	0.40068	0.0278703	0.197663	0.263079	0.158514
evm.TU.Poalb01G019360.1	0.35871	0.374041	0.112654	0.119159	1.28896	0.1832	0.623157	0.115136	0.130209	0.135482	0.229217	0.209342	0.721095	1.8225	0.0908153	1.72722	0.147478
evm.TU.Poalb01G019370.1	0.0721983	0.153738	0.309964	1.47758	0.0825039	0.225076	0.105406	0.0682832	0.363778	0.526453	0.665551	0.423887	0.104014	0.0325659	0.536165	0.137957	0.242648
evm.TU.Poalb01G019380.1	0.0121416	0.0286019	0.0299057	0.0366417	0.01483	0.0246475	0.0228718	0.0110341	0.0146957	0.0403163	0.0404341	0.0158096	0.0155913	0.00573883	0.0379085	0.0077105	0.00463785
evm.TU.Poalb01G019400.1	0.0401879	0.058002	0.0556495	0.0348801	0.0536312	0.084595	0.0412085	0.0711442	0.0335559	0.0386659	0.0929853	0.0242918	0.0491486	0.0797584	0.0717821	0.0788636	0.0731442
evm.TU.Poalb01G019410.1	0.0213976	0.0401402	0.0407669	0.0443882	0.0113269	0.0418092	0.0255209	0.0305516	0.0255336	0.0197775	0.0372086	0.0303771	0.0342206	0.0185131	0.0314216	0.0223641	0.00219754
evm.TU.Poalb01G019420.1	0.00498338	0.0183432	0.01859	0.0452326	0.00441806	0.0365733	0.0142537	0.0125806	0.0155275	0.049976	0.0482114	0.0371065	0.028344	0.00366247	0.057168	0.0394282	0.0471367
evm.TU.Poalb01G019430.1	0.0201921	0.0489516	0.0130666	0.0140424	0.0692669	0.0310824	0.0215378	0.0273408	0.0241204	0.0319358	0.00642268	0.00760577	0.00739191	0.0152844	0.0306334	0.0170558	0.0150661
evm.TU.Poalb01G019440.1	0.00986329	0.00878306	0.00597732	0.0136467	0.0205653	0.0100416	0.0105594	0.0157245	0.00815948	0.013778	0.00496167	0.0146353	0.0179879	0.00185321	0.0245745	0.00462347	0.00689597
evm.TU.Poalb01G019450.1	0.0690101	0.132673	0.0629328	0.0633193	0.0908144	0.0974509	0.0802023	0.0764736	0.0768468	0.0648406	0.0656059	0.073128	0.0938006	0.0486475	0.0692783	0.0486864	0.110652
evm.TU.Poalb01G019460.1	0.190926	0.274034	0.206741	0.224195	0.291429	0.217317	0.191594	0.298651	0.195335	0.217409	0.263922	0.14217	0.286199	0.1874	0.355602	0.324363	0.212056
evm.TU.Poalb01G019470.1	0.0327774	0.0449758	0.04265	0.123226	0.0100586	0.0479587	0.0159186	0.0261542	0.0204018	0.063871	0.0396193	0.0537898	0.0122867	0.0028116	0.106902	0.020388	0.0483647
evm.TU.Poalb01G019480.1	0.000405041	0	0	0	0	0	0	0	0	0	0	0	0	0	0	0	0
evm.TU.Poalb01G019490.1	0	0	0.000553085	0	0	0	0	0.000738106	0	0	0	0	0	0	0	0	0
evm.TU.Poalb01G019500.1	0.00665404	0.0075364	0.00410913	0.00819522	0.0201129	0.0123146	0.00368499	0.0057693	0.000877689	0.00187669	0.00297836	0.00555158	0.00558379	0	0	0	0.0111348
evm.TU.Poalb01G019510.1	0.0415954	0.0238075	0.0356653	0.0392	0.057009	0.0351249	0.0178493	0.0415706	0.0370332	0.0557848	0.0367142	0.0240676	0.0633084	0.0196439	0.0300152	0.0217647	0.0776571
evm.TU.Poalb01G019520.1	0.0512636	0.0979427	0.0932506	0.074206	0.0567586	0.119718	0.0690597	0.0949127	0.043026	0.0902549	0.108247	0.0596726	0.0812717	0.0542965	0.142815	0.151276	0.0290457
evm.TU.Poalb01G019550.1	0.00122687	0.00568491	0.000986527	0	0.00159921	0	0	0.00422235	0	0	0	0	0	0	0	0	0
evm.TU.Poalb01G019560.1	0.201025	0.29417	0.135321	0.210445	0.160727	0.236275	0.117186	0.297326	0.134357	0.170205	0.239037	0.156606	0.31088	0.0787276	0.326766	0.0776871	0.242175
evm.TU.Poalb01G019570.1	0	0.00296604	0.00459202	0	0	0.000718564	0	0.0016624	0	0.000933639	0	0.00420691	0.00177585	0	0	0	0
evm.TU.Poalb01G019580.1	0	0	0	0	0	0	0	0.000666478	0	0.000333363	0	0	0	0	0	0	0
evm.TU.Poalb01G019590.1	0	0	0.00017114	0	0	0	0	0	0	0	0	0	0	0	0	0	0
evm.TU.Poalb01G019600.1	0.000342957	0	0	0	0	0	0	0.00265417	0	0	0	0.00207735	0	0	0	0.00694773	0
evm.TU.Poalb01G019610.1	0.00130714	0	0.000424704	0	0.000239065	0.00129018	0.0035429	0.0096152	0	0.00148816	0.00306898	0.000924278	0.00244903	0.00130061	0.0177957	0.01836	0.0160812
evm.TU.Poalb01G019620.1	0.344376	0.608052	0.346877	0.269732	0.976757	0.64676	0.27556	0.272196	0.2464	0.321813	0.34639	0.30527	0.425774	0.4394	0.207789	0.429843	0.233816
evm.TU.Poalb01G019630.1	0	0	0	0	0	0	0	0	0	0	0	0	0	0.00110612	0	0	0
evm.TU.Poalb01G019650.1	0.00904621	0.0388901	0.0267845	0.0380087	0.00517347	0.00786327	0.0186956	0.021225	0.00147484	0.016943	0.058866	0.0227378	0.0213887	0.00681697	0.0693486	0.0248233	0.00861862
evm.TU.Poalb01G019670.1	0	0	0	0	0	0	0	0.00414794	0.000318397	0	0	0	0	0	0	0	0
evm.TU.Poalb01G019680.1	0.00988704	0.0166988	0.00751182	0.018708	0.0107388	0.0241183	0.0180317	0.0300921	0.0135324	0.0317887	0.0121026	0.0132172	0.0177523	0.00363755	0.0102325	0.0284172	0.0112575
evm.TU.Poalb01G019690.1	0.104232	0.1197	0.153003	0.28774	0.161187	0.201148	0.115219	0.134136	0.130905	0.19252	0.239022	0.133608	0.282879	0.0731425	0.154457	0.17212	0.105485
evm.TU.Poalb01G019720.1	0.000356378	0	0	0	0	0	0	0	0	0	0	0	0	0	0	0	0
evm.TU.Poalb01G019730.1	15.1998	11.9459	14.6342	15.5488	14.0008	17.4598	8.42878	16.117	14.3179	16.4329	14.9989	16.5007	20.072	5.79885	17.3225	16.565	14.0672
evm.TU.Poalb01G019740.1	10.3786	7.47538	17.1633	7.48113	12.3311	19.6028	4.69379	9.19013	15.2952	8.63843	6.75259	12.4823	6.29308	4.20672	5.40253	4.90702	6.53081
evm.TU.Poalb01G019750.1	0.405025	0.537156	0.336265	0.342397	1.01031	0.541111	0.304299	0.69432	0.691696	0.414934	0.407629	0.420284	0.392525	0.550809	0.894713	0.335021	0.451515
evm.TU.Poalb01G019760.1	0.411713	0.562802	0.548758	0.384664	0.450848	0.558859	0.291256	0.443796	0.369969	0.406593	0.266707	0.440264	0.292379	0.18939	0.375622	0.290894	0.500399
evm.TU.Poalb01G019770.1	3.03995	2.41876	7.04823	3.20639	0.798564	1.07263	1.4826	3.35203	2.90412	3.0494	2.09558	1.60281	1.3467	0.472559	12.5776	1.4398	6.97238
evm.TU.Poalb01G019780.1	0.012439	0.0248566	0.0157577	0.0205202	0.0198377	0.0297958	0.0114013	0.0165969	0.0139267	0.0157472	0.0306025	0.0324786	0.0225355	0.0105354	0.0620339	0.0445802	0.00223553
evm.TU.Poalb01G019790.1	0.271476	0.28937	0.242836	0.183154	0.344757	0.288673	0.210052	0.40181	0.198405	0.279823	0.253037	0.151655	0.390352	0.297914	0.393486	0.343387	0.49553
evm.TU.Poalb01G019800.1	0.293444	0.754623	0.734829	1.0858	0.3732	0.874618	0.283838	0.695596	0.471519	1.08624	1.30171	0.727233	0.763716	0.265295	1.49453	0.499281	0.425909
evm.TU.Poalb01G019810.1	0	0	0	0	0	0	0.000196465	0	0	0	0	0	0	0	0	0	0
evm.TU.Poalb01G019820.1	0	0	0	0.000326499	0	0.000185524	0	0	0	0	0	0	0	0	0	0	0
evm.TU.Poalb01G019830.1	0.0454548	0.080857	0.0663644	0.0668312	0.0265221	0.108722	0.0509904	0.064117	0.0348686	0.0876999	0.0697958	0.0565852	0.0932289	0.00762198	0.0467766	0.0389578	0.0333246
evm.TU.Poalb01G019840.1	0.021539	0.0645661	0.0346461	0.113127	0.0248761	0.050608	0.0437627	0.0504807	0.0495102	0.0849829	0.109172	0.0607825	0.0561992	0.0483207	0.0432018	0.0486313	0.0411647
evm.TU.Poalb01G019850.1	0.0172752	0.00757282	0.00532474	0.00808686	0.0126321	0.00629232	0.0115359	0.0113751	0.00742107	0.0168211	0.00476238	0.00488412	0.027778	0.0238215	0.0139152	0.0540648	0.00291637
evm.TU.Poalb01G019860.1	0	0	0.00136758	0	0	0	0	0	0	0	0	0	0	0	0	0	0
evm.TU.Poalb01G019870.1	0.0181463	0.0101005	0.0242687	0.0264573	0.0215648	0.0264221	0.00772078	0.0298501	0.022913	0.0210894	0.0553592	0.0110749	0.00733834	0.0171404	0.0180321	0.0242723	0.0894173
evm.TU.Poalb01G019880.1	0.0413045	0.0770625	0.0425615	0.069072	0.0439487	0.0709042	0.0393473	0.0705158	0.0347137	0.0719552	0.043875	0.040046	0.0517584	0.0462585	0.0464764	0.0434548	0.0285852
evm.TU.Poalb01G019890.1	0.00894677	0.0221831	0.00804288	0.0246391	0.0143928	0.012016	0.0149003	0.0194243	0.00890593	0.00440664	0.0315398	0.00658377	0.0313784	0.0141754	0.0253086	0.00290093	0.00292089
evm.TU.Poalb01G019900.1	0.0634811	0.0472915	0.105357	0.130045	0.0585483	0.0935847	0.108527	0.145688	0.0753598	0.0953344	0.127189	0.11284	0.111461	0.090796	0.126502	0.204808	0.0471843
evm.TU.Poalb01G019920.1	0.00842255	0.014866	0.0170534	0.000652311	0.00826662	0.0209639	0.0118438	0.00190766	0.00171405	0.00849251	0.00316024	0.0150031	0.00922183	0.0171194	0	0	0
evm.TU.Poalb01G019930.1	0	0	0	0	0	0	0.00212336	0.000600008	0	0	0	0	0	0.00426353	0	0	0
evm.TU.Poalb01G019940.1	0	0	0	0.000924779	0	0	0	0	0	0	0	0	0	0	0	0	0
evm.TU.Poalb01G020000.1	0	0	0.00235361	0	0	0	0.00176801	0	0	0	0	0	0	0	0	0	0
evm.TU.Poalb01G020030.1	15.4122	51.5957	18.8077	22.6219	20.9833	24.7554	197.416	16.7715	15.4279	23.5327	28.1833	22.3631	29.3632	300.939	37.3347	38.2814	16.8405
evm.TU.Poalb01G020040.1	0.290708	0.219928	0.259268	0.245706	0.303635	0.262797	0.262181	0.444091	0.312859	0.244547	0.292462	0.276459	0.45378	0.27469	0.348708	0.655281	0.312778
evm.TU.Poalb01G020050.1	0.306193	0.201538	0.234342	0.255397	0.213243	0.263676	0.192032	0.391435	0.216876	0.248676	0.333985	0.238882	0.285366	0.138826	0.19179	0.35481	0.417992
evm.TU.Poalb01G020060.1	0.0156442	0.0290316	0.0227214	0.0248966	0.0237366	0.0163731	0.0164114	0.019577	0.00861665	0.0267633	0.0169261	0.0267857	0.0158775	0.0060991	0	0.0144422	0.016986
evm.TU.Poalb01G020070.1	0.0223436	0.0475336	0.033625	0.0574469	0.0231181	0.0379154	0.0690762	0.0238737	0.0132955	0.0689807	0.0352072	0.0321503	0.0275985	0.0153063	0.039789	0.0508239	0.0137184
evm.TU.Poalb01G020080.1	0.0253934	0.0647341	0.0540169	0.0758351	0.0367767	0.068111	0.033395	0.0200664	0.054322	0.0481278	0.0561578	0.0398511	0.0835122	0.00297438	0.00433604	0.00831165	0.0386506
evm.TU.Poalb01G020090.1	0.0142683	0.0191173	0.0364739	0.0330219	0.0309278	0.0409192	0.0232861	0.0249444	0.00889579	0.0340731	0.0403106	0.00948133	0.0576619	0.0148014	0.0858358	0.0165455	0.0183291
evm.TU.Poalb01G020100.1	0	0	0.000847848	0.000772941	0.00163213	0	0	0	0	0	0	0	0	0	0	0.0020815	0
evm.TU.Poalb01G020120.1	0.000411457	0	0	0	0	0	0.0016267	0	0	0	0	0	0	0.00538794	0	0	0
evm.TU.Poalb01G020130.1	0.000544184	0	0.00376031	0	0	0	0	0.00061058	0	0	0	0	0	0.000391392	0	0	0
evm.TU.Poalb01G020140.1	0.0680974	0.0544407	0.10132	0.108924	0.054287	0.0584222	0.0719614	0.136518	0.0996507	0.08525	0.0749481	0.0848929	0.0652012	0.0661992	0.0858659	0.143316	0.0899972
evm.TU.Poalb01G020150.1	0.00763396	0.00237716	0.00590392	0.00575505	0.00674157	0	0.00784807	0.0108278	0.00344699	0.00819419	0.00688952	0.00125594	0.00602113	0.00339373	0	0.00862038	0.00297001
evm.TU.Poalb01G020170.1	0.363369	0.340958	1.5656	0.719952	0.0965819	0.39212	0.259611	0.107355	0.345155	0.426929	0.502102	1.01218	0.174997	0.0777836	0.268513	1.37591	0.0897216
evm.TU.Poalb01G020180.1	0.0185349	0.0188647	0.0888684	0.0360498	0.00567817	0.0181201	0.0196173	0.0110716	0.0160571	0.0220339	0.0433045	0.0474504	0.0288622	0.00105583	0.00676074	0.121477	0
evm.TU.Poalb01G020200.1	0	0	0	0	0	0.00553438	0	0	0	0	0	0	0	0	0	0	0
evm.TU.Poalb01G020210.1	0.00658506	0.0184771	0.0346848	0.107931	0.0130525	0.0465312	0.0119482	0.0112318	0.0174748	0.0486809	0.0237687	0.0645797	0.0089842	0.00385929	0.0218864	0.0181129	0.0103686
evm.TU.Poalb01G020220.1	0	0	0	0	0	0	0	0	0	0	0	0.000558468	0	0	0	0	0
evm.TU.Poalb01G020250.1	0.090434	0.236149	0.133339	0.130225	0.253998	0.343175	0.124287	0.0770343	0.113705	0.118448	0.192122	0.118679	0.141435	0.0849956	0.113928	0.0922558	0.0690786
evm.TU.Poalb01G020260.1	0.00346781	0	0	0.00359347	0.00302537	0.00629865	0	0.00218674	0	0	0	0	0	0	0	0	0
evm.TU.Poalb01G020270.1	0.453004	0.339371	0.298854	0.281629	0.439378	0.240456	0.186132	0.511421	0.559911	0.275594	0.245265	0.310437	0.237785	0.273277	0.337959	0.357233	0.489628
evm.TU.Poalb01G020280.1	0.000481733	0	0	0	0	0	0	0	0	0	0	0	0	0	0	0	0
evm.TU.Poalb01G020290.1	0.0121736	0.0440004	0.0260481	0.0208226	0.0170708	0.024819	0.422721	0.0108819	0.00538172	0.0185346	0.063024	0.0564075	0.0331051	0.130594	0.0678517	0.830231	0.0054134
evm.TU.Poalb01G020300.1	0.209448	0.423262	0.143449	0.13338	0.215183	0.174591	1.39287	0.142858	0.126403	0.170359	0.172272	0.200667	0.218602	3.30006	0.23004	0.777183	0.133307
evm.TU.Poalb01G020320.1	0.00353705	0.0150517	0.00126758	0.00058266	0.00519706	0.0011718	0.00151542	0.00444187	0.00788576	0.0080737	0.00154157	0	0.00168883	0.000466085	0	0.00470735	0.00195049
evm.TU.Poalb01G020330.1	0.0476604	0.032345	0.0513695	0.0657941	0.0182277	0.0187908	0.0393591	0.133799	0.0527658	0.0348427	0.032745	0.0362591	0.0232385	0.0185172	0.0450552	0.0660594	0.107891
evm.TU.Poalb01G020340.1	0.000318482	0.00564663	0.000560505	0.00194178	0.00673741	0.00941905	0.00309118	0	0	0.0262154	0.00435647	0.0022506	0	0	0	0	0
evm.TU.Poalb01G020350.1	0.0636062	0.0572568	0.0770057	0.106825	0.0925408	0.0827635	0.0991841	0.0966695	0.100601	0.0857163	0.0952908	0.108607	0.0795665	0.10271	0.104292	0.280575	0.176351
evm.TU.Poalb01G020360.1	0.232528	0.242474	0.207902	0.183951	0.255792	0.152303	0.140084	0.233247	0.196198	0.207216	0.262985	0.228367	0.271941	0.172238	0.190899	0.275428	0.277128
evm.TU.Poalb01G020370.1	0.354923	0.463765	0.273805	0.312176	0.593302	0.359769	0.255473	0.280987	0.227641	0.286434	0.374677	0.245768	0.39812	0.292863	0.430423	0.395306	0.468056
evm.TU.Poalb01G020380.1	0.0364053	0.0781045	0.121463	0.094575	0.0254544	0.0693655	0.0415164	0.0552342	0.0501437	0.0877709	0.0847821	0.093968	0.0739978	0.0210309	0.0611876	0.0328236	0.0499251
evm.TU.Poalb01G020390.1	0.00299788	0.0145879	0.0181041	0.0306193	0.00193735	0.0150072	0.00130607	0.0100444	0.00423502	0.00359758	0.00289167	0.00546182	0.00422933	0	0.0263434	0.00461984	0
evm.TU.Poalb01G020400.1	0	0	0.000611042	0.00112133	0	0	0	0	0	0	0	0	0	0	0	0	0
evm.TU.Poalb01G020410.1	0.00091915	0	0.00325235	0.0153959	0.000809409	0.00266916	0	0	0.00266495	0.0021489	0.00612624	0.00962817	0	0	0.0138657	0.00632273	0
evm.TU.Poalb01G020430.1	0.52508	0.637987	0.754936	0.883954	0.607286	1.06147	0.38923	0.896316	1.30565	0.770314	0.933091	0.872916	1.07023	0.24476	1.47743	0.923127	0.597356
evm.TU.Poalb01G020440.1	0	0	0	0	0	0	0	0	0	0	0	0.0131875	0	0	0	0	0
evm.TU.Poalb01G020450.1	0.000744021	0.00296304	0	0	0	0	0.00066894	0	0.00123189	0.00268454	0	0	0	0	0	0	0
evm.TU.Poalb01G020460.1	0.000874218	0	0.000391239	0.00222836	0	0.00121892	0	0	0	0	0	0.00137523	0	0.000392599	0	0	0
evm.TU.Poalb01G020470.1	0	0	0	0	0	0	0	0	0	0	0	0.00095402	0	0	0	0	0
evm.TU.Poalb01G020480.1	0.182196	0.0727122	0.139691	0.113403	0.188647	0.107114	0.147405	0.129536	0.139516	0.149105	0.0791193	0.105599	0.0750084	0.14851	0.048867	0.09533	0.188689
evm.TU.Poalb01G020500.1	0.625722	0.465503	0.535178	0.654193	0.673796	0.663883	0.390644	0.733064	0.58583	0.668596	0.780273	0.530895	1.19772	0.337316	0.775429	1.21276	0.750362
evm.TU.Poalb01G020510.1	0.42434	0.308677	0.0849495	0.0752378	0.880756	0.074633	0.0580129	0.0426322	0.073408	0.0995966	0.106072	0.106096	0.0738186	0.100548	0.0456882	0.171666	0.0427492
evm.TU.Poalb01G020520.1	0.0330179	0.032204	0.00642055	0.00536019	0.0779591	0.0028755	0.00340444	0.00409733	0.00167285	0.00950074	0.00149265	0.0191416	0.0187535	0.00711444	0.0156545	0.00243367	0.0020061
evm.TU.Poalb01G020530.1	0.114563	0.144155	0.0390322	0.0207923	0.251141	0.0273674	0.0292951	0.0126763	0.0291687	0.0383718	0.0413437	0.0554484	0.0457066	0.0330863	0	0.040381	0.0160997
evm.TU.Poalb01G020550.1	0.00134838	0.00325285	0.00175523	0.00951277	0.00293006	0.00678492	0.00624785	0.00756007	0.00340768	0.0184512	0.0118785	0.00150331	0.00155085	0.00597718	0	0.0196301	0.00199635
evm.TU.Poalb01G020560.1	0	0	0.000394887	0.00524815	0.00111964	0	0	0.00116731	0.0016309	0	0.000307675	0.00177834	0	0.00222792	0	0	0
evm.TU.Poalb01G020570.1	0.0144391	0.0294531	0.0180296	0.0565603	0.0179751	0.0292683	0.0119037	0.0246855	0.0205025	0.022075	0.02423	0.0154599	0.0268075	0.00318089	0.0241281	0.0315197	0.0251863
evm.TU.Poalb01G020580.1	0.000258367	0	0	0	0.00225681	0.00336583	0	0.000585073	0.00137335	0.00194041	0.00357364	0	0	0.00420877	0	0.00162188	0
evm.TU.Poalb01G020610.1	0.00323237	0.0214238	0.00498688	0.00152868	0.021586	0.00279161	0.0435801	0.00654184	0.00348261	0.00788683	0.00526683	0.00703458	0.00723934	0.073796	0	0.0351591	0.00218158
evm.TU.Poalb01G020620.1	0.0106809	0.0243245	0.00515353	0.00163806	0.0160783	0.00454176	0.0107132	0.00115875	0	0.0115657	0.000655756	0.00512788	0.0333547	0.0837672	0.0276823	0.00240846	0.00319343
evm.TU.Poalb01G020630.1	0	0	0.000493283	0	0	0	0.0060985	0.00250177	0	0	0	0.00311006	0	0.00907425	0	0	0
evm.TU.Poalb01G020650.1	0.0116519	0.0303533	0.0402761	0.0490859	0.0218242	0.0494196	0.0113842	0.0211503	0.0271589	0.0221687	0.0671046	0.077779	0.0128234	0.00546919	0.0586239	0.0513227	0.046731
evm.TU.Poalb01G020660.1	0.000721824	0	0.000386186	0	0	0	0	0	0	0	0	0	0	0	0	0	0
evm.TU.Poalb01G020670.1	0.0193289	0.0220634	0.00647476	0.027975	0.0225151	0.0176479	0.0112479	0.0159982	0.00586749	0.0235166	0.024606	0.00580847	0.0120489	0.00800952	0	0.0318605	0.00665381
evm.TU.Poalb01G020680.1	0.09295	0.102159	0.0901723	0.0551076	0.115827	0.133551	0.0787913	0.134894	0.0780355	0.071528	0.0826957	0.0696045	0.123804	0.0650386	0.139511	0.0731504	0.174815
evm.TU.Poalb01G020690.1	0	0.00526595	0.00115388	0	0.00232641	0.00551158	0	0	0	0	0	0	0	0	0	0	0
evm.TU.Poalb01G020700.1	0	0	0	0	0	0.000209338	0	0	0	0	0	0	0	0	0	0	0
evm.TU.Poalb01G020710.1	0	0	0	0	0	0	0	0	0.000961205	0	0	0	0	0	0	0.0100889	0
evm.TU.Poalb01G020720.1	0.0145677	0.0303502	0.0251324	0.0310756	0.0232448	0.0358338	0.016175	0.0141183	0.0205895	0.0244482	0.0367339	0.00580284	0.0353437	0.00899195	0.00671037	0.0158909	0.017974
evm.TU.Poalb01G020730.1	0.00186875	0	0.00929331	0	0	0	0.00859457	0.0251629	0	0.00410161	0	0.00172369	0	0	0.0233255	0	0.0465906
evm.TU.Poalb01G020740.1	0.114098	0.0992105	0.0482849	0.0922034	0.0935535	0.0474369	0.10158	0.140861	0.065034	0.133065	0.107203	0.0861395	0.113082	0.0589628	0.0747937	0.178867	0.167179
evm.TU.Poalb01G020750.1	0.0972773	0.0237208	0.0345971	0.0136898	0.0639325	0.0377503	0.0151665	0.0721418	0.0405204	0.0344512	0.0261719	0.0182337	0.0339235	0.0528001	0.00228659	0.0281701	0.083511
evm.TU.Poalb01G020760.1	0.239281	0.240052	0.2165	0.230904	0.227391	0.204059	0.171848	0.249676	0.191351	0.156656	0.167247	0.217298	0.39429	0.119952	0.244025	0.205013	0.178193
evm.TU.Poalb01G020770.1	0.443919	0.165051	0.260313	0.138365	0.21059	0.167876	0.098011	0.183764	0.120256	0.171537	0.126449	0.194003	0.0904158	0.0295765	0.0480772	0.177179	0.0829365
evm.TU.Poalb01G020780.1	0.0232849	0.0580559	0.0342906	0.0306393	0.0413669	0.0292483	0.0254672	0.018789	0.0244524	0.0588711	0.028286	0.0206372	0.0078409	0.0286171	0.0387385	0.0762434	0.0257105
evm.TU.Poalb01G020790.1	0.000900706	0	0.00137722	0	0	0	0	0.00162364	0	0	0	0	0.00517339	0	0	0	0
evm.TU.Poalb01G020800.1	0.263821	0.750758	0.452732	0.292006	0.334294	0.540205	0.508757	0.324334	0.18817	0.339524	0.28486	0.417431	0.346674	0.427885	0.788966	0.575449	0.293421
evm.TU.Poalb01G020810.1	0.134194	0.163779	0.196609	0.208194	0.128239	0.151149	0.232493	0.151345	0.146182	0.182592	0.243244	0.199299	0.244706	0.193206	0.218145	0.502598	0.14971
evm.TU.Poalb01G020820.1	0.0665096	0.117135	0.201055	0.261468	0.0673631	0.185086	0.0750992	0.0909076	0.125486	0.200273	0.215035	0.175793	0.18365	0.0342485	0.333198	0.379799	0.0602115
evm.TU.Poalb01G020830.1	0	0	0	0	0.0015898	0	0	0	0	0	0	0	0	0	0	0	0
evm.TU.Poalb01G020840.1	0.200332	0.399223	0.168932	0.133491	0.325183	0.196896	0.185026	0.15332	0.141933	0.170601	0.228622	0.0958701	0.190365	0.324273	0.0825677	0.199331	0.210562
evm.TU.Poalb01G020850.1	1.02377	0.792483	0.611559	0.601531	1.22813	0.923357	1.45006	1.0774	0.439625	0.728206	0.606771	0.825815	0.743885	2.19488	0.879816	1.29614	0.999967
evm.TU.Poalb01G020860.1	0.00093022	0.0097568	0.00450844	0.00249278	0.00491049	0.0178704	0.00668781	0.00885176	0.00320225	0.00057169	0.000875464	0.00242566	0.0025317	0.00117603	0	0	0
evm.TU.Poalb01G020870.1	0	0	0	0	0.00144639	0	0	0	0	0	0	0	0	0	0	0	0
evm.TU.Poalb01G020880.1	0.209603	0.0878522	0.0948618	0.0460819	0.210861	0.11511	0.0195308	0.0444232	0.0635183	0.050498	0.0465692	0.092855	0.0372973	0.0743721	0.0629723	0.0549791	0.0373957
evm.TU.Poalb01G020890.1	0.0067745	0.00590762	0.00474911	0.00764358	0.000551823	0.00611357	0.00228114	0.00245807	0.00523194	0.00649049	0.00501034	0.00771852	0.00422325	0.00791699	0.0402965	0	0.0283491
evm.TU.Poalb01G020900.1	0.00268384	0	0.00356563	0.00223578	0	0.00183261	0	0	0.00109233	0	0	0	0	0.000570108	0	0	0
evm.TU.Poalb01G020910.1	0.55845	0.218879	0.38198	0.268987	0.247061	0.300281	0.193709	0.537912	0.572325	0.167261	0.225022	0.367735	0.201394	0.12801	0.643789	0.383936	0.45933
evm.TU.Poalb01G020920.1	0	0	0	0	0	0	0	0	0	0.00412942	0	0	0	0	0	0	0
evm.TU.Poalb01G020940.1	0	0.00350467	0	0	0	0	0	0	0	0	0	0	0	0	0	0	0
evm.TU.Poalb01G020950.1	0.00205556	0	0.00964967	0.0041164	0	0.00237794	0	0.0714799	0.00144149	0.0130635	0.0389775	0.00136041	0.000872451	0.0102313	0.0117566	0	0
evm.TU.Poalb01G020960.1	0.010252	0.016811	0.00791853	0.0075171	0.00153417	0.00893116	0.000195614	0.0370964	0.00508095	0.00299227	0.017207	0.035979	0.0161569	0.00094203	0.0998927	0.0241549	0.947249
evm.TU.Poalb01G020970.1	0.00588339	0.00742284	0.00397172	0.0254054	0.00607597	0.000847135	0.0236033	0.00413761	0.00599678	0.00895062	0.00212757	0.0035311	0.00362897	0.00152421	0.0170931	0.00202738	0.00280733
evm.TU.Poalb01G020990.1	0.000254005	0	0.00289346	0	0.000435762	0	0.00280224	0	0	0	0	0	0.00419398	0	0	0	0
evm.TU.Poalb01G021000.1	0.128284	0.209025	0.169796	0.255263	0.186179	0.260042	0.0814956	0.16073	0.113564	0.220332	0.262734	0.183795	0.290778	0.0979449	0.23076	0.178426	0.103359
evm.TU.Poalb01G021010.1	0.00452731	0.0276707	0.0160006	0.00161415	0.0038971	0.0100483	0.00387303	0.0286634	0.00543508	0.0187228	0.0036179	0.00383714	0.0280868	0.00130969	0.00542673	0.0132581	0
evm.TU.Poalb01G021020.1	0.027214	0.0391777	0.0546872	0.0954229	0.0151514	0.0559558	0.0309086	0.0571254	0.029041	0.0663825	0.0967932	0.0560616	0.0483871	0.0386838	0.0674122	0.0956672	0.0406148
evm.TU.Poalb01G021030.1	0.0027255	0.0159009	0.0114636	0.00515936	0.00454841	0.00710397	0.00234777	0.00499982	0.00229482	0.00681261	0.00459568	0.00320615	0.0027227	0	0	0.011894	0
evm.TU.Poalb01G021040.1	0.000963654	0	0	0.00108129	0	0	0	0.000805777	0	0	0	0	0	0.000572949	0	0	0
evm.TU.Poalb01G021050.1	0.00622003	0.0143832	0.0339674	0.0687187	0.0053815	0.00403556	0.0163941	0.0101294	0.0235033	0.0354313	0.0361918	0.0243913	0.00197122	0.00112585	0	0.0140149	0.0444469
evm.TU.Poalb01G021060.1	0	0	0	0	0	0	0	0	0	0	0.00660564	0.00215763	0	0	0	0	0
evm.TU.Poalb01G021070.1	0.0550781	0.0765722	0.118034	0.204974	0.0613947	0.156787	0.0876537	0.0697425	0.0626414	0.139456	0.171453	0.173464	0.191394	0.0389149	0.114233	0.191	0.0771576
evm.TU.Poalb01G021080.1	0.0999802	0.260664	0.210696	0.242053	0.103452	0.247362	0.242359	0.236895	0.101064	0.16973	0.3358	0.1934	0.295223	0.138654	0.397483	0.61348	0.147555
evm.TU.Poalb01G021090.1	0.000936907	0.0102439	0.00623176	0.00427236	0.00254572	0.0154633	0.00768374	0.0152169	0.00266536	0.00369955	0.000578005	0.00512924	0.00851419	0.000545852	0	0.00953232	0.00700614
evm.TU.Poalb01G021100.1	0.0106987	0.0138814	0.0185571	0.0139614	0.00436348	0.0102919	0.0206982	0.0208899	0.00586651	0.0144532	0.0147593	0.0120429	0.000755086	0	0.0163704	0.0042051	0.0231036
evm.TU.Poalb01G021110.1	0.0464794	0.13766	0.125369	0.147074	0.0481242	0.0854	0.0916303	0.0778481	0.0503422	0.203038	1.05606	0.0633255	0.102422	0.0243268	0.39014	0.209549	0.0526686
evm.TU.Poalb01G021120.1	0.199492	0.368602	0.235304	0.262513	0.274198	0.236477	0.178769	0.253734	0.203144	0.212917	0.208803	0.154596	0.273866	0.156635	0.179663	0.191218	0.1763
evm.TU.Poalb01G021130.1	0.00278419	0.00383954	0.00384703	0.00884241	0.00300344	0.00753867	0.00266057	0.00606766	0	0.0017574	0.0115505	0.00249802	0	0.00125577	0	0.00213111	0
evm.TU.Poalb01G021140.1	0.165307	0.135764	0.18205	0.118687	0.198096	0.188392	0.0889553	0.195865	0.171776	0.113255	0.123993	0.14443	0.108123	0.0684526	0.0961627	0.0969662	0.161942
evm.TU.Poalb01G021150.1	0.011774	0.0188065	0.00829492	0.0126162	0.0268485	0.0191422	0.0237523	0.00810205	0.0110476	0.00677733	0.00720407	0.0074082	0.0390427	0.0177214	0	0.00086538	0.00463737
evm.TU.Poalb01G021160.1	0.132833	0.194185	0.155434	0.166426	0.201962	0.218836	0.199334	0.131491	0.142904	0.231278	0.310674	0.135221	0.166539	0.175481	0.231525	0.381461	0.136102
evm.TU.Poalb01G021190.1	0.00110966	0.00276737	0.000878879	0	0	0	0	0	0.00122477	0.00115641	0.000912107	0	0	0	0	0	0
evm.TU.Poalb01G021200.1	0.00199182	0.0122408	0.00342664	0.00653772	0.0101425	0.0111212	0.00361317	0.00724624	0	0.0113624	0.03429	0.00483329	0.193066	0.0116918	0.00905615	0.0139252	0.00349206
evm.TU.Poalb01G021210.1	3.90331	2.87576	2.42274	2.05371	4.0953	1.9004	1.19648	1.82167	2.9625	1.94752	1.85463	2.5948	1.6532	1.31395	1.15785	1.42297	2.24916
evm.TU.Poalb01G021220.1	0.00261447	0.00236375	0	0	0	0	0	0	0.00384053	0	0	0.000335834	0	0	0	0	0.00195677
evm.TU.Poalb01G021230.1	0.336868	0.410452	0.443333	0.310776	0.245561	0.467784	0.273702	0.513972	0.411528	0.351226	0.345324	0.327636	0.388013	0.196577	0.279439	0.421337	0.348614
evm.TU.Poalb01G021240.1	0.000220035	0.00372446	0.00129726	0.000823601	0	0.00172249	0.000216163	0.000867565	0.00677993	0.000575571	0.000354082	0	0.00238441	0.00164971	0	0.00953596	0
evm.TU.Poalb01G021250.1	0.00240669	0.0195232	0.00576703	0.024996	0.0118627	0.0100355	0.00438516	0.00512532	0.0102984	0.0132546	0.00743319	0.0106507	0.0195279	0.00103641	0.0194028	0.0230365	0
evm.TU.Poalb01G021260.1	0.387211	0.223872	0.296519	0.438474	0.282463	0.206494	0.214103	0.775461	0.218554	0.406513	0.40988	0.28136	0.377815	0.0952012	0.189078	0.222843	0.540066
evm.TU.Poalb01G021270.1	0.116666	0.251783	0.31138	0.458002	0.163878	0.375807	0.180165	0.132176	0.144361	0.286314	0.178264	0.343391	0.34646	0.125045	0.175333	0.341359	0.120863
evm.TU.Poalb01G021290.1	1.44083	0.880847	0.903992	0.4332	0.948484	0.520015	0.310553	1.10829	0.948401	0.68943	0.562109	0.692583	0.743025	0.187843	0.2873	0.473389	0.867006
evm.TU.Poalb01G021300.1	0.00167987	0	0	0	0	0.00132652	0.000329621	0.000373808	0.00325694	0	0	0.00186715	0	0	0	0	0
evm.TU.Poalb01G021310.1	12.5558	4.97905	11.6565	9.57232	12.4431	13.0966	5.60179	11.6601	15.5337	8.762	7.22886	9.38715	6.58384	5.20718	4.68773	7.54817	10.5158
evm.TU.Poalb01G021320.1	0.466621	0.364384	0.47742	0.436351	0.527304	0.506621	0.253705	0.452175	0.368567	0.484063	0.488528	0.389026	0.269688	0.182993	0.700145	0.376205	0.527637
evm.TU.Poalb01G021330.1	0.381344	0.43567	0.314007	0.227043	0.538346	0.362379	0.627908	0.359081	0.372013	0.333759	0.395984	0.310283	0.334657	0.782792	0.440724	0.690995	0.407725
evm.TU.Poalb01G021340.1	0.0115869	0.00307485	0.00346391	0.0175872	0.012639	0.021692	0.00723955	0.00764467	0.00117607	0.0258495	0.00796636	0.0099301	0.0351187	0.00644792	0	0.0268568	0.00244468
evm.TU.Poalb01G021350.1	0.00444893	0.00355565	0.00149179	0	0.00116121	0	0.002862	0.00247151	0.00314471	0	0.0036904	0.00179193	0.00203806	0.00967193	0	0	0.0054329
evm.TU.Poalb01G021360.1	3.69441	1.62666	1.86953	1.22311	2.72531	1.4027	0.899085	4.26593	3.15072	1.74677	1.87379	1.76695	1.47388	0.891354	3.49397	2.0881	4.26567
evm.TU.Poalb01G021370.1	1.56893	1.48012	2.02257	1.71534	1.23054	1.74611	1.26628	2.91426	1.30293	2.2219	2.84936	1.87573	4.13601	0.752679	6.07365	2.52849	2.5863
evm.TU.Poalb01G021380.1	0.00872778	0.0188547	0.0147615	0.0204097	0.0266249	0.00962293	0.00973019	0.0131926	0.0211921	0.0201854	0.0392635	0.00399765	0.0271509	0.00753526	0.0312464	0.0195536	0.00858974
evm.TU.Poalb01G021390.1	0.0215843	0.0261699	0.0250139	0.0100876	0.0253874	0.0400768	0.0205235	0.0194279	0.0192658	0.0206952	0.0188216	0.0209056	0.0257411	0.0145075	0.0409803	0.0198596	0.0143103
evm.TU.Poalb01G021400.1	0.000517817	0.00235994	0.000289209	0.000704682	0.00258729	0.00304425	0	0	0	0	0.00648383	0	0	0	0	0	0
evm.TU.Poalb01G021410.1	0.0777528	0.226331	0.28397	0.224401	0.0957387	0.231016	0.153072	0.164244	0.110761	0.226206	0.200697	0.209159	0.158622	0.0947049	0.285774	0.236141	0.170102
evm.TU.Poalb01G021420.1	0.00924231	0.0104978	0.0164439	0.0158774	0.00806717	0.0185458	0.0216664	0.0271622	0.00220989	0.00907575	0.023857	0.0244359	0.436881	0.00760779	0.16039	0.00665793	0.0104848
evm.TU.Poalb01G021430.1	0.0174993	0.0237669	0.0257761	0.00816638	0.022578	0.0180146	0.029365	0.0198848	0.0134134	0.00661218	0.0160152	0.0166556	0.0238922	0.0241145	0.0396366	0.038672	0.0120892
evm.TU.Poalb01G021440.1	0	0	0.000715099	0.0103252	0	0	0.00038964	0.000355655	0	0.00171786	0	0.00155342	0	0	0	0	0
evm.TU.Poalb01G021450.1	0.18651	0.145396	0.64288	0.729359	0.0387667	0.0728221	0.128385	0.312477	0.28643	0.454554	0.896409	0.470139	0.0790227	0.041012	1.23091	0.234194	0.138947
evm.TU.Poalb01G021460.1	0.0282865	0.0375998	0.0361611	0.0323472	0.0565979	0.0410996	0.0487306	0.0219435	0.0318755	0.0480161	0.0409065	0.0389751	0.0439368	0.0330876	0.104108	0.116945	0.0286121
evm.TU.Poalb01G021470.1	0	0	0.000690761	0.00140433	0	0	0.000174941	0	0	0.000346612	0	0.000518211	0	0	0.00872549	0	0
evm.TU.Poalb01G021480.1	0.194165	0.158114	0.538769	0.829142	0.068553	0.096868	0.156177	0.431285	0.417572	0.550503	1.02212	0.463412	0.149371	0.0697902	1.11566	0.143872	0.177228
evm.TU.Poalb01G021490.1	0.000563734	0	0.00083121	0.00833751	0.00108167	0.00148613	0.000995455	0	0	0.00233133	0.00871661	0.00387628	0	0.00084494	0	0	0
evm.TU.Poalb01G021500.1	0.0320577	0.0867769	0.102988	0.321935	0.0444825	0.105546	0.0406979	0.0316941	0.108498	0.157595	0.10421	0.175798	0.0321413	0.0195713	0.0775552	0.115736	0.0736717
evm.TU.Poalb01G021510.1	0.00387674	0.0137487	0.00252205	0.00294862	0.00667472	0.00431614	0.00705289	0.000819165	0.0113459	0.0132109	0.00461111	0.00168041	0.0135236	0.0063576	0.00886755	0.00642916	0
evm.TU.Poalb01G021530.1	0.00692736	0	0.0492834	0.01451	0.00262308	0.00591788	0.00552122	0.0438789	0.00825176	0.0321382	0.111459	0.0147069	0.0109231	0	0.0625359	0.00206154	0.0293317
evm.TU.Poalb01G021540.1	0	0	0.0011266	0.00249265	0	0	0	0.00974228	0	0.0019665	0.0021534	0	0	0	0.0368931	0	0
evm.TU.Poalb01G021550.1	0.0308913	0.0703078	0.0922455	0.0732196	0.0709309	0.103981	0.0583376	0.0469668	0.0440943	0.116985	0.0947657	0.0688039	0.12234	0.0481903	0.105533	0.0735093	0.0246363
evm.TU.Poalb01G021560.1	0.103746	0.18883	0.751612	0.173019	0.0530207	0.192114	0.115221	0.234882	0.049831	0.160213	0.135893	0.314653	0.107924	0.0234126	0.262103	0.15771	0.155671
evm.TU.Poalb01G021570.1	0.169689	0.361007	0.120717	0.116902	0.501227	0.262366	0.127638	0.179115	0.274929	0.163841	0.160497	0.145197	0.216569	0.118164	0.186183	0.116681	0.143281
evm.TU.Poalb01G021580.1	0.0107089	0.00245064	0.0272001	0.0118623	0	0.00220752	0.00591567	0.0467561	0.00938159	0.0181359	0.0124608	0.0169668	0.0141659	0.00602787	0.183826	0.00757118	0.00312135
evm.TU.Poalb01G021590.1	0.000305284	0.0129208	0.00411503	0.00098822	0.0119207	0.00727114	0	0.00266651	0.00107816	0.00674792	0.00198644	0	0.00560252	0.000446476	0.0266891	0	0.0109602
evm.TU.Poalb01G021600.1	0	0.00383452	0.00155123	0	0	0.00107594	0	0	0	0.0026685	0	0	0	0.00240733	0	0	0
evm.TU.Poalb01G021610.1	0.0623145	0.161582	0.161354	0.105818	0.133094	0.297269	0.0512669	0.169298	0.0833961	0.137718	0.141094	0.108206	0.138201	0.0620821	0.202575	0.152993	0.172558
evm.TU.Poalb01G021620.1	0.0842178	0.138561	0.0388253	0.058125	0.234682	0.164168	0.203963	0.0444629	0.078055	0.0840217	0.0763121	0.0303939	0.23058	0.220685	0.0655197	0.189437	0.035278
evm.TU.Poalb01G021630.1	0.651815	0.948879	0.616635	0.37622	1.04062	0.909189	0.548782	0.517236	0.584414	0.516356	0.497578	0.514982	0.589039	0.264961	0.284269	0.839277	0.550503
evm.TU.Poalb01G021640.1	0.000698225	0	0.00140088	0	0	0	0	0.00705473	0.00192947	0.0014769	0	0	0	0	0	0	0
evm.TU.Poalb01G021650.1	0.00599207	0.0252844	0.00808641	0.0171733	0.0183969	0.0259787	0.00792961	0.00542676	0.0186489	0.0204574	0.0181788	0.0133703	0.0369937	0.0108244	0.0209989	0.00698927	0.00658777
evm.TU.Poalb01G021660.1	0.00862836	0.0176779	0.00647929	0.0191064	0.0140869	0.00239739	0.0137678	0.0171178	0.00800036	0.00413065	0.00702338	0.00584577	0.0117809	0.0111608	0	0.0320521	0.0213671
evm.TU.Poalb01G021670.1	0.0113852	0.0034633	0.0120406	0.00878342	0.00483069	0.000809681	0.00597674	0.00256769	0.00584454	0.00503131	0.00125359	0.0130327	0.00177985	0.00581124	0.00867699	0	0.00181737
evm.TU.Poalb01G021680.1	0.0956575	0.251403	0.529319	0.534322	0.0618531	0.325183	0.144155	0.160998	0.181744	0.577792	0.859808	0.455797	0.190521	0.044383	0.727525	0.0796053	0.119241
evm.TU.Poalb01G021690.1	0.0558809	0.116431	0.0717349	0.0933649	0.0824452	0.101195	0.054331	0.0805479	0.127076	0.0988141	0.0727039	0.061671	0.111952	0.0419305	0.11049	0.0582816	0.0592323
evm.TU.Poalb01G021700.1	0.0427164	0.055732	0.0385961	0.154501	0.0419133	0.0722575	0.0534509	0.0187005	0.0841448	0.0801757	0.0776933	0.91047	0.0382693	0.0221889	0.0223965	0.0160307	0.0285225
evm.TU.Poalb01G021710.1	0.00183063	0.0253707	0.0107808	0.00205019	0.00644815	0.0266256	0.0240991	0.00694974	0.00636131	0.00311858	0.0301723	0.00710829	0.0148719	0.000878635	0	0.0583489	0.00289972
evm.TU.Poalb01G021720.1	0.0868253	0.118678	0.301898	0.113	0.0577795	0.0651817	0.0787733	0.0761393	0.0373649	0.1012	0.16977	0.11473	0.0723365	0.0535232	0.333363	0.0468934	0.0464525
evm.TU.Poalb01G021730.1	0.0139575	0.043544	0.0256512	0.0192563	0.00632114	0.00578934	0.0137783	0.0286799	0.0243929	0.0223201	0.0261859	0.0136149	0.0153549	0.0241005	0.0244752	0.00384593	0.0272652
evm.TU.Poalb01G021740.1	0.00743669	0.0181195	0.0184957	0.0304895	0.00333517	0.0123823	0.00776478	0.0116553	0.027114	0.0134441	0.0106699	0.0103155	0.0138142	0.0324914	0.0485217	0.0215407	0.0119564
evm.TU.Poalb01G021750.1	0.886474	0.640546	0.600306	0.667167	1.79165	0.633145	0.348962	2.71532	1.2061	0.618217	0.795254	0.959782	1.13884	0.15454	2.05602	0.773537	1.77693
evm.TU.Poalb01G021760.1	0.0204482	0.0395904	0.0310078	0.029312	0.0339081	0.0340289	0.0123495	0.0341473	0.0115329	0.0126336	0.0404071	0.0248322	0.0655637	0.0145006	0.0545311	0.0160471	0.040615
evm.TU.Poalb01G021770.1	0.00254555	0	0.0156606	0.00249588	0.00856089	0.00531547	0.00845828	0.00190646	0.0023273	0.00294745	0.0097807	0.00887685	0.00396485	0.00610992	0	0	0
evm.TU.Poalb01G021780.1	0.00114638	0.0272465	0.00946788	0.0219845	0.00282119	0.0205458	0.00661169	0.00221906	0.0114957	0.0133783	0.0283387	0.009572	0.0227612	0.00351282	0.0134042	0.00611137	0.00240968
evm.TU.Poalb01G021790.1	0.383694	0.308281	0.468946	0.391233	0.321815	0.385135	0.825975	0.442978	0.337666	0.454851	0.522218	0.504518	0.825078	0.751147	0.704075	0.896728	0.430569
evm.TU.Poalb01G021800.1	0.12057	0.188319	0.119421	0.122582	0.168909	0.177917	0.133227	0.135995	0.0822794	0.149212	0.126503	0.10217	0.195366	0.0955506	0.423216	0.150273	0.0615434
evm.TU.Poalb01G021810.1	0.00649796	0.0222395	0.0260016	0.0331613	0.00253792	0.0352819	0.0197183	0.0150393	0.0295007	0.0213225	0.0222376	0.0194114	0.0178101	0.0125888	0.0371118	0.00200765	0.0048242
evm.TU.Poalb01G021820.1	0.377069	0.66184	0.394921	0.354197	0.70722	0.527131	0.283089	0.468061	0.416194	0.459546	0.358334	0.272679	0.432212	0.182221	0.277914	0.405385	0.310226
evm.TU.Poalb01G021830.1	0	0	0	0	0	0.00259177	0	0	0	0	0	0	0.000905975	0	0	0	0
evm.TU.Poalb01G021840.1	0	0	0	0	0	0	0.000584289	0	0	0	0.003931	0	0	0	0	0	0
evm.TU.Poalb01G021850.1	0.0169447	0.0321308	0.0358771	0.014342	0.0181844	0.0446442	0.0200151	0.0294074	0.0142912	0.0298445	0.0257533	0.0225791	0.0288865	0.00145284	0.0222717	0.00363391	0.0213961
evm.TU.Poalb01G021860.1	0.0465518	0.0534189	0.0333674	0.0278246	0.0342221	0.0450322	0.06854	0.0514029	0.0268819	0.051027	0.0321687	0.0289894	0.0684298	0.0684047	0.0719176	0.150122	0.0644664
evm.TU.Poalb01G021870.1	0.536988	0.621126	0.460641	0.401582	0.989014	0.528579	1.08919	0.986112	0.362631	0.488374	0.96198	0.413899	0.663288	0.809881	1.00833	1.61314	0.753079
evm.TU.Poalb01G021880.1	0.0152288	0.0209221	0.0257086	0.0389441	0.0167101	0.0219399	0.0219081	0.0227354	0.0106215	0.0265072	0.0354957	0.0263051	0.0221291	0.0054156	0.0223238	0.0319107	0.0180851
evm.TU.Poalb01G021890.1	0	0.00454997	0.000526447	0.00135333	0	0.00255165	0	0.000240847	0	0.000409985	0.00181308	0	0	0	0	0	0
evm.TU.Poalb01G021900.1	0.154784	0.24986	0.329832	0.415723	0.20966	0.421196	0.11291	0.279356	0.620018	0.260121	0.183855	0.44381	0.164883	0.045932	0.232365	0.0834122	0.203361
evm.TU.Poalb01G021910.1	0.00345669	0.00185894	0.0118269	0.00756065	0.000383821	0.00521792	0.000932195	0.000397059	0.00526337	0.00565868	0.0020518	0.00206424	0.00244845	0.0043961	0	0	0
evm.TU.Poalb01G021920.1	0.18457	0.142359	0.150872	0.0748051	0.189518	0.0789647	0.154881	0.380609	0.135416	0.158831	0.0842802	0.123616	0.0701968	0.182545	0.106835	0.0975676	0.33985
evm.TU.Poalb01G021930.1	0.150517	0.104735	0.156513	0.158389	0.181765	0.173614	0.0509629	0.144979	0.207293	0.160904	0.114223	0.158972	0.151029	0.0299821	0.224224	0.0502545	0.142621
evm.TU.Poalb01G021950.1	1.9133	2.11546	4.23595	3.16588	1.8041	4.75556	2.07332	2.18962	3.21088	2.86068	2.60131	2.9582	2.22727	1.42793	2.56685	1.96188	1.97985
evm.TU.Poalb01G021960.1	0.0117616	0.0100363	0.0062046	0.00190145	0.00279362	0.00457843	0.00522109	0.0100682	0.0115057	0.00845738	0.00472037	0.0122433	0.0301562	0.000539186	0.0108919	0.00304833	0.00761568
evm.TU.Poalb01G021970.1	0.0041804	0.00499358	0.00911335	0.030542	0	0.0129352	0.00949571	0.00530684	0.00994103	0.0195485	0.0289864	0.0290512	0.0400307	0.000453053	0.0134941	0	0
evm.TU.Poalb01G021980.1	0.00932313	0.0169241	0.00300333	0.00628242	0.014536	0.00530194	0.00957918	0.0119088	0.0126956	0.0142811	0.0188317	0.00640453	0.014585	0.00954198	0	0.0117275	0.00965236
evm.TU.Poalb01G021990.1	0.00696672	0	0.000514285	0.00486705	0.00507225	0.00488081	0.0103942	0.00646864	0.00456183	0.00742026	0.000402694	0.00139034	0.00417271	0.00212329	0.00106427	0.00732611	0.00154865
evm.TU.Poalb01G022000.1	0	0	0	0	0	0	0	0	0	0	0	0	0.00079244	0	0	0	0
evm.TU.Poalb01G022010.1	0.0243203	0.0154978	0.0330023	0.0221653	0.014311	0.0103003	0.0154527	0.0267423	0.0176892	0.0353087	0.0106805	0.0393657	0.0223311	0.0132826	0.0253265	0.0314551	0.00962873
evm.TU.Poalb01G022020.1	0.000345986	0	0	0	0	0	0	0	0	0.00117076	0	0	0.00582484	0	0	0	0
evm.TU.Poalb01G022030.1	0.0209089	0.0229112	0.0221612	0.0211192	0.0259775	0.0270321	0.0223631	0.0132868	0.0097676	0.0202511	0.0313925	0.0118987	0.0305664	0.0245556	0	0.0153762	0.0135401
evm.TU.Poalb01G022050.1	0	0	0	0.00179811	0	0	0	0	0	0	0	0	0	0	0	0	0
evm.TU.Poalb01G022070.1	0.0256069	0.036256	0.0240362	0.0269595	0.0172272	0.0381669	0.00518656	0.0304179	0.0156081	0.0262374	0.0456961	0.0184551	0.065931	0.00710295	0.0802747	0.00625011	0.0467225
evm.TU.Poalb01G022080.1	0.00492791	0.0124456	0.00466765	0.022922	0.00747131	0.0200864	0.0021163	0.00667393	0.0131621	0.0131159	0.0217058	0.0263165	0.0172136	0.00318127	0.0210794	0.0241578	0.0277664
evm.TU.Poalb01G022090.1	0.0140214	0.00947442	0.00488744	0.0057482	0.0138184	0	0.011937	0.030731	0.00406705	0.00659826	0.012252	0.005453	0.0251216	0.00668532	0	0.00398879	0.0229371
evm.TU.Poalb01G022100.1	0.0010063	0	0.00075012	0.00461044	0.00272125	0	0.000411631	0.00329559	0.00358893	0	0.00249355	0.00609497	0.00049633	0.0038627	0.0104784	0.00621429	0
evm.TU.Poalb01G022130.1	0.018789	0.0163382	0.0278518	0.0259311	0.00862447	0.0156918	0.014347	0.0174837	0.0175399	0.0263873	0.00958349	0.0243342	0.0251054	0.00712333	0.0593799	0.00110506	0.0271395
evm.TU.Poalb01G022140.1	0.00241713	0.00299328	0.00395966	0.00118635	0	0	0	0	0.000708	0	0	0	0.0107987	0.00075258	0	0.00457849	0
evm.TU.Poalb01G022150.1	0.354695	0.456176	0.4112	0.51388	0.45311	0.532069	0.408438	0.478157	0.3541	0.52558	0.690654	0.455463	0.502526	0.22771	0.442689	0.588482	0.446817
evm.TU.Poalb01G022160.1	0.311725	0.465817	0.355438	0.325441	0.416724	0.401904	0.239431	0.4094	0.395052	0.383956	0.476533	0.307942	0.434516	0.210105	0.472617	0.284159	0.420344
evm.TU.Poalb01G022170.1	0.0798495	0.202515	0.26762	0.832028	0.0985967	0.347554	0.113826	0.0885059	0.211878	0.382926	0.40108	0.373529	0.146354	0.0424664	0.347234	0.23758	0.151984
evm.TU.Poalb01G022180.1	1.84516	1.48945	1.52968	1.75925	3.19658	2.60136	1.30633	1.60837	4.31535	1.7422	1.45408	1.97898	1.76509	2.05746	1.65137	3.02697	1.17026
evm.TU.Poalb01G022190.1	0.313797	0.327461	0.232967	0.397101	0.291779	0.250171	0.376272	0.28044	0.231776	0.363949	0.402344	0.213216	0.370309	0.218228	0.450122	0.408986	0.20215
evm.TU.Poalb01G022200.1	0.00390939	0.00595481	0.0103725	0.00770362	0.00346861	0.00518326	0.00395895	0.0108062	0.0021887	0.00740881	0	0.00242492	0.00240239	0.000611005	0	0	0
evm.TU.Poalb01G022210.1	0.0101737	0.0112691	0.0278774	0.0383008	0.00611498	0.025381	0.00954792	0.0236489	0.0178166	0.0409144	0.095996	0.0476966	0.0919574	0.0145227	0.0653071	0.0573855	0.00460289
evm.TU.Poalb01G022220.1	0	0	0	0	0	0	0	0	0	0	0	0	0	0	0	0.00194816	0
evm.TU.Poalb01G022230.1	0.266091	0.289611	0.173262	0.244124	0.301973	0.211582	0.192257	0.259518	0.23722	0.270465	0.297895	0.215781	0.325695	0.130445	0.295178	0.289699	0.142623
evm.TU.Poalb01G022240.1	0.0177586	0.0147821	0.0111523	0.00951238	0.00858527	0.00215317	0.00582702	0.0101617	0.0116147	0.00151666	0.00344811	0.0130049	0.0154706	0.00236661	0	0.00240846	0.00378958
evm.TU.Poalb01G022250.1	0.000809595	0	0.000850926	0.00116303	0.00180237	0	0.00153436	0.00163237	0	0	0	0	0	0	0	0.0180236	0.00195049
evm.TU.Poalb01G022260.1	0.328681	0.153347	0.177855	0.145916	0.197089	0.0840459	0.175008	0.220214	0.159627	0.173649	0.138354	0.216245	0.269688	0.177288	0.163311	0.199151	0.249103
evm.TU.Poalb01G022270.1	0.0381025	0.0439867	0.0504216	0.0283906	0.082763	0.0409445	0.0440607	0.0532223	0.0396739	0.0350151	0.0508142	0.0238845	0.0560699	0.039075	0.0172662	0.108839	0.0354929
evm.TU.Poalb01G022280.1	0.00150181	0	0.00101294	0.00178642	0.00377427	0.00377071	0	0.000411417	0	0.000435411	0.00372214	0.010029	0	0.000454576	0	0.00441718	0.00195049
evm.TU.Poalb01G022290.1	0	0.00343089	0.000564239	0	0	0.000718564	0.00555849	0	0	0.00370051	0	0	0	0.000696327	0	0	0
evm.TU.Poalb01G022310.1	0.0414489	0.12885	0.105088	0.0922541	0.0632616	0.149247	0.0612783	0.0563821	0.0681733	0.139915	0.114958	0.0879905	0.133911	0.0247568	0.149123	0.210014	0.0637417
evm.TU.Poalb01G022320.1	0.0530789	0.110742	0.10845	0.256463	0.0634877	0.172974	0.0831635	0.0552875	0.069939	0.127129	0.158383	0.16284	0.212512	0.130454	0.212508	0.166355	0.121509
evm.TU.Poalb01G022330.1	0.0230549	0.0729756	0.146204	0.0821833	0.0228387	0.0959564	0.0389926	0.0406468	0.0370867	0.0534317	0.0522512	0.0683169	0.0406272	0.0161627	0.325186	0.034891	0.127117
evm.TU.Poalb01G022340.1	0.233631	0.276828	0.266157	0.395481	0.219925	0.402782	0.197473	0.369944	0.180879	0.398338	0.381841	0.367774	0.91312	0.0725291	0.512864	0.507696	0.318975
evm.TU.Poalb01G022350.1	0.144572	0.154352	0.122904	0.139519	0.139059	0.196427	0.0957323	0.259725	0.126322	0.231981	0.137262	0.180402	0.403759	0.0435899	0.166992	0.150195	0.249558
evm.TU.Poalb01G022360.1	0.00379366	0.00333342	0.0160924	0.0457635	0.00754621	0.0165543	0.0114296	0.0110871	0.01973	0.0275753	0.0573355	0.00524103	0.0254111	0	0.130616	0.00378559	0
evm.TU.Poalb01G022380.1	0.0254678	0.0588139	0.0225224	0.0566542	0.0249301	0.0391121	0.0185402	0.0409684	0.0101309	0.0542315	0.054634	0.0513644	0.0474858	0.0163462	0.0794991	0.0308312	0.0323263
evm.TU.Poalb01G022390.1	0.025203	0.0392138	0.0137777	0.0330687	0.0185204	0.0449933	0.0103692	0.0111266	0.0148367	0.0318082	0.0262467	0.029771	0.0255521	0.00864469	0.0632482	0.0436028	0.0198219
evm.TU.Poalb01G022410.1	0	0.00442445	0.000401014	0	0	0	0	0.0027122	0.00140518	0.00155314	0	0	0.000461	0	0.0028553	0	0
[truncated: 28,169 more rows]
