# Supplementary material for: Single-cell RNA sequencing of shoot apex reveals the mechanism of cyclin regulating cell division via auxin signaling pathway in Populus alba
Source: Front Plant Sci. 2025 Mar 4;16:1555388. doi: 10.3389/fpls.2025.1555388 (PMC11913855; doi:10.3389/fpls.2025.1555388)
Supplement: Supplementary file 1 [file DataSheet1.zip › Supplementary material/Table S5. The cluster information.xlsx]

## Sheet: Sheet1
Table S5. The cluster information
cluster	median_nCount_RNA	median_nFeature_RNA	median_percent_mt	bud1_percent	bud2_percent	cell number
0	4375	1855	0	0.379072	0.620928	4052
1	874	597	0	0.546495	0.453505	3409
2	2873	1503	0	0.828301	0.171699	3279
3	2416.5	1379	0	0.779615	0.220385	2600
4	3184.5	1584.5	0	0.329373	0.670627	2104
5	2338.5	1344	0	0.589135	0.410865	1896
6	4326	1675.5	0	0.820528	0.179472	1666
7	5141	2251	0	0.368708	0.631292	1649
8	4659	1882	0	0.116218	0.883782	1523
9	3253	1744	0	0.790355	0.209645	1493
10	2481	1472	0	0.811548	0.188452	1247
11	3875	1886	0	0.684809	0.315191	1231
12	2492	1495	0	0.641273	0.358727	1037
13	7802	2077	0	0.551618	0.448382	649
14	1360	913	0	0.604215	0.395785	427
15	3120	1730	0	0.746803	0.253197	391
16	5723	2263	0	0.405028	0.594972	358
