# Supplementary material for: Single-cell RNA sequencing of shoot apex reveals the mechanism of cyclin regulating cell division via auxin signaling pathway in Populus alba
Source: Front Plant Sci. 2025 Mar 4;16:1555388. doi: 10.3389/fpls.2025.1555388 (PMC11913855; doi:10.3389/fpls.2025.1555388)
Supplement: Supplementary file 1 [file DataSheet1.zip › Supplementary material/Table S6. The GO analysis of clusters.xlsx]

## Sheet: Cluster 0
Table S6. The GO enrichment of clusters
GO	ONTOLOGY	ID	Description	GeneRatio	BgRatio	pvalue	p.adjust	qvalue	geneID	Count
GO:0009620	BP	GO:0009620	response to fungus	0.09	494/13772	8.21e-06	0.00632263	0.00601349	Poalb07G006160.1/Poalb02G017900.1/Poalb14G010540.1/Poalb02G017890.1/Poalb05G010920.1/Poalb16G005510.1/Poalb06G003670.1/Poalb04G003710.1/Poalb02G010250.1/Poalb07G008990.1/Poalb05G015840.1/Poalb05G006840.1/Poalb01G039000.1/Poalb08G017140.1/Poalb10G012760.1/Poalb05G010820.1/Poalb02G013620.1/Poalb18G009190.1/Poalb15G004050.1/Poalb07G003020.1/Poalb10G017120.1/Poalb16G005500.1/Poalb11G012790.1/Poalb12G…	29
GO:1902074	BP	GO:1902074	response to salt	0.02	22/13772	9.76e-06	0.00632263	0.00601349	Poalb14G010540.1/Poalb07G008990.1/Poalb05G015840.1/Poalb05G006840.1/Poalb10G012760.1/Poalb02G013620.1	6
GO:0050832	BP	GO:0050832	defense response to fungus	0.07	371/13772	3.13e-05	0.0113347	0.0107805	Poalb07G006160.1/Poalb14G010540.1/Poalb05G010920.1/Poalb16G005510.1/Poalb06G003670.1/Poalb04G003710.1/Poalb02G010250.1/Poalb07G008990.1/Poalb05G015840.1/Poalb05G006840.1/Poalb01G039000.1/Poalb05G010820.1/Poalb02G013620.1/Poalb18G009190.1/Poalb15G004050.1/Poalb10G017120.1/Poalb16G005500.1/Poalb11G012790.1/Poalb12G009930.1/Poalb17G005120.1/Poalb14G003380.1/Poalb07G003340.1/Poalb01G003890.1	23
GO:0009593	BP	GO:0009593	detection of chemical stimulus	0.02	27/13772	3.5e-05	0.0113347	0.0107805	Poalb02G017900.1/Poalb02G017890.1/Poalb05G017570.1/Poalb08G013900.1/Poalb02G004390.1/Poalb10G006700.1	6
GO:0010200	BP	GO:0010200	response to chitin	0.04	176/13772	8.75e-05	0.0226792	0.0215703	Poalb07G006160.1/Poalb18G003510.1/Poalb03G011080.1/Poalb10G008690.1/Poalb13G000860.1/Poalb18G003500.1/Poalb18G009190.1/Poalb07G011810.1/Poalb14G007250.1/Poalb16G010250.1/Poalb02G010200.1/Poalb15G007180.1/Poalb10G017640.1/Poalb01G003890.1	14
GO:0044391	CC	GO:0044391	ribosomal subunit	0.07	213/13568	5.65e-09	7.74e-07	7.14e-07	Poalb07G009660.1/Poalb17G007720.1/Poalb16G009030.1/Poalb03G013290.1/Poalb10G003710.1/Poalb08G013150.1/Poalb01G004070.1/Poalb07G007140.1/Poalb15G012780.1/Poalb05G017920.1/Poalb16G005830.1/Poalb01G011820.1/Poalb01G006040.1/Poalb12G009800.1/Poalb02G004780.1/Poalb16G007730.1/Poalb05G006410.1/Poalb10G007740.1/Poalb06G001230.1/Poalb06G003610.1/Poalb14G019520.1/Poalb09G008030.1	22
GO:0042788	CC	GO:0042788	polysomal ribosome	0.05	106/13568	2.41e-08	1.64e-06	1.51e-06	Poalb07G009660.1/Poalb04G009760.1/Poalb16G009030.1/Poalb08G013150.1/Poalb07G007140.1/Poalb15G012780.1/Poalb05G017920.1/Poalb16G005830.1/Poalb01G011820.1/Poalb01G006040.1/Poalb16G007730.1/Poalb05G006410.1/Poalb10G007740.1/Poalb14G019520.1/Poalb09G008030.1	15
GO:0022626	CC	GO:0022626	cytosolic ribosome	0.07	256/13568	3.59e-08	1.64e-06	1.51e-06	Poalb07G009660.1/Poalb04G009760.1/Poalb17G007720.1/Poalb16G009030.1/Poalb03G013290.1/Poalb10G003710.1/Poalb08G013150.1/Poalb01G004070.1/Poalb07G007140.1/Poalb15G012780.1/Poalb05G017920.1/Poalb16G005830.1/Poalb01G011820.1/Poalb01G006040.1/Poalb12G009800.1/Poalb02G004780.1/Poalb16G007730.1/Poalb05G006410.1/Poalb10G007740.1/Poalb06G001230.1/Poalb06G003610.1/Poalb14G019520.1/Poalb09G008030.1	23
GO:0005840	CC	GO:0005840	ribosome	0.07	301/13568	6.7e-07	1.87e-05	1.72e-05	Poalb07G009660.1/Poalb04G009760.1/Poalb17G007720.1/Poalb16G009030.1/Poalb03G013290.1/Poalb10G003710.1/Poalb08G013150.1/Poalb01G004070.1/Poalb07G007140.1/Poalb15G012780.1/Poalb05G017920.1/Poalb16G005830.1/Poalb01G011820.1/Poalb01G006040.1/Poalb12G009800.1/Poalb02G004780.1/Poalb16G007730.1/Poalb05G006410.1/Poalb10G007740.1/Poalb06G001230.1/Poalb06G003610.1/Poalb14G019520.1/Poalb09G008030.1	23
GO:0005844	CC	GO:0005844	polysome	0.05	136/13568	6.82e-07	1.87e-05	1.72e-05	Poalb07G009660.1/Poalb04G009760.1/Poalb16G009030.1/Poalb08G013150.1/Poalb07G007140.1/Poalb15G012780.1/Poalb05G017920.1/Poalb16G005830.1/Poalb01G011820.1/Poalb01G006040.1/Poalb16G007730.1/Poalb05G006410.1/Poalb10G007740.1/Poalb14G019520.1/Poalb09G008030.1	15
GO:0048046	CC	GO:0048046	apoplast	0.07	317/13568	1.64e-06	3.75e-05	3.46e-05	Poalb15G002730.1/Poalb08G007770.1/Poalb14G011980.1/Poalb12G010450.1/Poalb02G006970.1/Poalb01G009340.1/Poalb02G007070.1/Poalb05G006430.1/Poalb02G010250.1/Poalb01G039000.1/Poalb02G005840.1/Poalb04G006170.1/Poalb07G006280.1/Poalb01G033890.1/Poalb12G005000.1/Poalb15G004050.1/Poalb08G008950.1/Poalb01G023270.1/Poalb01G027170.1/Poalb18G011490.1/Poalb06G006010.1/Poalb07G007980.1/Poalb14G003150.1	23
GO:0022625	CC	GO:0022625	cytosolic large ribosomal subunit	0.04	122/13568	5.59e-06	0.000109413	0.000100881	Poalb07G009660.1/Poalb17G007720.1/Poalb03G013290.1/Poalb10G003710.1/Poalb01G004070.1/Poalb07G007140.1/Poalb15G012780.1/Poalb16G005830.1/Poalb01G011820.1/Poalb16G007730.1/Poalb05G006410.1/Poalb06G001230.1/Poalb14G019520.1	13
GO:0022627	CC	GO:0022627	cytosolic small ribosomal subunit	0.03	62/13568	1.3e-05	0.000222101	0.00020478	Poalb16G009030.1/Poalb08G013150.1/Poalb05G017920.1/Poalb01G006040.1/Poalb12G009800.1/Poalb02G004780.1/Poalb10G007740.1/Poalb06G003610.1/Poalb09G008030.1	9
GO:0015934	CC	GO:0015934	large ribosomal subunit	0.04	137/13568	1.99e-05	0.000302385	0.000278803	Poalb07G009660.1/Poalb17G007720.1/Poalb03G013290.1/Poalb10G003710.1/Poalb01G004070.1/Poalb07G007140.1/Poalb15G012780.1/Poalb16G005830.1/Poalb01G011820.1/Poalb16G007730.1/Poalb05G006410.1/Poalb06G001230.1/Poalb14G019520.1	13
GO:0015935	CC	GO:0015935	small ribosomal subunit	0.03	76/13568	6.83e-05	0.000936293	0.000863275	Poalb16G009030.1/Poalb08G013150.1/Poalb05G017920.1/Poalb01G006040.1/Poalb12G009800.1/Poalb02G004780.1/Poalb10G007740.1/Poalb06G003610.1/Poalb09G008030.1	9
GO:0003735	MF	GO:0003735	structural constituent of ribosome	0.08	234/11858	2.61e-09	9.08e-07	8.68e-07	Poalb07G009660.1/Poalb04G009760.1/Poalb17G007720.1/Poalb16G009030.1/Poalb03G013290.1/Poalb10G003710.1/Poalb08G013150.1/Poalb01G004070.1/Poalb07G007140.1/Poalb15G012780.1/Poalb05G017920.1/Poalb16G005830.1/Poalb01G011820.1/Poalb01G006040.1/Poalb10G006910.1/Poalb12G009800.1/Poalb02G004780.1/Poalb16G007730.1/Poalb05G006410.1/Poalb10G007740.1/Poalb06G001230.1/Poalb06G003610.1/Poalb14G019520.1/Poalb09G…	24
GO:0005198	MF	GO:0005198	structural molecule activity	0.09	324/11858	3.51e-07	6.11e-05	5.84e-05	Poalb07G009660.1/Poalb04G009760.1/Poalb17G007720.1/Poalb16G009030.1/Poalb03G013290.1/Poalb10G003710.1/Poalb08G013150.1/Poalb01G004070.1/Poalb07G007140.1/Poalb15G012780.1/Poalb05G017920.1/Poalb16G005830.1/Poalb01G011820.1/Poalb01G006040.1/Poalb10G006910.1/Poalb12G009800.1/Poalb02G004780.1/Poalb16G007730.1/Poalb05G006410.1/Poalb10G007740.1/Poalb06G001230.1/Poalb06G003610.1/Poalb01G012270.1/Poalb14G…	25
GO:0005509	MF	GO:0005509	calcium ion binding	0.04	118/11858	0.000141122	0.0163702	0.0156473	Poalb12G003740.1/Poalb12G003180.1/Poalb02G005840.1/Poalb01G032920.1/Poalb01G029230.1/Poalb01G012490.1/Poalb10G008940.1/Poalb15G007950.1/Poalb10G001200.1/Poalb15G012720.1/Poalb08G008610.1	11

## Sheet: Cluster 1
GO	ONTOLOGY	ID	Description	GeneRatio	BgRatio	pvalue	p.adjust	qvalue	geneID	Count
GO:0070588	BP	GO:0070588	calcium ion transmembrane transport	8/123	81/13772	6.0051e-07	0.000317252	0.000287142	Poalb07G007120.1/Poalb01G032920.1/Poalb10G021310.1/Poalb14G001550.1/Poalb05G017550.1/Poalb08G013880.1/Poalb13G003290.1/Poalb10G006720.1	8
GO:0006816	BP	GO:0006816	calcium ion transport	8/123	84/13772	7.9597e-07	0.000317252	0.000287142	Poalb07G007120.1/Poalb01G032920.1/Poalb10G021310.1/Poalb14G001550.1/Poalb05G017550.1/Poalb08G013880.1/Poalb13G003290.1/Poalb10G006720.1	8
GO:0006338	BP	GO:0006338	chromatin remodeling	9/123	115/13772	8.55125e-07	0.000317252	0.000287142	Poalb13G006480.1/Poalb05G001330.1/Poalb10G007470.1/Poalb16G006340.1/Poalb10G001910.1/Poalb02G009920.1/Poalb08G017190.1/Poalb01G023000.1/Poalb09G004260.1	9
GO:0000122	BP	GO:0000122	negative regulation of transcription by RNA polymerase II	6/123	59/13772	1.37414e-05	0.00382356	0.00346067	Poalb11G011990.1/Poalb10G007470.1/Poalb08G003280.1/Poalb04G004130.1/Poalb01G023000.1/Poalb09G004260.1	6
GO:0006325	BP	GO:0006325	chromatin organization	14/123	461/13772	6.25709e-05	0.0139283	0.0126064	Poalb13G006480.1/Poalb05G001330.1/Poalb03G006530.1/Poalb07G002490.1/Poalb10G007470.1/Poalb16G006340.1/Poalb10G001910.1/Poalb02G002410.1/Poalb02G009920.1/Poalb17G003580.1/Poalb08G017190.1/Poalb01G023000.1/Poalb09G004260.1/Poalb03G007840.1	14
GO:0098660	BP	GO:0098660	inorganic ion transmembrane transport	13/123	431/13772	0.00012427	0.0230182	0.0208336	Poalb18G011720.1/Poalb07G007120.1/Poalb18G010150.1/Poalb15G007470.1/Poalb11G006360.1/Poalb01G032920.1/Poalb10G021310.1/Poalb14G001550.1/Poalb05G017550.1/Poalb08G013880.1/Poalb11G006040.1/Poalb13G003290.1/Poalb10G006720.1	13
GO:0018193	BP	GO:0018193	peptidyl-amino acid modification	14/123	499/13772	0.000144768	0.0230182	0.0208336	Poalb05G009400.1/Poalb12G000610.1/Poalb03G006530.1/Poalb07G002490.1/Poalb05G020510.1/Poalb06G006020.1/Poalb16G006340.1/Poalb08G006520.1/Poalb09G001230.1/Poalb02G002410.1/Poalb17G003580.1/Poalb15G012100.1/Poalb16G009000.1/Poalb03G007840.1	14
GO:0030001	BP	GO:0030001	metal ion transport	11/123	344/13772	0.000256085	0.0356279	0.0322465	Poalb18G011720.1/Poalb07G007120.1/Poalb15G007470.1/Poalb01G032920.1/Poalb10G021310.1/Poalb08G017190.1/Poalb14G001550.1/Poalb05G017550.1/Poalb08G013880.1/Poalb13G003290.1/Poalb10G006720.1	11
GO:0098655	BP	GO:0098655	cation transmembrane transport	12/123	416/13772	0.000343706	0.042505	0.038471	Poalb18G011720.1/Poalb07G007120.1/Poalb15G007470.1/Poalb11G006360.1/Poalb01G032920.1/Poalb10G021310.1/Poalb14G001550.1/Poalb05G017550.1/Poalb08G013880.1/Poalb11G006040.1/Poalb13G003290.1/Poalb10G006720.1	12
GO:0070603	CC	GO:0070603	SWI/SNF superfamily-type complex	6/124	37/13568	9.51327e-07	0.000131283	0.000123172	Poalb13G006480.1/Poalb05G001330.1/Poalb10G007470.1/Poalb08G017190.1/Poalb01G023000.1/Poalb09G004260.1	6
GO:1904949	CC	GO:1904949	ATPase complex	6/124	46/13568	3.5841e-06	0.000247303	0.000232023	Poalb13G006480.1/Poalb05G001330.1/Poalb10G007470.1/Poalb08G017190.1/Poalb01G023000.1/Poalb09G004260.1	6
GO:0000785	CC	GO:0000785	chromatin	10/124	194/13568	1.12585e-05	0.000517891	0.000485893	Poalb13G006480.1/Poalb05G001330.1/Poalb10G007470.1/Poalb08G003280.1/Poalb16G006340.1/Poalb08G017190.1/Poalb01G023000.1/Poalb17G010460.1/Poalb09G004260.1/Poalb03G007840.1	10
GO:0000325	CC	GO:0000325	plant-type vacuole	8/124	220/13568	0.000925142	0.0287908	0.027012	Poalb03G016350.1/Poalb19G005470.1/Poalb02G014750.1/Poalb11G006360.1/Poalb01G032920.1/Poalb03G009340.1/Poalb11G006040.1/Poalb13G003290.1	8
GO:0005694	CC	GO:0005694	chromosome	12/124	461/13568	0.00104315	0.0287908	0.027012	Poalb13G006480.1/Poalb05G001330.1/Poalb03G006530.1/Poalb10G007470.1/Poalb08G003280.1/Poalb16G006340.1/Poalb05G018430.1/Poalb08G017190.1/Poalb01G023000.1/Poalb17G010460.1/Poalb09G004260.1/Poalb03G007840.1	12
GO:0005887	CC	GO:0005887	integral component of plasma membrane	9/124	308/13568	0.00206341	0.0474585	0.0445263	Poalb01G026200.1/Poalb07G007120.1/Poalb18G010150.1/Poalb15G007470.1/Poalb10G021310.1/Poalb14G001550.1/Poalb05G017550.1/Poalb08G013880.1/Poalb10G006720.1	9
GO:0042625	MF	GO:0042625	ATPase-coupled ion transmembrane transporter activity	8/101	67/11858	9.01807e-08	9.00622e-06	8.0002e-06	Poalb07G007120.1/Poalb11G006360.1/Poalb10G021310.1/Poalb14G001550.1/Poalb05G017550.1/Poalb08G013880.1/Poalb11G006040.1/Poalb10G006720.1	8
GO:0019829	MF	GO:0019829	ATPase-coupled cation transmembrane transporter activity	8/101	68/11858	1.01492e-07	9.00622e-06	8.0002e-06	Poalb07G007120.1/Poalb11G006360.1/Poalb10G021310.1/Poalb14G001550.1/Poalb05G017550.1/Poalb08G013880.1/Poalb11G006040.1/Poalb10G006720.1	8
GO:0015085	MF	GO:0015085	calcium ion transmembrane transporter activity	8/101	69/11858	1.14003e-07	9.00622e-06	8.0002e-06	Poalb07G007120.1/Poalb01G032920.1/Poalb10G021310.1/Poalb14G001550.1/Poalb05G017550.1/Poalb08G013880.1/Poalb13G003290.1/Poalb10G006720.1	8
GO:0005388	MF	GO:0005388	P-type calcium transporter activity	6/101	36/11858	5.2062e-07	3.08467e-05	2.74011e-05	Poalb07G007120.1/Poalb10G021310.1/Poalb14G001550.1/Poalb05G017550.1/Poalb08G013880.1/Poalb10G006720.1	6
GO:0015662	MF	GO:0015662	P-type ion transporter activity	6/101	44/11858	1.7858e-06	7.05389e-05	6.26595e-05	Poalb07G007120.1/Poalb10G021310.1/Poalb14G001550.1/Poalb05G017550.1/Poalb08G013880.1/Poalb10G006720.1	6
GO:0140358	MF	GO:0140358	P-type transmembrane transporter activity	6/101	44/11858	1.7858e-06	7.05389e-05	6.26595e-05	Poalb07G007120.1/Poalb10G021310.1/Poalb14G001550.1/Poalb05G017550.1/Poalb08G013880.1/Poalb10G006720.1	6
GO:0042626	MF	GO:0042626	ATPase-coupled transmembrane transporter activity	10/101	204/11858	8.97336e-06	0.000303812	0.000269876	Poalb03G016350.1/Poalb07G007120.1/Poalb02G014750.1/Poalb11G006360.1/Poalb10G021310.1/Poalb14G001550.1/Poalb05G017550.1/Poalb08G013880.1/Poalb11G006040.1/Poalb10G006720.1	10
GO:0046873	MF	GO:0046873	metal ion transmembrane transporter activity	10/101	222/11858	1.87627e-05	0.000533902	0.000474263	Poalb18G011720.1/Poalb07G007120.1/Poalb15G007470.1/Poalb01G032920.1/Poalb10G021310.1/Poalb14G001550.1/Poalb05G017550.1/Poalb08G013880.1/Poalb13G003290.1/Poalb10G006720.1	10
GO:0015399	MF	GO:0015399	primary active transmembrane transporter activity	10/101	224/11858	2.02748e-05	0.000533902	0.000474263	Poalb03G016350.1/Poalb07G007120.1/Poalb02G014750.1/Poalb11G006360.1/Poalb10G021310.1/Poalb14G001550.1/Poalb05G017550.1/Poalb08G013880.1/Poalb11G006040.1/Poalb10G006720.1	10
GO:0022853	MF	GO:0022853	active ion transmembrane transporter activity	9/101	190/11858	3.38096e-05	0.000801287	0.000711781	Poalb07G007120.1/Poalb11G006360.1/Poalb01G032920.1/Poalb10G021310.1/Poalb14G001550.1/Poalb05G017550.1/Poalb08G013880.1/Poalb11G006040.1/Poalb10G006720.1	9
GO:0022890	MF	GO:0022890	inorganic cation transmembrane transporter activity	12/101	351/11858	4.18458e-05	0.000901586	0.000800876	Poalb18G011720.1/Poalb07G007120.1/Poalb15G007470.1/Poalb11G006360.1/Poalb01G032920.1/Poalb10G021310.1/Poalb14G001550.1/Poalb05G017550.1/Poalb08G013880.1/Poalb11G006040.1/Poalb13G003290.1/Poalb10G006720.1	12
GO:0008324	MF	GO:0008324	cation transmembrane transporter activity	12/101	374/11858	7.71544e-05	0.0015238	0.00135359	Poalb18G011720.1/Poalb07G007120.1/Poalb15G007470.1/Poalb11G006360.1/Poalb01G032920.1/Poalb10G021310.1/Poalb14G001550.1/Poalb05G017550.1/Poalb08G013880.1/Poalb11G006040.1/Poalb13G003290.1/Poalb10G006720.1	12
GO:0022804	MF	GO:0022804	active transmembrane transporter activity	11/101	379/11858	0.000370979	0.00676324	0.00600776	Poalb03G016350.1/Poalb07G007120.1/Poalb02G014750.1/Poalb11G006360.1/Poalb01G032920.1/Poalb10G021310.1/Poalb14G001550.1/Poalb05G017550.1/Poalb08G013880.1/Poalb11G006040.1/Poalb10G006720.1	11
GO:0004553	MF	GO:0004553	hydrolase activity, hydrolyzing O-glycosyl compounds	8/101	257/11858	0.00155354	0.0262993	0.0233615	Poalb01G023090.1/Poalb13G001610.1/Poalb13G006120.1/Poalb03G009340.1/Poalb06G001750.1/Poalb03G014780.1/Poalb10G005190.1/Poalb03G008760.1	8
GO:0016798	MF	GO:0016798	hydrolase activity, acting on glycosyl bonds	8/101	283/11858	0.00283247	0.044753	0.039754	Poalb01G023090.1/Poalb13G001610.1/Poalb13G006120.1/Poalb03G009340.1/Poalb06G001750.1/Poalb03G014780.1/Poalb10G005190.1/Poalb03G008760.1	8
GO:0016161	MF	GO:0016161	beta-amylase activity	2/101	10/11858	0.00309169	0.0457957	0.0406801	Poalb10G005190.1/Poalb03G008760.1	2

## Sheet: Cluster 2
GO	ONTOLOGY	ID	Description	GeneRatio	BgRatio	pvalue	p.adjust	qvalue	geneID	Count
GO:0009408	BP	GO:0009408	response to heat	24/222	224/13772	1.8566e-13	2.21121e-10	2.04031e-10	Poalb12G000710.1/Poalb15G009520.1/Poalb14G009520.1/Poalb02G010390.1/Poalb07G010220.1/Poalb10G007550.1/Poalb18G001340.1/Poalb03G009000.1/Poalb03G009420.1/Poalb17G012130.1/Poalb01G010700.1/Poalb01G009890.1/Poalb08G005930.1/Poalb11G006130.1/Poalb06G011570.1/Poalb01G009880.1/Poalb05G001420.1/Poalb02G015410.1/Poalb12G010320.1/Poalb01G039170.1/Poalb10G009310.1/Poalb03G004450.1/Poalb06G012200.1/Poalb02G…	24
GO:0009611	BP	GO:0009611	response to wounding	23/222	332/13772	4.10101e-09	2.44215e-06	2.2534e-06	Poalb01G017320.1/Poalb03G009420.1/Poalb02G000150.1/Poalb01G010700.1/Poalb01G014950.1/Poalb01G014030.1/Poalb04G008750.1/Poalb15G007630.1/Poalb11G005710.1/Poalb06G021930.1/Poalb01G015080.1/Poalb09G006410.1/Poalb11G011510.1/Poalb03G005440.1/Poalb01G003890.1/Poalb05G005310.1/Poalb02G015350.1/Poalb06G021940.1/Poalb14G014810.1/Poalb04G002900.1/Poalb01G008820.1/Poalb15G012160.1/Poalb09G005780.1	23
GO:0010200	BP	GO:0010200	response to chitin	16/222	176/13772	2.48866e-08	9.87996e-06	9.11634e-06	Poalb04G011930.1/Poalb03G011630.1/Poalb01G026030.1/Poalb09G009090.1/Poalb01G008290.1/Poalb01G021950.1/Poalb14G007750.1/Poalb06G019280.1/Poalb16G002790.1/Poalb01G003890.1/Poalb01G013920.1/Poalb09G007980.1/Poalb03G006800.1/Poalb05G002790.1/Poalb09G005780.1/Poalb08G004040.1	16
GO:0006979	BP	GO:0006979	response to oxidative stress	26/222	470/13772	4.059e-08	1.20857e-05	1.11516e-05	Poalb12G000710.1/Poalb15G009520.1/Poalb14G009520.1/Poalb02G010390.1/Poalb10G007550.1/Poalb01G017320.1/Poalb11G002210.1/Poalb03G011630.1/Poalb17G012130.1/Poalb15G012720.1/Poalb02G000150.1/Poalb06G021920.1/Poalb04G008750.1/Poalb01G008290.1/Poalb14G006520.1/Poalb11G006130.1/Poalb01G015080.1/Poalb02G015350.1/Poalb01G013920.1/Poalb12G006390.1/Poalb06G014280.1/Poalb02G004210.1/Poalb13G000300.1/Poalb01G…	26
GO:0006457	BP	GO:0006457	protein folding	13/222	118/13772	5.46427e-08	1.30159e-05	1.20099e-05	Poalb04G006500.1/Poalb02G010390.1/Poalb03G013990.1/Poalb17G014080.1/Poalb19G007040.1/Poalb17G012130.1/Poalb06G021920.1/Poalb09G000720.1/Poalb05G001420.1/Poalb02G015410.1/Poalb12G010320.1/Poalb01G039170.1/Poalb10G009310.1	13
GO:0000302	BP	GO:0000302	response to reactive oxygen species	18/222	248/13772	1.07534e-07	2.13456e-05	1.96958e-05	Poalb12G000710.1/Poalb15G009520.1/Poalb14G009520.1/Poalb02G010390.1/Poalb10G007550.1/Poalb03G011630.1/Poalb17G012130.1/Poalb15G012720.1/Poalb02G000150.1/Poalb06G021920.1/Poalb04G008750.1/Poalb01G008290.1/Poalb11G006130.1/Poalb01G015080.1/Poalb01G013920.1/Poalb12G006390.1/Poalb13G000300.1/Poalb15G012160.1	18
GO:0009636	BP	GO:0009636	response to toxic substance	20/222	343/13772	7.21271e-07	0.000107379	9.90798e-05	Poalb12G000710.1/Poalb15G009520.1/Poalb14G009520.1/Poalb02G010390.1/Poalb10G007550.1/Poalb03G011630.1/Poalb11G007780.1/Poalb06G021920.1/Poalb04G008750.1/Poalb10G004520.1/Poalb01G008290.1/Poalb05G002870.1/Poalb10G004510.1/Poalb11G008810.1/Poalb10G004530.1/Poalb13G000300.1/Poalb10G004500.1/Poalb06G012200.1/Poalb15G012160.1/Poalb02G005840.1	20
GO:0009620	BP	GO:0009620	response to fungus	24/222	494/13772	1.46117e-06	0.000193361	0.000178416	Poalb10G012840.1/Poalb02G010390.1/Poalb10G012820.1/Poalb04G011930.1/Poalb16G005500.1/Poalb04G006350.1/Poalb01G014030.1/Poalb04G008750.1/Poalb09G009090.1/Poalb11G012790.1/Poalb05G001240.1/Poalb01G015080.1/Poalb06G019280.1/Poalb09G006410.1/Poalb16G002790.1/Poalb01G003890.1/Poalb05G009400.1/Poalb16G005510.1/Poalb10G018720.1/Poalb14G014810.1/Poalb17G014310.1/Poalb01G036220.1/Poalb07G003340.1/Poalb08G…	24
GO:0002213	BP	GO:0002213	defense response to insect	6/222	26/13772	2.88286e-06	0.000343348	0.000316811	Poalb01G017320.1/Poalb13G007800.1/Poalb04G008750.1/Poalb06G021930.1/Poalb10G012070.1/Poalb06G021940.1	6
GO:0045087	BP	GO:0045087	innate immune response	23/222	485/13772	3.67578e-06	0.000377247	0.000348089	Poalb04G006500.1/Poalb02G010390.1/Poalb17G014080.1/Poalb19G007040.1/Poalb03G011630.1/Poalb04G008750.1/Poalb01G008290.1/Poalb11G012790.1/Poalb05G001240.1/Poalb06G019280.1/Poalb01G003250.1/Poalb16G002790.1/Poalb12G006390.1/Poalb05G002410.1/Poalb10G018720.1/Poalb01G039170.1/Poalb03G006800.1/Poalb05G002790.1/Poalb02G013160.1/Poalb08G000570.1/Poalb01G036220.1/Poalb07G003340.1/Poalb08G003240.1	23
GO:0010243	BP	GO:0010243	response to organonitrogen compound	19/222	349/13772	3.80098e-06	0.000377247	0.000348089	Poalb04G011930.1/Poalb03G011630.1/Poalb01G026030.1/Poalb04G008750.1/Poalb09G009090.1/Poalb01G008290.1/Poalb01G021950.1/Poalb14G007750.1/Poalb06G019280.1/Poalb16G002790.1/Poalb01G003890.1/Poalb01G013920.1/Poalb09G007980.1/Poalb03G006800.1/Poalb05G002790.1/Poalb04G002900.1/Poalb09G005780.1/Poalb08G004040.1/Poalb05G010490.1	19
GO:0009644	BP	GO:0009644	response to high light intensity	9/222	80/13772	5.37137e-06	0.0004921	0.000454066	Poalb12G000710.1/Poalb15G009520.1/Poalb14G009520.1/Poalb02G010390.1/Poalb10G007550.1/Poalb06G013570.1/Poalb01G015080.1/Poalb01G013920.1/Poalb11G008810.1	9
GO:0009414	BP	GO:0009414	response to water deprivation	21/222	467/13772	2.20854e-05	0.00164398	0.00151692	Poalb14G009520.1/Poalb07G010220.1/Poalb18G001340.1/Poalb05G019890.1/Poalb01G026030.1/Poalb06G013570.1/Poalb01G009890.1/Poalb01G021950.1/Poalb05G001240.1/Poalb11G011510.1/Poalb01G009880.1/Poalb07G010080.1/Poalb03G006930.1/Poalb05G003910.1/Poalb08G011770.1/Poalb14G014810.1/Poalb09G007980.1/Poalb05G001310.1/Poalb01G005020.1/Poalb02G005930.1/Poalb02G005840.1	21
GO:0050918	BP	GO:0050918	positive chemotaxis	6/222	37/13772	2.51034e-05	0.00175872	0.00162278	Poalb15G007900.1/Poalb10G004520.1/Poalb10G004510.1/Poalb10G004530.1/Poalb10G004500.1/Poalb09G005780.1	6
GO:0046677	BP	GO:0046677	response to antibiotic	19/222	416/13772	4.46921e-05	0.00295713	0.00272857	Poalb12G000710.1/Poalb15G009520.1/Poalb14G009520.1/Poalb02G010390.1/Poalb10G007550.1/Poalb03G011630.1/Poalb15G012720.1/Poalb02G000150.1/Poalb16G005500.1/Poalb04G008750.1/Poalb01G008290.1/Poalb11G006130.1/Poalb01G015080.1/Poalb06G019280.1/Poalb16G002790.1/Poalb01G003890.1/Poalb16G005510.1/Poalb04G002900.1/Poalb15G012160.1	19
GO:0042542	BP	GO:0042542	response to hydrogen peroxide	9/222	108/13772	6.13605e-05	0.00384633	0.00354905	Poalb12G000710.1/Poalb15G009520.1/Poalb14G009520.1/Poalb02G010390.1/Poalb10G007550.1/Poalb03G011630.1/Poalb04G008750.1/Poalb01G008290.1/Poalb15G012160.1	9
GO:0034605	BP	GO:0034605	cellular response to heat	6/222	44/13772	6.93845e-05	0.00413185	0.0038125	Poalb15G009520.1/Poalb03G009420.1/Poalb01G010700.1/Poalb06G011570.1/Poalb02G015410.1/Poalb12G010320.1	6
GO:0010193	BP	GO:0010193	response to ozone	6/222	45/13772	7.8992e-05	0.00427634	0.00394582	Poalb03G011630.1/Poalb15G012720.1/Poalb02G000150.1/Poalb01G008290.1/Poalb11G006130.1/Poalb01G015080.1	6
GO:0035966	BP	GO:0035966	response to topologically incorrect protein	7/222	68/13772	0.000108261	0.00537247	0.00495723	Poalb03G009420.1/Poalb01G010700.1/Poalb06G021920.1/Poalb08G007110.1/Poalb12G010320.1/Poalb10G009310.1/Poalb05G010490.1	7
GO:0061077	BP	GO:0061077	chaperone-mediated protein folding	7/222	68/13772	0.000108261	0.00537247	0.00495723	Poalb04G006500.1/Poalb17G014080.1/Poalb06G021920.1/Poalb09G000720.1/Poalb02G015410.1/Poalb01G039170.1/Poalb10G009310.1	7
GO:0031347	BP	GO:0031347	regulation of defense response	16/222	343/13772	0.000141993	0.00676453	0.0062417	Poalb19G007040.1/Poalb03G011630.1/Poalb01G014950.1/Poalb04G008750.1/Poalb01G008290.1/Poalb15G007630.1/Poalb11G005710.1/Poalb05G001240.1/Poalb06G019280.1/Poalb03G005440.1/Poalb16G002790.1/Poalb01G003890.1/Poalb05G009400.1/Poalb14G014810.1/Poalb03G006800.1/Poalb02G013160.1	16
GO:0006986	BP	GO:0006986	response to unfolded protein	5/222	37/13772	0.000297832	0.013643	0.0125885	Poalb03G009420.1/Poalb01G010700.1/Poalb06G021920.1/Poalb12G010320.1/Poalb10G009310.1	5
GO:0009753	BP	GO:0009753	response to jasmonic acid	15/222	334/13772	0.000344021	0.0151751	0.0140022	Poalb01G017320.1/Poalb14G004700.1/Poalb01G014950.1/Poalb04G008750.1/Poalb15G007630.1/Poalb11G005710.1/Poalb11G006130.1/Poalb01G015080.1/Poalb06G019280.1/Poalb03G005440.1/Poalb16G002790.1/Poalb03G006800.1/Poalb04G002900.1/Poalb01G008820.1/Poalb15G012160.1	15
GO:0051879	MF	GO:0051879	Hsp90 protein binding	4/182	10/11858	1.04909e-05	0.00307382	0.00295953	Poalb03G009420.1/Poalb01G010700.1/Poalb16G009500.1/Poalb06G002270.1	4
GO:0051087	MF	GO:0051087	chaperone binding	5/182	28/11858	5.94836e-05	0.00871435	0.00839032	Poalb11G011980.1/Poalb06G021920.1/Poalb16G009500.1/Poalb06G002270.1/Poalb10G009310.1	5
GO:0005509	MF	GO:0005509	calcium ion binding	8/182	118/11858	0.000459166	0.0361128	0.03477	Poalb15G012720.1/Poalb02G000150.1/Poalb12G003740.1/Poalb10G001200.1/Poalb06G019570.1/Poalb14G006520.1/Poalb16G003130.1/Poalb02G005840.1	8
GO:0001671	MF	GO:0001671	ATPase activator activity	3/182	11/11858	0.000535933	0.0361128	0.03477	Poalb11G011980.1/Poalb16G009500.1/Poalb06G002270.1	3
GO:0031072	MF	GO:0031072	heat shock protein binding	4/182	26/11858	0.00061626	0.0361128	0.03477	Poalb03G009420.1/Poalb01G010700.1/Poalb16G009500.1/Poalb06G002270.1	4
GO:0060590	MF	GO:0060590	ATPase regulator activity	3/182	13/11858	0.000908154	0.0443482	0.0426992	Poalb11G011980.1/Poalb16G009500.1/Poalb06G002270.1	3

## Sheet: Cluster 3
GO	ONTOLOGY	ID	Description	GeneRatio	BgRatio	pvalue	p.adjust	qvalue	geneID	Count
GO:0019684	BP	GO:0019684	photosynthesis, light reaction	30/250	120/13772	4.09977e-26	4.88282e-23	4.56153e-23	Poalb05G019730.1/Poalb11G005310.1/Poalb05G019710.1/Poalb10G018750.1/Poalb14G017480.1/Poalb19G007980.1/Poalb02G005190.1/Poalb19G008290.1/Poalb03G001430.1/Poalb05G016820.1/Poalb01G035240.1/Poalb02G018290.1/Poalb03G014250.1/Poalb04G018230.1/Poalb01G018950.1/Poalb16G001050.1/Poalb14G008670.1/Poalb08G015860.1/Poalb05G009340.1/Poalb11G008810.1/Poalb01G005140.1/Poalb10G004260.1/Poalb03G009950.1/Poalb14G…	30
GO:0009768	BP	GO:0009768	photosynthesis, light harvesting in photosystem I	15/250	19/13772	1.82709e-23	7.25354e-21	6.77625e-21	Poalb05G019730.1/Poalb11G005310.1/Poalb05G019710.1/Poalb10G018750.1/Poalb14G017480.1/Poalb19G007980.1/Poalb19G008290.1/Poalb03G001430.1/Poalb01G035240.1/Poalb02G018290.1/Poalb03G014250.1/Poalb01G018950.1/Poalb11G008810.1/Poalb01G005140.1/Poalb08G005360.1	15
GO:0006091	BP	GO:0006091	generation of precursor metabolites and energy	35/250	313/13772	4.00706e-18	9.54482e-16	8.91676e-16	Poalb05G019730.1/Poalb11G005310.1/Poalb05G019710.1/Poalb10G018750.1/Poalb14G017480.1/Poalb19G007980.1/Poalb02G005190.1/Poalb19G008290.1/Poalb03G001430.1/Poalb05G016820.1/Poalb01G035240.1/Poalb02G018290.1/Poalb03G014250.1/Poalb04G018230.1/Poalb01G018950.1/Poalb16G001050.1/Poalb14G008670.1/Poalb02G001450.1/Poalb08G015860.1/Poalb05G009340.1/Poalb11G008810.1/Poalb01G005140.1/Poalb10G004260.1/Poalb03G…	35
GO:0009642	BP	GO:0009642	response to light intensity	24/250	176/13772	1.14993e-14	2.28261e-12	2.13241e-12	Poalb10G018750.1/Poalb01G035240.1/Poalb02G018290.1/Poalb04G018230.1/Poalb01G034860.1/Poalb08G015860.1/Poalb11G008810.1/Poalb11G005940.1/Poalb10G004260.1/Poalb11G012000.1/Poalb01G026600.1/Poalb19G006990.1/Poalb04G018090.1/Poalb03G001180.1/Poalb02G000970.1/Poalb14G009520.1/Poalb02G010390.1/Poalb15G009520.1/Poalb01G013920.1/Poalb12G000710.1/Poalb10G007550.1/Poalb10G019490.1/Poalb12G000160.1/Poalb09G…	24
GO:0009408	BP	GO:0009408	response to heat	24/250	224/13772	2.50608e-12	3.73093e-10	3.48543e-10	Poalb11G005940.1/Poalb18G001340.1/Poalb12G010320.1/Poalb14G009520.1/Poalb01G039170.1/Poalb08G009490.1/Poalb02G010390.1/Poalb15G009520.1/Poalb08G005930.1/Poalb01G010700.1/Poalb17G012130.1/Poalb02G015410.1/Poalb10G009310.1/Poalb03G000470.1/Poalb12G000710.1/Poalb10G007550.1/Poalb03G009000.1/Poalb07G006220.1/Poalb03G009420.1/Poalb14G016200.1/Poalb11G006130.1/Poalb01G009880.1/Poalb15G002590.1/Poalb01G…	24
GO:0009767	BP	GO:0009767	photosynthetic electron transport chain	12/250	54/13772	1.71738e-10	2.27267e-08	2.12313e-08	Poalb04G018230.1/Poalb16G001050.1/Poalb14G008670.1/Poalb08G015860.1/Poalb05G009340.1/Poalb10G004260.1/Poalb03G009950.1/Poalb14G007780.1/Poalb03G001180.1/Poalb01G008110.1/Poalb19G012340.1/Poalb02G000970.1	12
GO:0022900	BP	GO:0022900	electron transport chain	14/250	99/13772	2.82674e-09	3.36665e-07	3.14513e-07	Poalb04G018230.1/Poalb16G001050.1/Poalb14G008670.1/Poalb02G001450.1/Poalb08G015860.1/Poalb05G009340.1/Poalb10G004260.1/Poalb03G009950.1/Poalb14G007780.1/Poalb03G001180.1/Poalb01G008110.1/Poalb19G012340.1/Poalb02G000970.1/Poalb01G030720.1	14
GO:0006457	BP	GO:0006457	protein folding	15/250	118/13772	3.44869e-09	3.73399e-07	3.48829e-07	Poalb14G000510.1/Poalb09G000720.1/Poalb03G013990.1/Poalb06G021920.1/Poalb12G010320.1/Poalb17G014080.1/Poalb01G039170.1/Poalb02G010390.1/Poalb17G012130.1/Poalb04G006500.1/Poalb02G015410.1/Poalb10G009310.1/Poalb12G004570.1/Poalb01G023340.1/Poalb15G002590.1	15
GO:0009409	BP	GO:0009409	response to cold	29/250	474/13772	9.95578e-09	9.88111e-07	9.23093e-07	Poalb10G018750.1/Poalb02G018290.1/Poalb16G001050.1/Poalb16G002630.1/Poalb13G006090.1/Poalb19G009830.1/Poalb04G003810.1/Poalb16G010480.1/Poalb08G006810.1/Poalb06G021920.1/Poalb11G009660.1/Poalb06G020870.1/Poalb12G010320.1/Poalb14G008470.1/Poalb14G009520.1/Poalb03G015820.1/Poalb02G001380.1/Poalb01G010700.1/Poalb14G014810.1/Poalb01G013920.1/Poalb03G009420.1/Poalb02G011690.1/Poalb08G004740.1/Poalb05G…	29
GO:0043043	BP	GO:0043043	peptide biosynthetic process	27/250	455/13772	6.27217e-08	5.33583e-06	4.98473e-06	Poalb01G023700.1/Poalb06G004680.1/Poalb02G001450.1/Poalb13G006090.1/Poalb16G008040.1/Poalb16G001450.1/Poalb04G011870.1/Poalb14G012520.1/Poalb04G003810.1/Poalb09G004960.1/Poalb01G036000.1/Poalb01G024410.1/Poalb17G010810.1/Poalb15G009520.1/Poalb09G005750.1/Poalb15G004900.1/Poalb14G013540.1/Poalb02G015930.1/Poalb11G004410.1/Poalb13G006720.1/Poalb16G010200.1/Poalb04G009520.1/Poalb05G017230.1/Poalb10G…	27
GO:0022613	BP	GO:0022613	ribonucleoprotein complex biogenesis	22/250	388/13772	2.3661e-06	0.000165767	0.000154859	Poalb01G023700.1/Poalb13G006090.1/Poalb04G011870.1/Poalb14G012520.1/Poalb04G003810.1/Poalb05G000010.1/Poalb09G004960.1/Poalb01G024410.1/Poalb17G010810.1/Poalb09G005750.1/Poalb05G013020.1/Poalb14G013540.1/Poalb05G020790.1/Poalb11G004410.1/Poalb02G005110.1/Poalb15G003940.1/Poalb04G009520.1/Poalb05G017230.1/Poalb10G016390.1/Poalb06G003970.1/Poalb08G004750.1/Poalb07G005470.1	22
GO:0009657	BP	GO:0009657	plastid organization	17/250	282/13772	1.56964e-05	0.000812798	0.000759316	Poalb13G006090.1/Poalb16G001450.1/Poalb06G012400.1/Poalb09G000720.1/Poalb19G009830.1/Poalb04G003810.1/Poalb05G000010.1/Poalb01G036000.1/Poalb05G014960.1/Poalb16G006190.1/Poalb09G011410.1/Poalb04G009180.1/Poalb05G004410.1/Poalb17G010140.1/Poalb12G000710.1/Poalb12G004570.1/Poalb07G003290.1	17
GO:0000302	BP	GO:0000302	response to reactive oxygen species	15/250	248/13772	4.80564e-05	0.0023848	0.00222788	Poalb11G005940.1/Poalb12G007950.1/Poalb06G021920.1/Poalb04G018090.1/Poalb04G014450.1/Poalb14G009520.1/Poalb02G008130.1/Poalb02G010390.1/Poalb15G009520.1/Poalb08G006070.1/Poalb17G012130.1/Poalb01G013920.1/Poalb12G000710.1/Poalb10G007550.1/Poalb11G006130.1	15
GO:0010218	BP	GO:0010218	response to far red light	8/250	77/13772	7.52873e-05	0.00358669	0.00335068	Poalb10G018750.1/Poalb19G007980.1/Poalb19G008290.1/Poalb02G018290.1/Poalb17G007460.1/Poalb04G009180.1/Poalb08G005360.1/Poalb17G010140.1	8
GO:0032544	BP	GO:0032544	plastid translation	4/250	14/13772	9.19502e-05	0.00421203	0.00393487	Poalb13G006090.1/Poalb16G001450.1/Poalb04G003810.1/Poalb01G036000.1	4
GO:0009658	BP	GO:0009658	chloroplast organization	13/250	211/13772	0.000127637	0.00563019	0.00525972	Poalb13G006090.1/Poalb06G012400.1/Poalb09G000720.1/Poalb19G009830.1/Poalb05G000010.1/Poalb05G014960.1/Poalb16G006190.1/Poalb09G011410.1/Poalb04G009180.1/Poalb17G010140.1/Poalb12G000710.1/Poalb12G004570.1/Poalb07G003290.1	13
GO:0046364	BP	GO:0046364	monosaccharide biosynthetic process	6/250	53/13772	0.000378701	0.0150344	0.0140451	Poalb16G001050.1/Poalb08G005110.1/Poalb09G011410.1/Poalb05G003800.1/Poalb11G006130.1/Poalb17G009130.1	6
GO:0009639	BP	GO:0009639	response to red or far red light	13/250	237/13772	0.000397883	0.0152864	0.0142806	Poalb10G018750.1/Poalb19G007980.1/Poalb19G008290.1/Poalb02G018290.1/Poalb01G034860.1/Poalb12G007950.1/Poalb17G007460.1/Poalb04G009180.1/Poalb08G009490.1/Poalb08G005360.1/Poalb17G010140.1/Poalb07G006220.1/Poalb12G004570.1	13
GO:0042542	BP	GO:0042542	response to hydrogen peroxide	8/250	108/13772	0.000778021	0.0280795	0.0262319	Poalb11G005940.1/Poalb12G007950.1/Poalb14G009520.1/Poalb02G008130.1/Poalb02G010390.1/Poalb15G009520.1/Poalb12G000710.1/Poalb10G007550.1	8
GO:0009735	BP	GO:0009735	response to cytokinin	14/250	290/13772	0.00085671	0.03001	0.0280354	Poalb03G004160.1/Poalb11G007750.1/Poalb16G001050.1/Poalb01G028930.1/Poalb16G008040.1/Poalb19G006300.1/Poalb14G015750.1/Poalb17G011700.1/Poalb02G000970.1/Poalb04G014450.1/Poalb10G012780.1/Poalb01G024410.1/Poalb09G005750.1/Poalb05G013020.1	14
GO:0009579	CC	GO:0009579	thylakoid	79/284	478/13568	2.10348e-49	2.96591e-47	2.36918e-47	Poalb05G019730.1/Poalb11G005310.1/Poalb05G019710.1/Poalb10G018750.1/Poalb14G017480.1/Poalb01G037170.1/Poalb19G007980.1/Poalb07G005290.1/Poalb04G002550.1/Poalb02G005190.1/Poalb19G008290.1/Poalb03G001430.1/Poalb05G016820.1/Poalb14G015050.1/Poalb05G010680.1/Poalb01G035240.1/Poalb03G007620.1/Poalb03G004160.1/Poalb02G018290.1/Poalb03G014250.1/Poalb01G005830.1/Poalb01G023700.1/Poalb06G007560.1/Poalb01G…	79
GO:0055035	CC	GO:0055035	plastid thylakoid membrane	57/284	289/13568	1.30825e-39	9.22316e-38	7.36751e-38	Poalb05G019730.1/Poalb11G005310.1/Poalb05G019710.1/Poalb10G018750.1/Poalb14G017480.1/Poalb01G037170.1/Poalb19G007980.1/Poalb07G005290.1/Poalb04G002550.1/Poalb02G005190.1/Poalb19G008290.1/Poalb03G001430.1/Poalb05G016820.1/Poalb14G015050.1/Poalb05G010680.1/Poalb01G035240.1/Poalb03G004160.1/Poalb02G018290.1/Poalb03G014250.1/Poalb01G005830.1/Poalb01G023700.1/Poalb06G007560.1/Poalb01G018950.1/Poalb06G…	57
GO:0009534	CC	GO:0009534	chloroplast thylakoid	63/284	379/13568	3.72544e-39	1.75096e-37	1.39868e-37	Poalb05G019730.1/Poalb11G005310.1/Poalb05G019710.1/Poalb10G018750.1/Poalb14G017480.1/Poalb01G037170.1/Poalb19G007980.1/Poalb07G005290.1/Poalb04G002550.1/Poalb02G005190.1/Poalb19G008290.1/Poalb03G001430.1/Poalb05G016820.1/Poalb14G015050.1/Poalb05G010680.1/Poalb01G035240.1/Poalb03G004160.1/Poalb02G018290.1/Poalb03G014250.1/Poalb01G005830.1/Poalb01G023700.1/Poalb06G007560.1/Poalb01G018950.1/Poalb06G…	63
GO:0031976	CC	GO:0031976	plastid thylakoid	63/284	382/13568	6.09595e-39	2.14882e-37	1.71649e-37	Poalb05G019730.1/Poalb11G005310.1/Poalb05G019710.1/Poalb10G018750.1/Poalb14G017480.1/Poalb01G037170.1/Poalb19G007980.1/Poalb07G005290.1/Poalb04G002550.1/Poalb02G005190.1/Poalb19G008290.1/Poalb03G001430.1/Poalb05G016820.1/Poalb14G015050.1/Poalb05G010680.1/Poalb01G035240.1/Poalb03G004160.1/Poalb02G018290.1/Poalb03G014250.1/Poalb01G005830.1/Poalb01G023700.1/Poalb06G007560.1/Poalb01G018950.1/Poalb06G…	63
GO:0009535	CC	GO:0009535	chloroplast thylakoid membrane	55/284	284/13568	9.43017e-38	2.65931e-36	2.12427e-36	Poalb05G019730.1/Poalb11G005310.1/Poalb05G019710.1/Poalb10G018750.1/Poalb14G017480.1/Poalb01G037170.1/Poalb19G007980.1/Poalb07G005290.1/Poalb04G002550.1/Poalb02G005190.1/Poalb19G008290.1/Poalb03G001430.1/Poalb05G016820.1/Poalb14G015050.1/Poalb05G010680.1/Poalb01G035240.1/Poalb03G004160.1/Poalb02G018290.1/Poalb03G014250.1/Poalb01G005830.1/Poalb01G023700.1/Poalb06G007560.1/Poalb01G018950.1/Poalb06G…	55
GO:0034357	CC	GO:0034357	photosynthetic membrane	57/284	313/13568	1.33621e-37	2.6915e-36	2.14999e-36	Poalb05G019730.1/Poalb11G005310.1/Poalb05G019710.1/Poalb10G018750.1/Poalb14G017480.1/Poalb01G037170.1/Poalb19G007980.1/Poalb07G005290.1/Poalb04G002550.1/Poalb02G005190.1/Poalb19G008290.1/Poalb03G001430.1/Poalb05G016820.1/Poalb14G015050.1/Poalb05G010680.1/Poalb01G035240.1/Poalb03G004160.1/Poalb02G018290.1/Poalb03G014250.1/Poalb01G005830.1/Poalb01G023700.1/Poalb06G007560.1/Poalb01G018950.1/Poalb06G…	57
GO:0042651	CC	GO:0042651	thylakoid membrane	57/284	313/13568	1.33621e-37	2.6915e-36	2.14999e-36	Poalb05G019730.1/Poalb11G005310.1/Poalb05G019710.1/Poalb10G018750.1/Poalb14G017480.1/Poalb01G037170.1/Poalb19G007980.1/Poalb07G005290.1/Poalb04G002550.1/Poalb02G005190.1/Poalb19G008290.1/Poalb03G001430.1/Poalb05G016820.1/Poalb14G015050.1/Poalb05G010680.1/Poalb01G035240.1/Poalb03G004160.1/Poalb02G018290.1/Poalb03G014250.1/Poalb01G005830.1/Poalb01G023700.1/Poalb06G007560.1/Poalb01G018950.1/Poalb06G…	57
GO:0042170	CC	GO:0042170	plastid membrane	60/284	419/13568	1.88336e-33	3.31943e-32	2.65158e-32	Poalb05G019730.1/Poalb11G005310.1/Poalb05G019710.1/Poalb10G018750.1/Poalb14G017480.1/Poalb01G037170.1/Poalb19G007980.1/Poalb07G005290.1/Poalb04G002550.1/Poalb02G005190.1/Poalb19G008290.1/Poalb03G001430.1/Poalb05G016820.1/Poalb14G015050.1/Poalb05G010680.1/Poalb01G035240.1/Poalb03G004160.1/Poalb02G018290.1/Poalb03G014250.1/Poalb01G005830.1/Poalb01G023700.1/Poalb06G007560.1/Poalb01G018950.1/Poalb06G…	60
GO:0010287	CC	GO:0010287	plastoglobule	20/284	71/13568	1.15453e-17	1.80877e-16	1.44485e-16	Poalb05G019730.1/Poalb11G005310.1/Poalb05G019710.1/Poalb10G018750.1/Poalb14G017480.1/Poalb19G007980.1/Poalb19G008290.1/Poalb03G001430.1/Poalb01G035240.1/Poalb03G004160.1/Poalb02G018290.1/Poalb03G014250.1/Poalb01G018950.1/Poalb05G016850.1/Poalb13G006090.1/Poalb11G008810.1/Poalb01G005140.1/Poalb01G007200.1/Poalb19G005940.1/Poalb08G005360.1	20
GO:0005840	CC	GO:0005840	ribosome	36/284	301/13568	1.53818e-17	2.16883e-16	1.73247e-16	Poalb11G007750.1/Poalb01G023700.1/Poalb15G008060.1/Poalb14G000510.1/Poalb11G001990.1/Poalb06G004680.1/Poalb13G006090.1/Poalb16G008040.1/Poalb06G019640.1/Poalb04G011870.1/Poalb18G003880.1/Poalb14G012520.1/Poalb10G005670.1/Poalb09G000720.1/Poalb04G003810.1/Poalb09G004960.1/Poalb12G003850.1/Poalb01G017320.1/Poalb01G024410.1/Poalb17G010810.1/Poalb09G005750.1/Poalb05G013020.1/Poalb15G004900.1/Poalb14G…	36
GO:0022626	CC	GO:0022626	cytosolic ribosome	30/284	256/13568	1.56733e-14	2.00903e-13	1.60482e-13	Poalb11G007750.1/Poalb01G023700.1/Poalb15G008060.1/Poalb14G000510.1/Poalb11G001990.1/Poalb06G004680.1/Poalb06G019640.1/Poalb10G005670.1/Poalb09G000720.1/Poalb09G004960.1/Poalb12G003850.1/Poalb01G017320.1/Poalb01G024410.1/Poalb17G010810.1/Poalb09G005750.1/Poalb05G013020.1/Poalb15G004900.1/Poalb14G013540.1/Poalb02G015930.1/Poalb11G004410.1/Poalb13G006720.1/Poalb16G010200.1/Poalb04G009520.1/Poalb05G…	30
GO:0044391	CC	GO:0044391	ribosomal subunit	25/284	213/13568	2.61932e-12	3.07771e-11	2.45849e-11	Poalb01G023700.1/Poalb06G004680.1/Poalb16G008040.1/Poalb06G019640.1/Poalb18G003880.1/Poalb14G012520.1/Poalb10G005670.1/Poalb04G003810.1/Poalb09G004960.1/Poalb01G024410.1/Poalb17G010810.1/Poalb09G005750.1/Poalb05G013020.1/Poalb15G004900.1/Poalb14G013540.1/Poalb02G015930.1/Poalb11G004410.1/Poalb13G006720.1/Poalb16G010200.1/Poalb04G009520.1/Poalb05G017230.1/Poalb10G016390.1/Poalb06G003970.1/Poalb08G…	25
GO:0015934	CC	GO:0015934	large ribosomal subunit	20/284	137/13568	7.70312e-12	8.35492e-11	6.67396e-11	Poalb01G023700.1/Poalb06G004680.1/Poalb16G008040.1/Poalb06G019640.1/Poalb18G003880.1/Poalb10G005670.1/Poalb09G004960.1/Poalb01G024410.1/Poalb09G005750.1/Poalb15G004900.1/Poalb14G013540.1/Poalb02G015930.1/Poalb11G004410.1/Poalb13G006720.1/Poalb16G010200.1/Poalb04G009520.1/Poalb10G016390.1/Poalb06G003970.1/Poalb08G004750.1/Poalb07G005470.1	20
GO:0022625	CC	GO:0022625	cytosolic large ribosomal subunit	17/284	122/13568	6.28767e-10	6.33258e-09	5.0585e-09	Poalb01G023700.1/Poalb06G019640.1/Poalb10G005670.1/Poalb09G004960.1/Poalb01G024410.1/Poalb09G005750.1/Poalb15G004900.1/Poalb14G013540.1/Poalb02G015930.1/Poalb11G004410.1/Poalb13G006720.1/Poalb16G010200.1/Poalb04G009520.1/Poalb10G016390.1/Poalb06G003970.1/Poalb08G004750.1/Poalb07G005470.1	17
GO:0098807	CC	GO:0098807	chloroplast thylakoid membrane protein complex	7/284	15/13568	9.11735e-09	8.57031e-08	6.84601e-08	Poalb19G007980.1/Poalb19G008290.1/Poalb02G018290.1/Poalb01G005830.1/Poalb14G008670.1/Poalb05G009340.1/Poalb14G007780.1	7
GO:0009521	CC	GO:0009521	photosystem	6/284	10/13568	1.56188e-08	1.37641e-07	1.09948e-07	Poalb19G007980.1/Poalb19G008290.1/Poalb02G018290.1/Poalb14G008670.1/Poalb08G015860.1/Poalb10G004260.1	6
GO:0048046	CC	GO:0048046	apoplast	24/284	317/13568	5.48734e-08	4.55127e-07	3.63558e-07	Poalb04G002550.1/Poalb02G005190.1/Poalb05G016820.1/Poalb11G007750.1/Poalb16G001050.1/Poalb11G001990.1/Poalb11G010070.1/Poalb08G005110.1/Poalb16G002630.1/Poalb13G006090.1/Poalb05G009340.1/Poalb09G000720.1/Poalb06G005380.1/Poalb16G010480.1/Poalb10G003660.1/Poalb08G006810.1/Poalb06G021920.1/Poalb03G010210.1/Poalb04G018090.1/Poalb09G011410.1/Poalb01G039170.1/Poalb07G006270.1/Poalb03G000470.1/Poalb05G…	24
GO:0016168	MF	GO:0016168	chlorophyll binding	16/210	23/11858	1.15722e-23	1.51336e-21	1.37244e-21	Poalb05G019730.1/Poalb11G005310.1/Poalb05G019710.1/Poalb10G018750.1/Poalb14G017480.1/Poalb19G007980.1/Poalb19G008290.1/Poalb03G001430.1/Poalb01G035240.1/Poalb02G018290.1/Poalb03G014250.1/Poalb01G018950.1/Poalb11G008810.1/Poalb01G005140.1/Poalb01G026600.1/Poalb08G005360.1	16
GO:0031409	MF	GO:0031409	pigment binding	15/210	19/11858	1.16412e-23	1.51336e-21	1.37244e-21	Poalb05G019730.1/Poalb11G005310.1/Poalb05G019710.1/Poalb10G018750.1/Poalb14G017480.1/Poalb19G007980.1/Poalb19G008290.1/Poalb03G001430.1/Poalb01G035240.1/Poalb02G018290.1/Poalb03G014250.1/Poalb01G018950.1/Poalb11G008810.1/Poalb01G005140.1/Poalb08G005360.1	15
GO:0046906	MF	GO:0046906	tetrapyrrole binding	16/210	48/11858	7.21604e-17	6.2539e-15	5.67155e-15	Poalb05G019730.1/Poalb11G005310.1/Poalb05G019710.1/Poalb10G018750.1/Poalb14G017480.1/Poalb19G007980.1/Poalb19G008290.1/Poalb03G001430.1/Poalb01G035240.1/Poalb02G018290.1/Poalb03G014250.1/Poalb01G018950.1/Poalb11G008810.1/Poalb01G005140.1/Poalb01G026600.1/Poalb08G005360.1	16
GO:0003735	MF	GO:0003735	structural constituent of ribosome	28/210	234/11858	8.33606e-16	5.41844e-14	4.91389e-14	Poalb01G028930.1/Poalb06G004680.1/Poalb06G019640.1/Poalb04G011870.1/Poalb18G003880.1/Poalb14G012520.1/Poalb10G005670.1/Poalb01G013780.1/Poalb19G009830.1/Poalb04G003810.1/Poalb14G015750.1/Poalb01G024410.1/Poalb17G010810.1/Poalb09G005750.1/Poalb05G013020.1/Poalb15G004900.1/Poalb14G013540.1/Poalb02G015930.1/Poalb11G004410.1/Poalb13G006720.1/Poalb16G010200.1/Poalb05G017230.1/Poalb10G016390.1/Poalb17G…	28
GO:0005198	MF	GO:0005198	structural molecule activity	31/210	324/11858	1.17405e-14	6.10504e-13	5.53655e-13	Poalb01G035240.1/Poalb01G028930.1/Poalb06G004680.1/Poalb06G019640.1/Poalb04G011870.1/Poalb11G008810.1/Poalb18G003880.1/Poalb14G012520.1/Poalb10G005670.1/Poalb01G013780.1/Poalb19G009830.1/Poalb04G003810.1/Poalb14G015750.1/Poalb01G024410.1/Poalb17G010810.1/Poalb09G005750.1/Poalb05G013020.1/Poalb15G004900.1/Poalb14G013540.1/Poalb02G015930.1/Poalb11G004410.1/Poalb13G006720.1/Poalb16G010200.1/Poalb05G…	31
GO:0019904	MF	GO:0019904	protein domain specific binding	16/210	93/11858	6.05123e-12	2.6222e-10	2.37803e-10	Poalb10G018750.1/Poalb19G007980.1/Poalb02G005190.1/Poalb19G008290.1/Poalb05G016820.1/Poalb01G035240.1/Poalb02G018290.1/Poalb14G008670.1/Poalb02G001450.1/Poalb01G034860.1/Poalb05G009340.1/Poalb11G008810.1/Poalb03G009950.1/Poalb01G007200.1/Poalb19G006990.1/Poalb11G009660.1	16
GO:0051879	MF	GO:0051879	Hsp90 protein binding	4/210	10/11858	1.84654e-05	0.000685859	0.000621994	Poalb01G010700.1/Poalb06G002270.1/Poalb03G009420.1/Poalb16G009500.1	4
GO:0009055	MF	GO:0009055	electron transfer activity	6/210	40/11858	6.66938e-05	0.00216755	0.00196571	Poalb04G018230.1/Poalb02G001450.1/Poalb05G009340.1/Poalb03G001180.1/Poalb19G012340.1/Poalb01G030720.1	6
GO:0008266	MF	GO:0008266	poly(U) RNA binding	5/210	28/11858	0.000117111	0.0030449	0.00276136	Poalb02G005190.1/Poalb05G016820.1/Poalb06G004680.1/Poalb05G009340.1/Poalb06G020870.1	5
GO:0051087	MF	GO:0051087	chaperone binding	5/210	28/11858	0.000117111	0.0030449	0.00276136	Poalb06G021920.1/Poalb06G002270.1/Poalb11G011980.1/Poalb10G009310.1/Poalb16G009500.1	5
GO:0008187	MF	GO:0008187	poly-pyrimidine tract binding	5/210	31/11858	0.000193913	0.00458339	0.0041566	Poalb02G005190.1/Poalb05G016820.1/Poalb06G004680.1/Poalb05G009340.1/Poalb06G020870.1	5
GO:0005372	MF	GO:0005372	water transmembrane transporter activity	5/210	36/11858	0.000400421	0.00800842	0.0072627	Poalb03G010750.1/Poalb09G012060.1/Poalb06G020350.1/Poalb04G014660.1/Poalb03G004010.1	5
GO:0015250	MF	GO:0015250	water channel activity	5/210	36/11858	0.000400421	0.00800842	0.0072627	Poalb03G010750.1/Poalb09G012060.1/Poalb06G020350.1/Poalb04G014660.1/Poalb03G004010.1	5
GO:0001671	MF	GO:0001671	ATPase activator activity	3/210	11/11858	0.000813432	0.0151066	0.0136999	Poalb06G002270.1/Poalb11G011980.1/Poalb16G009500.1	3
GO:0031072	MF	GO:0031072	heat shock protein binding	4/210	26/11858	0.00105245	0.0182425	0.0165438	Poalb01G010700.1/Poalb06G002270.1/Poalb03G009420.1/Poalb16G009500.1	4
GO:0003729	MF	GO:0003729	mRNA binding	16/210	382/11858	0.00126104	0.0204919	0.0185838	Poalb04G011870.1/Poalb05G000010.1/Poalb06G020870.1/Poalb09G012060.1/Poalb04G014660.1/Poalb10G012780.1/Poalb01G024410.1/Poalb17G010810.1/Poalb09G005750.1/Poalb05G013020.1/Poalb14G013540.1/Poalb02G015930.1/Poalb15G003940.1/Poalb13G006720.1/Poalb05G017230.1/Poalb06G003970.1	16
GO:0060590	MF	GO:0060590	ATPase regulator activity	3/210	13/11858	0.00137352	0.0210068	0.0190507	Poalb06G002270.1/Poalb11G011980.1/Poalb16G009500.1	3
GO:0051537	MF	GO:0051537	2 iron, 2 sulfur cluster binding	3/210	15/11858	0.00212878	0.030749	0.0278858	Poalb04G018230.1/Poalb03G001180.1/Poalb05G006640.1	3

## Sheet: Cluster 4
GO	ONTOLOGY	ID	Description	GeneRatio	BgRatio	pvalue	p.adjust	qvalue	geneID	Count
GO:0010200	BP	GO:0010200	response to chitin	26/365	176/13772	9.64202e-13	1.49741e-09	1.45341e-09	Poalb16G010250.1/Poalb14G007250.1/Poalb10G008690.1/Poalb08G012100.1/Poalb18G008440.1/Poalb13G000860.1/Poalb06G003000.1/Poalb06G008300.1/Poalb02G010200.1/Poalb18G009190.1/Poalb01G008770.1/Poalb17G012610.1/Poalb15G007180.1/Poalb19G005570.1/Poalb13G004890.1/Poalb04G000770.1/Poalb10G017640.1/Poalb11G001910.1/Poalb07G006510.1/Poalb14G013950.1/Poalb19G012550.1/Poalb14G013170.1/Poalb18G003500.1/Poalb11G…	26
GO:0010243	BP	GO:0010243	response to organonitrogen compound	30/365	349/13772	1.42987e-08	1.1103e-05	1.07767e-05	Poalb10G002870.1/Poalb16G010250.1/Poalb14G007250.1/Poalb10G008690.1/Poalb08G012100.1/Poalb18G008440.1/Poalb13G000860.1/Poalb06G003000.1/Poalb06G008300.1/Poalb02G010200.1/Poalb18G009190.1/Poalb01G008770.1/Poalb17G012610.1/Poalb15G007180.1/Poalb19G005570.1/Poalb13G004890.1/Poalb04G000770.1/Poalb10G017640.1/Poalb11G001910.1/Poalb07G006510.1/Poalb14G013950.1/Poalb19G012550.1/Poalb14G013170.1/Poalb04G…	30
GO:0009414	BP	GO:0009414	response to water deprivation	32/365	467/13772	8.79448e-07	0.000455261	0.000441884	Poalb10G002870.1/Poalb16G010250.1/Poalb05G020530.1/Poalb02G004390.1/Poalb10G007640.1/Poalb13G000860.1/Poalb06G003000.1/Poalb07G000230.1/Poalb05G017570.1/Poalb06G019740.1/Poalb01G013740.1/Poalb19G005570.1/Poalb12G003180.1/Poalb13G004890.1/Poalb01G002370.1/Poalb15G008460.1/Poalb19G012550.1/Poalb07G003080.1/Poalb06G013570.1/Poalb01G013600.1/Poalb02G005730.1/Poalb05G003440.1/Poalb11G008600.1/Poalb12G…	32
GO:0009415	BP	GO:0009415	response to water	32/365	477/13772	1.39228e-06	0.000540552	0.000524669	Poalb10G002870.1/Poalb16G010250.1/Poalb05G020530.1/Poalb02G004390.1/Poalb10G007640.1/Poalb13G000860.1/Poalb06G003000.1/Poalb07G000230.1/Poalb05G017570.1/Poalb06G019740.1/Poalb01G013740.1/Poalb19G005570.1/Poalb12G003180.1/Poalb13G004890.1/Poalb01G002370.1/Poalb15G008460.1/Poalb19G012550.1/Poalb07G003080.1/Poalb06G013570.1/Poalb01G013600.1/Poalb02G005730.1/Poalb05G003440.1/Poalb11G008600.1/Poalb12G…	32
GO:0009611	BP	GO:0009611	response to wounding	25/365	332/13772	2.75609e-06	0.000856042	0.000830889	Poalb11G010700.1/Poalb10G006640.1/Poalb03G013320.1/Poalb05G016030.1/Poalb06G008300.1/Poalb08G007070.1/Poalb18G009190.1/Poalb13G004370.1/Poalb02G010250.1/Poalb04G013700.1/Poalb05G005430.1/Poalb07G010890.1/Poalb06G022000.1/Poalb09G010350.1/Poalb03G005440.1/Poalb01G025100.1/Poalb01G029230.1/Poalb04G008750.1/Poalb14G003380.1/Poalb15G007200.1/Poalb13G001100.1/Poalb02G005730.1/Poalb03G005670.1/Poalb05G…	25
GO:1900057	BP	GO:1900057	positive regulation of leaf senescence	6/365	25/13772	3.84334e-05	0.00852672	0.00827618	Poalb02G008680.1/Poalb14G015910.1/Poalb14G005270.1/Poalb14G013170.1/Poalb01G016000.1/Poalb14G003470.1	6
GO:1905623	BP	GO:1905623	positive regulation of leaf development	6/365	25/13772	3.84334e-05	0.00852672	0.00827618	Poalb02G008680.1/Poalb14G015910.1/Poalb14G005270.1/Poalb14G013170.1/Poalb01G016000.1/Poalb14G003470.1	6
GO:0050832	BP	GO:0050832	defense response to fungus	24/365	371/13772	5.37083e-05	0.0104261	0.0101198	Poalb03G013320.1/Poalb05G006840.1/Poalb01G039000.1/Poalb06G008300.1/Poalb18G009190.1/Poalb06G003670.1/Poalb06G002970.1/Poalb02G010250.1/Poalb05G015840.1/Poalb19G005570.1/Poalb05G010920.1/Poalb04G004230.1/Poalb07G008990.1/Poalb13G004890.1/Poalb16G005470.1/Poalb01G025100.1/Poalb19G012550.1/Poalb04G008750.1/Poalb14G003380.1/Poalb05G003440.1/Poalb12G009930.1/Poalb03G005670.1/Poalb08G005540.1/Poalb10G…	24
GO:0009738	BP	GO:0009738	abscisic acid-activated signaling pathway	20/365	294/13772	0.000114301	0.0197233	0.0191438	Poalb14G015910.1/Poalb05G006840.1/Poalb12G000610.1/Poalb08G005610.1/Poalb02G016960.1/Poalb16G009000.1/Poalb05G015840.1/Poalb06G011020.1/Poalb07G010890.1/Poalb15G006330.1/Poalb07G008990.1/Poalb01G025100.1/Poalb07G003080.1/Poalb01G013600.1/Poalb02G014750.1/Poalb14G015570.1/Poalb05G003440.1/Poalb12G006020.1/Poalb14G002450.1/Poalb08G004740.1	20
GO:0051592	BP	GO:0051592	response to calcium ion	6/365	32/13772	0.000168133	0.026111	0.0253438	Poalb08G013900.1/Poalb02G004390.1/Poalb17G011810.1/Poalb05G017570.1/Poalb04G007700.1/Poalb10G006700.1	6
GO:0071215	BP	GO:0071215	cellular response to abscisic acid stimulus	21/365	336/13772	0.000251397	0.0325349	0.0315789	Poalb14G015910.1/Poalb05G006840.1/Poalb12G000610.1/Poalb08G005610.1/Poalb02G016960.1/Poalb16G009000.1/Poalb05G015840.1/Poalb06G011020.1/Poalb07G010890.1/Poalb15G006330.1/Poalb07G008990.1/Poalb01G025100.1/Poalb15G008460.1/Poalb07G003080.1/Poalb01G013600.1/Poalb02G014750.1/Poalb14G015570.1/Poalb05G003440.1/Poalb12G006020.1/Poalb14G002450.1/Poalb08G004740.1	21
GO:0097306	BP	GO:0097306	cellular response to alcohol	21/365	336/13772	0.000251397	0.0325349	0.0315789	Poalb14G015910.1/Poalb05G006840.1/Poalb12G000610.1/Poalb08G005610.1/Poalb02G016960.1/Poalb16G009000.1/Poalb05G015840.1/Poalb06G011020.1/Poalb07G010890.1/Poalb15G006330.1/Poalb07G008990.1/Poalb01G025100.1/Poalb15G008460.1/Poalb07G003080.1/Poalb01G013600.1/Poalb02G014750.1/Poalb14G015570.1/Poalb05G003440.1/Poalb12G006020.1/Poalb14G002450.1/Poalb08G004740.1	21
GO:0080167	BP	GO:0080167	response to karrikin	12/365	138/13772	0.00030448	0.0344741	0.0334611	Poalb10G002870.1/Poalb01G029570.1/Poalb10G005220.1/Poalb04G013700.1/Poalb19G005590.1/Poalb03G002360.1/Poalb12G005000.1/Poalb08G005060.1/Poalb06G000600.1/Poalb09G008560.1/Poalb08G000640.1/Poalb01G020850.1	12
GO:0009620	BP	GO:0009620	response to fungus	27/365	494/13772	0.000310777	0.0344741	0.0334611	Poalb03G013320.1/Poalb05G006840.1/Poalb01G039000.1/Poalb06G008300.1/Poalb18G009190.1/Poalb06G003670.1/Poalb06G002970.1/Poalb02G010250.1/Poalb05G015840.1/Poalb06G019740.1/Poalb01G033790.1/Poalb19G005570.1/Poalb05G010920.1/Poalb04G004230.1/Poalb07G008990.1/Poalb13G004890.1/Poalb07G003020.1/Poalb16G005470.1/Poalb01G025100.1/Poalb19G012550.1/Poalb04G008750.1/Poalb14G003380.1/Poalb05G003440.1/Poalb12G…	27
GO:0008289	MF	GO:0008289	lipid binding	14/303	164/11858	7.91591e-05	0.0303971	0.0293305	Poalb05G020530.1/Poalb01G010040.1/Poalb01G033790.1/Poalb06G011020.1/Poalb12G003180.1/Poalb15G006330.1/Poalb06G004510.1/Poalb16G009050.1/Poalb01G021210.1/Poalb16G002430.1/Poalb11G006940.1/Poalb09G002340.1/Poalb06G017470.1/Poalb06G021710.1	14

## Sheet: Cluster 5
GO	ONTOLOGY	ID	Description	GeneRatio	BgRatio	pvalue	p.adjust	qvalue	geneID	Count
GO:0010200	BP	GO:0010200	response to chitin	29/217	176/13772	1.40554e-21	1.4983e-18	1.35819e-18	Poalb03G015100.1/Poalb03G011630.1/Poalb01G008290.1/Poalb09G007980.1/Poalb04G011930.1/Poalb18G008440.1/Poalb01G021950.1/Poalb16G010250.1/Poalb01G026030.1/Poalb17G012610.1/Poalb01G013920.1/Poalb09G005780.1/Poalb08G012100.1/Poalb09G009090.1/Poalb06G019280.1/Poalb12G000160.1/Poalb06G008300.1/Poalb06G003000.1/Poalb14G013950.1/Poalb11G001910.1/Poalb16G002790.1/Poalb05G021410.1/Poalb03G006800.1/Poalb03G…	29
GO:0010243	BP	GO:0010243	response to organonitrogen compound	34/217	349/13772	1.02726e-17	5.47531e-15	4.9633e-15	Poalb03G015100.1/Poalb03G011630.1/Poalb01G008290.1/Poalb09G007980.1/Poalb04G011930.1/Poalb18G008440.1/Poalb10G002870.1/Poalb01G021950.1/Poalb16G010250.1/Poalb01G026030.1/Poalb17G012610.1/Poalb01G013920.1/Poalb09G005780.1/Poalb08G012100.1/Poalb09G009090.1/Poalb06G019280.1/Poalb07G005080.1/Poalb12G000160.1/Poalb06G008300.1/Poalb06G003000.1/Poalb14G013950.1/Poalb04G002900.1/Poalb11G001910.1/Poalb02G…	34
GO:0009611	BP	GO:0009611	response to wounding	27/217	332/13772	2.39873e-12	8.5235e-10	7.72645e-10	Poalb03G015100.1/Poalb06G022000.1/Poalb03G005440.1/Poalb01G015080.1/Poalb03G009420.1/Poalb01G014950.1/Poalb01G010700.1/Poalb06G021940.1/Poalb09G005780.1/Poalb10G014670.1/Poalb03G005670.1/Poalb05G005310.1/Poalb06G008300.1/Poalb09G006410.1/Poalb06G021930.1/Poalb04G002900.1/Poalb09G014190.1/Poalb02G010060.1/Poalb11G011510.1/Poalb15G007630.1/Poalb02G000150.1/Poalb11G005710.1/Poalb01G025100.1/Poalb01G…	27
GO:0009408	BP	GO:0009408	response to heat	22/217	224/13772	7.27154e-12	1.93787e-09	1.75665e-09	Poalb01G002370.1/Poalb15G009520.1/Poalb10G000650.1/Poalb02G010390.1/Poalb03G009420.1/Poalb03G009000.1/Poalb01G010700.1/Poalb17G011810.1/Poalb02G015410.1/Poalb16G006750.1/Poalb18G001340.1/Poalb08G005930.1/Poalb01G009890.1/Poalb10G007550.1/Poalb14G016200.1/Poalb01G039170.1/Poalb10G009310.1/Poalb06G011230.1/Poalb14G009520.1/Poalb03G004450.1/Poalb17G012130.1/Poalb15G005910.1	22
GO:0006457	BP	GO:0006457	protein folding	15/217	118/13772	4.87855e-10	1.04011e-07	9.42844e-08	Poalb03G013990.1/Poalb17G014080.1/Poalb19G007040.1/Poalb02G010390.1/Poalb09G000720.1/Poalb04G006500.1/Poalb02G015410.1/Poalb08G003140.1/Poalb14G000510.1/Poalb01G039170.1/Poalb10G009310.1/Poalb06G011230.1/Poalb06G021920.1/Poalb17G012130.1/Poalb15G005910.1	15
GO:0031347	BP	GO:0031347	regulation of defense response	22/217	343/13772	2.41918e-08	4.29808e-06	3.89615e-06	Poalb03G015100.1/Poalb02G017380.1/Poalb03G011630.1/Poalb01G008290.1/Poalb06G022000.1/Poalb03G005440.1/Poalb19G007040.1/Poalb01G014950.1/Poalb06G002970.1/Poalb06G019280.1/Poalb12G000160.1/Poalb03G005670.1/Poalb06G008300.1/Poalb02G015680.1/Poalb15G012100.1/Poalb16G002790.1/Poalb15G007630.1/Poalb03G006800.1/Poalb05G009400.1/Poalb11G005710.1/Poalb01G003890.1/Poalb14G012560.1	22
GO:0006979	BP	GO:0006979	response to oxidative stress	25/217	470/13772	1.02603e-07	1.36718e-05	1.23933e-05	Poalb03G011630.1/Poalb18G005740.1/Poalb01G008290.1/Poalb15G009520.1/Poalb01G015080.1/Poalb01G037000.1/Poalb02G010390.1/Poalb01G013920.1/Poalb17G011970.1/Poalb17G011810.1/Poalb09G005780.1/Poalb11G002210.1/Poalb03G015820.1/Poalb10G007550.1/Poalb07G011490.1/Poalb02G009640.1/Poalb03G006740.1/Poalb06G021920.1/Poalb14G009520.1/Poalb02G000150.1/Poalb01G008820.1/Poalb17G012130.1/Poalb07G000230.1/Poalb13G…	25
GO:0009415	BP	GO:0009415	response to water	25/217	477/13772	1.36132e-07	1.61241e-05	1.46163e-05	Poalb09G007980.1/Poalb01G002370.1/Poalb01G037000.1/Poalb10G002870.1/Poalb01G021950.1/Poalb05G019890.1/Poalb16G010250.1/Poalb01G026030.1/Poalb10G014670.1/Poalb03G015820.1/Poalb18G001340.1/Poalb06G015210.1/Poalb10G019490.1/Poalb06G003000.1/Poalb01G009890.1/Poalb03G006930.1/Poalb11G011510.1/Poalb06G004860.1/Poalb16G007430.1/Poalb14G009520.1/Poalb08G004740.1/Poalb07G000230.1/Poalb12G009230.1/Poalb10G…	25
GO:0009409	BP	GO:0009409	response to cold	24/217	474/13772	4.62417e-07	4.2856e-05	3.88484e-05	Poalb18G005740.1/Poalb01G002370.1/Poalb03G009420.1/Poalb05G019890.1/Poalb01G013920.1/Poalb01G010700.1/Poalb17G011810.1/Poalb09G005780.1/Poalb03G015820.1/Poalb12G000160.1/Poalb01G009890.1/Poalb02G001380.1/Poalb05G018560.1/Poalb02G010060.1/Poalb11G011510.1/Poalb11G009660.1/Poalb03G006740.1/Poalb06G021920.1/Poalb14G009520.1/Poalb05G008710.1/Poalb08G004740.1/Poalb08G005540.1/Poalb10G016790.1/Poalb14G…	24
GO:0009644	BP	GO:0009644	response to high light intensity	10/217	80/13772	4.82431e-07	4.2856e-05	3.88484e-05	Poalb15G009520.1/Poalb01G015080.1/Poalb02G010390.1/Poalb01G013920.1/Poalb12G000160.1/Poalb10G019490.1/Poalb10G007550.1/Poalb03G006740.1/Poalb16G007430.1/Poalb14G009520.1	10
GO:0000302	BP	GO:0000302	response to reactive oxygen species	15/217	248/13772	9.10818e-06	0.000647288	0.000586759	Poalb03G011630.1/Poalb01G008290.1/Poalb15G009520.1/Poalb01G015080.1/Poalb02G010390.1/Poalb01G013920.1/Poalb17G011810.1/Poalb10G007550.1/Poalb03G006740.1/Poalb06G021920.1/Poalb14G009520.1/Poalb02G000150.1/Poalb17G012130.1/Poalb13G006120.1/Poalb04G001570.1	15
GO:0009642	BP	GO:0009642	response to light intensity	12/217	176/13772	2.25009e-05	0.00149912	0.00135894	Poalb18G005740.1/Poalb15G009520.1/Poalb01G015080.1/Poalb02G010390.1/Poalb01G013920.1/Poalb17G011810.1/Poalb12G000160.1/Poalb10G019490.1/Poalb10G007550.1/Poalb03G006740.1/Poalb16G007430.1/Poalb14G009520.1	12
GO:0046677	BP	GO:0046677	response to antibiotic	19/217	416/13772	3.26699e-05	0.0020486	0.00185703	Poalb03G015100.1/Poalb03G011630.1/Poalb01G008290.1/Poalb15G009520.1/Poalb01G015080.1/Poalb02G010390.1/Poalb17G011810.1/Poalb06G019280.1/Poalb03G005670.1/Poalb06G008300.1/Poalb10G007550.1/Poalb04G002900.1/Poalb02G010060.1/Poalb16G002790.1/Poalb14G009520.1/Poalb02G000150.1/Poalb01G003890.1/Poalb13G006120.1/Poalb04G001570.1	19
GO:0009753	BP	GO:0009753	response to jasmonic acid	16/217	334/13772	7.98498e-05	0.00427812	0.00387806	Poalb06G022000.1/Poalb03G005440.1/Poalb01G015080.1/Poalb10G000650.1/Poalb01G014950.1/Poalb10G014670.1/Poalb06G019280.1/Poalb03G005670.1/Poalb04G002900.1/Poalb02G010060.1/Poalb16G002790.1/Poalb15G007630.1/Poalb03G006800.1/Poalb11G005710.1/Poalb01G008820.1/Poalb11G008600.1	16
GO:0050832	BP	GO:0050832	defense response to fungus	17/217	371/13772	8.24928e-05	0.00427812	0.00387806	Poalb03G015100.1/Poalb02G017380.1/Poalb04G011930.1/Poalb02G010390.1/Poalb01G005100.1/Poalb09G009090.1/Poalb06G002970.1/Poalb06G019280.1/Poalb03G005670.1/Poalb06G008300.1/Poalb09G006410.1/Poalb16G002790.1/Poalb05G009400.1/Poalb01G025100.1/Poalb17G014310.1/Poalb01G003890.1/Poalb08G005540.1	17
GO:0045087	BP	GO:0045087	innate immune response	20/217	485/13772	8.42782e-05	0.00427812	0.00387806	Poalb02G017380.1/Poalb03G011630.1/Poalb01G008290.1/Poalb17G014080.1/Poalb19G007040.1/Poalb02G010390.1/Poalb17G011810.1/Poalb06G019280.1/Poalb12G000160.1/Poalb04G006500.1/Poalb03G005670.1/Poalb02G015680.1/Poalb02G010060.1/Poalb16G002790.1/Poalb01G039170.1/Poalb03G006800.1/Poalb06G011230.1/Poalb08G000570.1/Poalb04G005490.1/Poalb05G002790.1	20
GO:0070542	BP	GO:0070542	response to fatty acid	16/217	339/13772	9.5014e-05	0.00440369	0.00399189	Poalb06G022000.1/Poalb03G005440.1/Poalb01G015080.1/Poalb10G000650.1/Poalb01G014950.1/Poalb10G014670.1/Poalb06G019280.1/Poalb03G005670.1/Poalb04G002900.1/Poalb02G010060.1/Poalb16G002790.1/Poalb15G007630.1/Poalb03G006800.1/Poalb11G005710.1/Poalb01G008820.1/Poalb11G008600.1	16
GO:0009620	BP	GO:0009620	response to fungus	20/217	494/13772	0.000108214	0.00480652	0.00435705	Poalb03G015100.1/Poalb02G017380.1/Poalb01G015080.1/Poalb04G011930.1/Poalb02G010390.1/Poalb01G005100.1/Poalb09G009090.1/Poalb06G002970.1/Poalb06G019280.1/Poalb03G005670.1/Poalb06G008300.1/Poalb09G006410.1/Poalb02G010060.1/Poalb16G002790.1/Poalb05G009400.1/Poalb01G025100.1/Poalb17G014310.1/Poalb18G001710.1/Poalb01G003890.1/Poalb08G005540.1	20
GO:0009873	BP	GO:0009873	ethylene-activated signaling pathway	9/217	153/13772	0.000712398	0.0205248	0.0186054	Poalb10G000650.1/Poalb01G013920.1/Poalb10G017590.1/Poalb03G005670.1/Poalb18G001340.1/Poalb01G014320.1/Poalb03G006800.1/Poalb03G006740.1/Poalb07G001500.1	9
GO:0009738	BP	GO:0009738	abscisic acid-activated signaling pathway	13/217	294/13772	0.000794801	0.0222963	0.0202113	Poalb09G005780.1/Poalb05G005310.1/Poalb16G009000.1/Poalb09G006410.1/Poalb02G014750.1/Poalb08G005610.1/Poalb05G009400.1/Poalb06G021920.1/Poalb01G025100.1/Poalb05G008710.1/Poalb08G004740.1/Poalb10G016790.1/Poalb15G006330.1	13
GO:0022626	CC	GO:0022626	cytosolic ribosome	14/208	256/13568	4.08129e-05	0.00485674	0.00455387	Poalb09G000720.1/Poalb01G019730.1/Poalb15G004900.1/Poalb14G013540.1/Poalb05G018650.1/Poalb14G000510.1/Poalb06G017640.1/Poalb06G002980.1/Poalb01G024410.1/Poalb01G023680.1/Poalb05G013020.1/Poalb19G011630.1/Poalb02G013580.1/Poalb06G019430.1	14
GO:0005840	CC	GO:0005840	ribosome	14/208	301/13568	0.000227496	0.013536	0.0126919	Poalb09G000720.1/Poalb01G019730.1/Poalb15G004900.1/Poalb14G013540.1/Poalb05G018650.1/Poalb14G000510.1/Poalb06G017640.1/Poalb06G002980.1/Poalb01G024410.1/Poalb01G023680.1/Poalb05G013020.1/Poalb19G011630.1/Poalb02G013580.1/Poalb06G019430.1	14
GO:0044391	CC	GO:0044391	ribosomal subunit	11/208	213/13568	0.000448148	0.0177765	0.0166679	Poalb01G019730.1/Poalb15G004900.1/Poalb14G013540.1/Poalb05G018650.1/Poalb06G017640.1/Poalb06G002980.1/Poalb01G024410.1/Poalb01G023680.1/Poalb05G013020.1/Poalb19G011630.1/Poalb02G013580.1	11
GO:0042788	CC	GO:0042788	polysomal ribosome	7/208	106/13568	0.00121692	0.0362035	0.0339458	Poalb01G019730.1/Poalb15G004900.1/Poalb14G013540.1/Poalb05G018650.1/Poalb05G013020.1/Poalb19G011630.1/Poalb06G019430.1	7
GO:0051879	MF	GO:0051879	Hsp90 protein binding	4/185	10/11858	1.11922e-05	0.00284282	0.00270969	Poalb03G009420.1/Poalb01G010700.1/Poalb06G002270.1/Poalb16G009500.1	4
GO:0003714	MF	GO:0003714	transcription corepressor activity	6/185	39/11858	2.82745e-05	0.00359086	0.0034227	Poalb06G022000.1/Poalb03G005440.1/Poalb01G014950.1/Poalb15G007630.1/Poalb06G004860.1/Poalb11G005710.1	6
GO:0051087	MF	GO:0051087	chaperone binding	5/185	28/11858	6.42946e-05	0.00470855	0.00448805	Poalb06G002270.1/Poalb16G009500.1/Poalb10G009310.1/Poalb06G021920.1/Poalb11G011980.1	5
GO:0004722	MF	GO:0004722	protein serine/threonine phosphatase activity	6/185	46/11858	7.41505e-05	0.00470855	0.00448805	Poalb09G006410.1/Poalb08G005610.1/Poalb05G009400.1/Poalb01G025100.1/Poalb08G004740.1/Poalb10G016790.1	6
GO:0003712	MF	GO:0003712	transcription coregulator activity	8/185	107/11858	0.00026374	0.012833	0.012232	Poalb06G022000.1/Poalb03G005440.1/Poalb01G014950.1/Poalb12G000160.1/Poalb18G001340.1/Poalb15G007630.1/Poalb06G004860.1/Poalb11G005710.1	8
GO:0003735	MF	GO:0003735	structural constituent of ribosome	12/185	234/11858	0.000303141	0.012833	0.012232	Poalb01G019730.1/Poalb15G004900.1/Poalb14G013540.1/Poalb05G018650.1/Poalb06G017640.1/Poalb06G002980.1/Poalb01G024410.1/Poalb01G023680.1/Poalb05G013020.1/Poalb19G011630.1/Poalb02G013580.1/Poalb06G019430.1	12
GO:0004364	MF	GO:0004364	glutathione transferase activity	5/185	40/11858	0.000369962	0.0134243	0.0127957	Poalb01G037000.1/Poalb10G002870.1/Poalb01G037010.1/Poalb02G001380.1/Poalb11G007780.1	5
GO:0001671	MF	GO:0001671	ATPase activator activity	3/185	11/11858	0.000562167	0.0178488	0.0170129	Poalb06G002270.1/Poalb16G009500.1/Poalb11G011980.1	3
GO:0031072	MF	GO:0031072	heat shock protein binding	4/185	26/11858	0.000655334	0.018495	0.0176289	Poalb03G009420.1/Poalb01G010700.1/Poalb06G002270.1/Poalb16G009500.1	4
GO:0060590	MF	GO:0060590	ATPase regulator activity	3/185	13/11858	0.000952247	0.0241871	0.0230544	Poalb06G002270.1/Poalb16G009500.1/Poalb11G011980.1	3
GO:0051082	MF	GO:0051082	unfolded protein binding	5/185	55/11858	0.00161993	0.0374055	0.0356539	Poalb09G000720.1/Poalb14G000510.1/Poalb10G009310.1/Poalb06G021920.1/Poalb15G005910.1	5

## Sheet: Cluster 6
GO	ONTOLOGY	ID	Description	GeneRatio	BgRatio	pvalue	p.adjust	qvalue	geneID	Count
GO:0031341	BP	GO:0031341	regulation of cell killing	5/106	13/13772	3.01007e-08	4.10574e-06	3.93527e-06	Poalb18G003190.1/Poalb18G003210.1/Poalb18G003360.1/Poalb18G003350.1/Poalb18G003180.1	5
GO:0031343	BP	GO:0031343	positive regulation of cell killing	5/106	13/13772	3.01007e-08	4.10574e-06	3.93527e-06	Poalb18G003190.1/Poalb18G003210.1/Poalb18G003360.1/Poalb18G003350.1/Poalb18G003180.1	5
GO:0051709	BP	GO:0051709	regulation of killing of cells of other organism	5/106	13/13772	3.01007e-08	4.10574e-06	3.93527e-06	Poalb18G003190.1/Poalb18G003210.1/Poalb18G003360.1/Poalb18G003350.1/Poalb18G003180.1	5
GO:0051712	BP	GO:0051712	positive regulation of killing of cells of other organism	5/106	13/13772	3.01007e-08	4.10574e-06	3.93527e-06	Poalb18G003190.1/Poalb18G003210.1/Poalb18G003360.1/Poalb18G003350.1/Poalb18G003180.1	5
GO:0051883	BP	GO:0051883	killing of cells in other organism involved in symbiotic interaction	5/106	13/13772	3.01007e-08	4.10574e-06	3.93527e-06	Poalb18G003190.1/Poalb18G003210.1/Poalb18G003360.1/Poalb18G003350.1/Poalb18G003180.1	5
GO:0001906	BP	GO:0001906	cell killing	5/106	16/13772	1.003e-07	9.77206e-06	9.36633e-06	Poalb18G003190.1/Poalb18G003210.1/Poalb18G003360.1/Poalb18G003350.1/Poalb18G003180.1	5
GO:0031640	BP	GO:0031640	killing of cells of other organism	5/106	16/13772	1.003e-07	9.77206e-06	9.36633e-06	Poalb18G003190.1/Poalb18G003210.1/Poalb18G003360.1/Poalb18G003350.1/Poalb18G003180.1	5
GO:0043903	BP	GO:0043903	regulation of biological process involved in symbiotic interaction	5/106	33/13772	4.9114e-06	0.000418697	0.000401313	Poalb18G003190.1/Poalb18G003210.1/Poalb18G003360.1/Poalb18G003350.1/Poalb18G003180.1	5
GO:2000117	BP	GO:2000117	negative regulation of cysteine-type endopeptidase activity	4/106	20/13772	1.46088e-05	0.00110702	0.00106106	Poalb01G020300.1/Poalb15G001240.1/Poalb01G037210.1/Poalb01G003000.1	4
GO:0035821	BP	GO:0035821	modulation of process of other organism	6/106	77/13772	2.74528e-05	0.00187228	0.00179455	Poalb18G003190.1/Poalb18G003210.1/Poalb18G003360.1/Poalb18G003350.1/Poalb18G003180.1/Poalb09G003940.1	6
GO:2000116	BP	GO:2000116	regulation of cysteine-type endopeptidase activity	4/106	32/13772	0.000100992	0.00626152	0.00600155	Poalb01G020300.1/Poalb15G001240.1/Poalb01G037210.1/Poalb01G003000.1	4
GO:0010951	BP	GO:0010951	negative regulation of endopeptidase activity	4/106	37/13772	0.000180084	0.0102348	0.00980985	Poalb01G020300.1/Poalb15G001240.1/Poalb01G037210.1/Poalb01G003000.1	4
GO:0010466	BP	GO:0010466	negative regulation of peptidase activity	4/106	39/13772	0.00022164	0.0116276	0.0111448	Poalb01G020300.1/Poalb15G001240.1/Poalb01G037210.1/Poalb01G003000.1	4
GO:0043068	BP	GO:0043068	positive regulation of programmed cell death	5/106	73/13772	0.000243557	0.0118647	0.0113721	Poalb18G003190.1/Poalb18G003210.1/Poalb18G003360.1/Poalb18G003350.1/Poalb18G003180.1	5
GO:0045926	BP	GO:0045926	negative regulation of growth	5/106	75/13772	0.000276481	0.0125707	0.0120487	Poalb18G003190.1/Poalb18G003210.1/Poalb18G003360.1/Poalb18G003350.1/Poalb18G003180.1	5
GO:0043067	BP	GO:0043067	regulation of programmed cell death	7/106	179/13772	0.000460412	0.019625	0.0188102	Poalb18G003190.1/Poalb18G003210.1/Poalb18G003360.1/Poalb18G003350.1/Poalb18G003180.1/Poalb15G001240.1/Poalb01G037210.1	7
GO:0051702	BP	GO:0051702	biological process involved in interaction with symbiont	5/106	86/13772	0.000521823	0.0203753	0.0195294	Poalb18G003190.1/Poalb18G003210.1/Poalb18G003360.1/Poalb18G003350.1/Poalb18G003180.1	5
GO:0010942	BP	GO:0010942	positive regulation of cell death	5/106	87/13772	0.000550291	0.0203753	0.0195294	Poalb18G003190.1/Poalb18G003210.1/Poalb18G003360.1/Poalb18G003350.1/Poalb18G003180.1	5
GO:0018107	BP	GO:0018107	peptidyl-threonine phosphorylation	3/106	22/13772	0.000613567	0.0203753	0.0195294	Poalb13G005100.1/Poalb04G005140.1/Poalb09G009700.1	3
GO:0018210	BP	GO:0018210	peptidyl-threonine modification	3/106	22/13772	0.000613567	0.0203753	0.0195294	Poalb13G005100.1/Poalb04G005140.1/Poalb09G009700.1	3
GO:0045861	BP	GO:0045861	negative regulation of proteolysis	4/106	51/13772	0.000627392	0.0203753	0.0195294	Poalb01G020300.1/Poalb15G001240.1/Poalb01G037210.1/Poalb01G003000.1	4
GO:0052548	BP	GO:0052548	regulation of endopeptidase activity	4/106	59/13772	0.00109008	0.0337925	0.0323895	Poalb01G020300.1/Poalb15G001240.1/Poalb01G037210.1/Poalb01G003000.1	4
GO:0010941	BP	GO:0010941	regulation of cell death	7/106	215/13772	0.00135272	0.0395997	0.0379556	Poalb18G003190.1/Poalb18G003210.1/Poalb18G003360.1/Poalb18G003350.1/Poalb18G003180.1/Poalb15G001240.1/Poalb01G037210.1	7
GO:0052547	BP	GO:0052547	regulation of peptidase activity	4/106	63/13772	0.00139354	0.0395997	0.0379556	Poalb01G020300.1/Poalb15G001240.1/Poalb01G037210.1/Poalb01G003000.1	4
GO:0005615	CC	GO:0005615	extracellular space	8/102	113/13568	2.06399e-06	0.000171311	0.000162946	Poalb06G001750.1/Poalb15G005100.1/Poalb15G006630.1/Poalb02G011860.1/Poalb15G005090.1/Poalb15G005110.1/Poalb09G010790.1/Poalb02G011870.1	8

## Sheet: Cluster 7
GO	ONTOLOGY	ID	Description	GeneRatio	BgRatio	pvalue	p.adjust	qvalue	geneID	Count
GO:0006412	BP	GO:0006412	translation	56/379	445/13772	4.93173e-22	6.94387e-19	6.67081e-19	Poalb08G013150.1/Poalb01G004070.1/Poalb02G004780.1/Poalb16G009030.1/Poalb07G009660.1/Poalb01G011820.1/Poalb05G009570.1/Poalb10G006910.1/Poalb06G014250.1/Poalb11G014580.1/Poalb05G006410.1/Poalb01G026810.1/Poalb15G002860.1/Poalb04G016080.1/Poalb09G012430.1/Poalb06G002380.1/Poalb07G007140.1/Poalb15G007040.1/Poalb01G006040.1/Poalb09G001670.1/Poalb05G015800.1/Poalb15G008090.1/Poalb06G003610.1/Poalb04G…	56
GO:0042254	BP	GO:0042254	ribosome biogenesis	45/379	310/13772	2.59451e-20	1.21769e-17	1.1698e-17	Poalb08G013150.1/Poalb01G004070.1/Poalb02G004780.1/Poalb15G004320.1/Poalb07G009660.1/Poalb05G017920.1/Poalb05G013190.1/Poalb10G002140.1/Poalb13G007950.1/Poalb05G006410.1/Poalb01G026810.1/Poalb04G016080.1/Poalb15G002990.1/Poalb07G007140.1/Poalb01G006040.1/Poalb09G001670.1/Poalb05G015800.1/Poalb15G008090.1/Poalb04G008460.1/Poalb13G008220.1/Poalb10G005790.1/Poalb10G021320.1/Poalb18G006810.1/Poalb12G…	45
GO:0022613	BP	GO:0022613	ribonucleoprotein complex biogenesis	45/379	388/13772	1.88341e-16	6.62959e-14	6.36888e-14	Poalb08G013150.1/Poalb01G004070.1/Poalb02G004780.1/Poalb15G004320.1/Poalb07G009660.1/Poalb05G017920.1/Poalb05G013190.1/Poalb10G002140.1/Poalb13G007950.1/Poalb05G006410.1/Poalb01G026810.1/Poalb04G016080.1/Poalb15G002990.1/Poalb07G007140.1/Poalb01G006040.1/Poalb09G001670.1/Poalb05G015800.1/Poalb15G008090.1/Poalb04G008460.1/Poalb13G008220.1/Poalb10G005790.1/Poalb10G021320.1/Poalb18G006810.1/Poalb12G…	45
GO:0002181	BP	GO:0002181	cytoplasmic translation	19/379	80/13772	3.60043e-13	8.44901e-11	8.11676e-11	Poalb01G004070.1/Poalb07G009660.1/Poalb05G009570.1/Poalb10G006910.1/Poalb11G014580.1/Poalb05G006410.1/Poalb15G002860.1/Poalb07G007140.1/Poalb01G006040.1/Poalb04G008460.1/Poalb10G003710.1/Poalb10G021320.1/Poalb06G016320.1/Poalb06G021400.1/Poalb16G011700.1/Poalb16G010200.1/Poalb02G011490.1/Poalb18G000930.1/Poalb09G013950.1	19
GO:0006364	BP	GO:0006364	rRNA processing	25/379	200/13772	2.47865e-10	4.98563e-08	4.78958e-08	Poalb08G013150.1/Poalb01G004070.1/Poalb15G004320.1/Poalb05G013190.1/Poalb01G026810.1/Poalb15G002990.1/Poalb01G006040.1/Poalb09G001670.1/Poalb04G008460.1/Poalb13G008220.1/Poalb10G021320.1/Poalb12G009800.1/Poalb17G009260.1/Poalb05G018960.1/Poalb09G004950.1/Poalb10G007740.1/Poalb16G007460.1/Poalb06G016320.1/Poalb07G005470.1/Poalb15G001050.1/Poalb04G016950.1/Poalb11G013500.1/Poalb07G005380.1/Poalb14G…	25
GO:0034470	BP	GO:0034470	ncRNA processing	27/379	304/13772	8.55317e-08	1.09481e-05	1.05175e-05	Poalb08G013150.1/Poalb01G004070.1/Poalb15G004320.1/Poalb05G013190.1/Poalb01G026810.1/Poalb09G012430.1/Poalb15G002990.1/Poalb06G006510.1/Poalb01G006040.1/Poalb09G001670.1/Poalb04G008460.1/Poalb13G008220.1/Poalb10G021320.1/Poalb12G009800.1/Poalb17G009260.1/Poalb05G018960.1/Poalb09G004950.1/Poalb10G007740.1/Poalb16G007460.1/Poalb06G016320.1/Poalb07G005470.1/Poalb15G001050.1/Poalb04G016950.1/Poalb11G…	27
GO:0046686	BP	GO:0046686	response to cadmium ion	30/379	384/13772	2.75739e-07	3.23534e-05	3.10812e-05	Poalb06G019740.1/Poalb12G005000.1/Poalb18G011490.1/Poalb12G002950.1/Poalb07G003340.1/Poalb08G012410.1/Poalb01G031970.1/Poalb09G008900.1/Poalb09G006080.1/Poalb11G012790.1/Poalb16G003130.1/Poalb08G012430.1/Poalb11G001920.1/Poalb10G004530.1/Poalb18G000350.1/Poalb01G009340.1/Poalb04G018750.1/Poalb06G006010.1/Poalb04G009760.1/Poalb17G013930.1/Poalb01G026820.1/Poalb06G017080.1/Poalb02G005840.1/Poalb15G…	30
GO:0000470	BP	GO:0000470	maturation of LSU-rRNA	8/379	29/13772	7.9028e-07	8.55934e-05	8.22275e-05	Poalb01G004070.1/Poalb10G021320.1/Poalb17G009260.1/Poalb06G016320.1/Poalb07G005470.1/Poalb04G016950.1/Poalb07G005380.1/Poalb06G003980.1	8
GO:0034660	BP	GO:0034660	ncRNA metabolic process	29/379	384/13772	8.82548e-07	8.87592e-05	8.52688e-05	Poalb10G006750.1/Poalb08G013150.1/Poalb01G004070.1/Poalb15G004320.1/Poalb05G013190.1/Poalb01G026810.1/Poalb09G012430.1/Poalb15G002990.1/Poalb06G006510.1/Poalb01G006040.1/Poalb09G001670.1/Poalb04G008460.1/Poalb13G008220.1/Poalb10G021320.1/Poalb12G009800.1/Poalb17G009260.1/Poalb05G018960.1/Poalb09G004950.1/Poalb10G007740.1/Poalb16G007460.1/Poalb06G016320.1/Poalb07G005470.1/Poalb15G001050.1/Poalb06G…	29
GO:0009409	BP	GO:0009409	response to cold	31/379	474/13772	7.48459e-06	0.0006199	0.000595523	Poalb06G018830.1/Poalb09G006950.1/Poalb05G020530.1/Poalb04G014290.1/Poalb14G007120.1/Poalb05G009230.1/Poalb01G010580.1/Poalb01G013600.1/Poalb01G023270.1/Poalb02G003630.1/Poalb07G009660.1/Poalb10G008940.1/Poalb10G015740.1/Poalb05G006410.1/Poalb01G031970.1/Poalb16G004840.1/Poalb07G007140.1/Poalb18G000350.1/Poalb14G010540.1/Poalb18G006810.1/Poalb05G015990.1/Poalb18G006660.1/Poalb12G006130.1/Poalb06G…	31
GO:0140694	BP	GO:0140694	non-membrane-bounded organelle assembly	15/379	144/13772	1.00935e-05	0.000789539	0.000758491	Poalb05G017920.1/Poalb13G007950.1/Poalb04G016080.1/Poalb01G006040.1/Poalb09G001670.1/Poalb05G015800.1/Poalb18G006810.1/Poalb12G009800.1/Poalb09G004950.1/Poalb06G001230.1/Poalb15G001050.1/Poalb08G006090.1/Poalb18G006660.1/Poalb06G016650.1/Poalb04G009850.1	15
GO:0046364	BP	GO:0046364	monosaccharide biosynthetic process	8/379	53/13772	9.16482e-05	0.00516162	0.00495865	Poalb12G005000.1/Poalb07G003340.1/Poalb17G005120.1/Poalb01G028060.1/Poalb11G012790.1/Poalb04G009760.1/Poalb17G009130.1/Poalb17G010820.1	8
GO:0009720	BP	GO:0009720	detection of hormone stimulus	4/379	11/13772	0.000159801	0.00833332	0.00800562	Poalb02G017900.1/Poalb02G017890.1/Poalb14G016260.1/Poalb04G005230.1	4
GO:0009726	BP	GO:0009726	detection of endogenous stimulus	4/379	11/13772	0.000159801	0.00833332	0.00800562	Poalb02G017900.1/Poalb02G017890.1/Poalb14G016260.1/Poalb04G005230.1	4
GO:0006534	BP	GO:0006534	cysteine metabolic process	5/379	21/13772	0.000217365	0.0109304	0.0105005	Poalb17G005150.1/Poalb12G002950.1/Poalb01G031970.1/Poalb05G008230.1/Poalb01G028100.1	5
GO:1902074	BP	GO:1902074	response to salt	5/379	22/13772	0.000274992	0.0133513	0.0128263	Poalb05G015840.1/Poalb10G012760.1/Poalb05G006840.1/Poalb07G008990.1/Poalb14G010540.1	5
GO:0010043	BP	GO:0010043	response to zinc ion	8/379	66/13772	0.000435264	0.0204284	0.0196251	Poalb06G018830.1/Poalb06G019740.1/Poalb14G008650.1/Poalb01G001120.1/Poalb08G000640.1/Poalb16G004840.1/Poalb04G018750.1/Poalb17G010820.1	8
GO:0009735	BP	GO:0009735	response to cytokinin	18/379	290/13772	0.00114327	0.0459921	0.0441835	Poalb02G017900.1/Poalb02G017890.1/Poalb06G018830.1/Poalb12G005000.1/Poalb11G013590.1/Poalb09G009520.1/Poalb14G016260.1/Poalb01G001120.1/Poalb01G011820.1/Poalb16G004840.1/Poalb11G001920.1/Poalb15G005910.1/Poalb16G006030.1/Poalb11G013500.1/Poalb16G001930.1/Poalb06G021400.1/Poalb16G011700.1/Poalb15G004050.1	18
GO:0009620	BP	GO:0009620	response to fungus	26/379	494/13772	0.00121923	0.0476856	0.0458104	Poalb02G017900.1/Poalb02G017890.1/Poalb06G019740.1/Poalb14G016260.1/Poalb05G015840.1/Poalb14G007120.1/Poalb04G006350.1/Poalb08G006070.1/Poalb10G012760.1/Poalb07G003340.1/Poalb01G001120.1/Poalb16G005470.1/Poalb17G005120.1/Poalb05G006840.1/Poalb01G028060.1/Poalb11G012790.1/Poalb14G003380.1/Poalb07G008990.1/Poalb15G008090.1/Poalb14G010540.1/Poalb16G005510.1/Poalb05G010920.1/Poalb15G004050.1/Poalb13G…	26
GO:0044391	CC	GO:0044391	ribosomal subunit	61/378	213/13568	4.0539e-45	8.22941e-43	7.9371e-43	Poalb08G013150.1/Poalb01G004070.1/Poalb02G004780.1/Poalb16G009030.1/Poalb07G009660.1/Poalb16G007730.1/Poalb01G011820.1/Poalb05G017920.1/Poalb05G009570.1/Poalb06G014250.1/Poalb13G007950.1/Poalb11G014580.1/Poalb15G012780.1/Poalb05G006410.1/Poalb01G026810.1/Poalb01G031120.1/Poalb15G002860.1/Poalb04G016080.1/Poalb06G002380.1/Poalb07G007140.1/Poalb15G007040.1/Poalb01G006040.1/Poalb09G001670.1/Poalb02G…	61
GO:0022626	CC	GO:0022626	cytosolic ribosome	65/378	256/13568	1.8773e-44	1.90546e-42	1.83778e-42	Poalb08G013150.1/Poalb01G004070.1/Poalb02G004780.1/Poalb16G009030.1/Poalb07G009660.1/Poalb16G007730.1/Poalb01G011820.1/Poalb05G017920.1/Poalb05G009570.1/Poalb06G014250.1/Poalb09G002880.1/Poalb13G007950.1/Poalb11G014580.1/Poalb15G012780.1/Poalb05G006410.1/Poalb01G026810.1/Poalb01G031120.1/Poalb15G002860.1/Poalb04G016080.1/Poalb06G002380.1/Poalb07G007140.1/Poalb15G007040.1/Poalb01G006040.1/Poalb09G…	65
GO:0005840	CC	GO:0005840	ribosome	65/378	301/13568	1.03291e-39	6.98934e-38	6.74108e-38	Poalb08G013150.1/Poalb01G004070.1/Poalb02G004780.1/Poalb16G009030.1/Poalb07G009660.1/Poalb16G007730.1/Poalb01G011820.1/Poalb05G017920.1/Poalb05G009570.1/Poalb06G014250.1/Poalb09G002880.1/Poalb13G007950.1/Poalb11G014580.1/Poalb15G012780.1/Poalb05G006410.1/Poalb01G026810.1/Poalb01G031120.1/Poalb15G002860.1/Poalb04G016080.1/Poalb06G002380.1/Poalb07G007140.1/Poalb15G007040.1/Poalb01G006040.1/Poalb09G…	65
GO:0022625	CC	GO:0022625	cytosolic large ribosomal subunit	41/378	122/13568	1.35322e-33	6.86757e-32	6.62364e-32	Poalb01G004070.1/Poalb07G009660.1/Poalb16G007730.1/Poalb01G011820.1/Poalb05G009570.1/Poalb11G014580.1/Poalb15G012780.1/Poalb05G006410.1/Poalb01G031120.1/Poalb04G016080.1/Poalb06G002380.1/Poalb07G007140.1/Poalb15G007040.1/Poalb02G015340.1/Poalb05G015800.1/Poalb10G003710.1/Poalb10G005790.1/Poalb10G021320.1/Poalb18G006810.1/Poalb17G009260.1/Poalb06G001230.1/Poalb06G016320.1/Poalb07G005470.1/Poalb05G…	41
GO:0042788	CC	GO:0042788	polysomal ribosome	38/378	106/13568	2.03539e-32	8.26368e-31	7.97016e-31	Poalb08G013150.1/Poalb16G009030.1/Poalb07G009660.1/Poalb16G007730.1/Poalb01G011820.1/Poalb05G017920.1/Poalb06G014250.1/Poalb09G002880.1/Poalb13G007950.1/Poalb15G012780.1/Poalb05G006410.1/Poalb01G026810.1/Poalb01G031120.1/Poalb07G007140.1/Poalb15G007040.1/Poalb01G006040.1/Poalb09G001670.1/Poalb02G015340.1/Poalb05G015800.1/Poalb15G008090.1/Poalb10G005790.1/Poalb10G021320.1/Poalb10G007740.1/Poalb06G…	38
GO:0015934	CC	GO:0015934	large ribosomal subunit	41/378	137/13568	2.77044e-31	9.37331e-30	9.04037e-30	Poalb01G004070.1/Poalb07G009660.1/Poalb16G007730.1/Poalb01G011820.1/Poalb05G009570.1/Poalb11G014580.1/Poalb15G012780.1/Poalb05G006410.1/Poalb01G031120.1/Poalb04G016080.1/Poalb06G002380.1/Poalb07G007140.1/Poalb15G007040.1/Poalb02G015340.1/Poalb05G015800.1/Poalb10G003710.1/Poalb10G005790.1/Poalb10G021320.1/Poalb18G006810.1/Poalb17G009260.1/Poalb06G001230.1/Poalb06G016320.1/Poalb07G005470.1/Poalb05G…	41
GO:0005844	CC	GO:0005844	polysome	39/378	136/13568	5.27007e-29	1.52832e-27	1.47403e-27	Poalb08G013150.1/Poalb16G009030.1/Poalb07G009660.1/Poalb16G007730.1/Poalb01G011820.1/Poalb05G017920.1/Poalb06G014250.1/Poalb09G002880.1/Poalb13G007950.1/Poalb15G012780.1/Poalb05G006410.1/Poalb01G026810.1/Poalb01G031120.1/Poalb07G007140.1/Poalb15G007040.1/Poalb01G006040.1/Poalb09G001670.1/Poalb02G015340.1/Poalb05G015800.1/Poalb15G008090.1/Poalb10G005790.1/Poalb10G021320.1/Poalb10G007740.1/Poalb06G…	39
GO:0022627	CC	GO:0022627	cytosolic small ribosomal subunit	20/378	62/13568	1.52243e-16	3.86316e-15	3.72594e-15	Poalb08G013150.1/Poalb02G004780.1/Poalb16G009030.1/Poalb05G017920.1/Poalb06G014250.1/Poalb13G007950.1/Poalb01G026810.1/Poalb15G002860.1/Poalb01G006040.1/Poalb09G001670.1/Poalb06G003610.1/Poalb04G008460.1/Poalb12G009800.1/Poalb09G004950.1/Poalb10G007740.1/Poalb05G017230.1/Poalb15G001050.1/Poalb11G013500.1/Poalb19G007200.1/Poalb04G009850.1	20
GO:0015935	CC	GO:0015935	small ribosomal subunit	20/378	76/13568	1.26136e-14	2.84508e-13	2.74402e-13	Poalb08G013150.1/Poalb02G004780.1/Poalb16G009030.1/Poalb05G017920.1/Poalb06G014250.1/Poalb13G007950.1/Poalb01G026810.1/Poalb15G002860.1/Poalb01G006040.1/Poalb09G001670.1/Poalb06G003610.1/Poalb04G008460.1/Poalb12G009800.1/Poalb09G004950.1/Poalb10G007740.1/Poalb05G017230.1/Poalb15G001050.1/Poalb11G013500.1/Poalb19G007200.1/Poalb04G009850.1	20
GO:0030684	CC	GO:0030684	preribosome	9/378	68/13568	0.000106023	0.00215226	0.00207581	Poalb15G004320.1/Poalb10G002140.1/Poalb15G002990.1/Poalb04G008460.1/Poalb13G008220.1/Poalb12G009800.1/Poalb05G018960.1/Poalb16G012580.1/Poalb15G001050.1	9
GO:0003735	MF	GO:0003735	structural constituent of ribosome	65/333	234/11858	2.84261e-47	9.77858e-45	9.63496e-45	Poalb08G013150.1/Poalb01G004070.1/Poalb02G004780.1/Poalb16G009030.1/Poalb07G009660.1/Poalb16G007730.1/Poalb01G011820.1/Poalb05G017920.1/Poalb05G009570.1/Poalb10G006910.1/Poalb06G014250.1/Poalb09G002880.1/Poalb13G007950.1/Poalb11G014580.1/Poalb15G012780.1/Poalb05G006410.1/Poalb01G026810.1/Poalb01G031120.1/Poalb15G002860.1/Poalb04G016080.1/Poalb06G002380.1/Poalb07G007140.1/Poalb15G007040.1/Poalb01G…	65
GO:0005198	MF	GO:0005198	structural molecule activity	67/333	324/11858	8.88142e-40	1.5276e-37	1.50517e-37	Poalb08G013150.1/Poalb01G004070.1/Poalb02G004780.1/Poalb16G009030.1/Poalb07G009660.1/Poalb16G007730.1/Poalb01G011820.1/Poalb05G017920.1/Poalb05G009570.1/Poalb10G006910.1/Poalb06G014250.1/Poalb09G002880.1/Poalb13G007950.1/Poalb11G014580.1/Poalb15G012780.1/Poalb05G006410.1/Poalb01G026810.1/Poalb01G031120.1/Poalb15G002860.1/Poalb04G016080.1/Poalb06G002380.1/Poalb07G007140.1/Poalb15G007040.1/Poalb01G…	67
GO:0003729	MF	GO:0003729	mRNA binding	35/333	382/11858	6.23656e-10	7.15126e-08	7.04622e-08	Poalb17G001330.1/Poalb08G013150.1/Poalb02G004780.1/Poalb04G014290.1/Poalb08G003100.1/Poalb16G009030.1/Poalb07G009660.1/Poalb01G011820.1/Poalb06G014250.1/Poalb13G007950.1/Poalb05G006410.1/Poalb01G026810.1/Poalb07G007140.1/Poalb15G007040.1/Poalb01G006040.1/Poalb09G001670.1/Poalb05G015800.1/Poalb04G008460.1/Poalb01G023150.1/Poalb10G005790.1/Poalb10G021320.1/Poalb10G007740.1/Poalb06G016320.1/Poalb05G…	35
GO:0046914	MF	GO:0046914	transition metal ion binding	27/333	369/11858	5.27198e-06	0.00045339	0.000446731	Poalb02G017900.1/Poalb02G017890.1/Poalb06G018830.1/Poalb17G005150.1/Poalb12G005000.1/Poalb09G011940.1/Poalb14G016260.1/Poalb05G020530.1/Poalb12G002950.1/Poalb13G001000.1/Poalb01G023270.1/Poalb01G031970.1/Poalb16G004840.1/Poalb09G000600.1/Poalb01G029950.1/Poalb01G006040.1/Poalb06G020630.1/Poalb14G007270.1/Poalb18G006810.1/Poalb18G006660.1/Poalb04G018750.1/Poalb06G016650.1/Poalb02G005840.1/Poalb15G…	27
GO:0005509	MF	GO:0005509	calcium ion binding	13/333	118/11858	2.61579e-05	0.00179966	0.00177323	Poalb12G003740.1/Poalb10G001200.1/Poalb01G013600.1/Poalb10G008940.1/Poalb01G032920.1/Poalb16G003130.1/Poalb15G007950.1/Poalb03G010550.1/Poalb02G005840.1/Poalb12G003180.1/Poalb10G012390.1/Poalb04G007700.1/Poalb08G008610.1	13
GO:0005507	MF	GO:0005507	copper ion binding	13/333	144/11858	0.000205709	0.011794	0.0116208	Poalb02G017900.1/Poalb02G017890.1/Poalb17G005150.1/Poalb12G005000.1/Poalb14G016260.1/Poalb05G020530.1/Poalb13G001000.1/Poalb01G023270.1/Poalb06G020630.1/Poalb04G018750.1/Poalb02G005840.1/Poalb15G000080.1/Poalb01G028100.1	13

## Sheet: Cluster 8
GO	ONTOLOGY	ID	Description	GeneRatio	BgRatio	pvalue	p.adjust	qvalue	geneID	Count
GO:0010200	BP	GO:0010200	response to chitin	16/241	176/13772	7.84627e-08	8.12902e-05	7.69431e-05	Poalb01G013910.1/Poalb07G006510.1/Poalb13G000860.1/Poalb08G019090.1/Poalb13G004890.1/Poalb05G021410.1/Poalb01G003890.1/Poalb01G008290.1/Poalb04G000770.1/Poalb19G012550.1/Poalb03G011630.1/Poalb14G013950.1/Poalb03G015100.1/Poalb18G003500.1/Poalb02G010200.1/Poalb17G012610.1	16
GO:0010150	BP	GO:0010150	leaf senescence	17/241	208/13772	1.45032e-07	8.12902e-05	7.69431e-05	Poalb14G010540.1/Poalb08G003240.1/Poalb08G006070.1/Poalb10G006500.1/Poalb02G013620.1/Poalb10G006150.1/Poalb01G008290.1/Poalb16G010420.1/Poalb17G011970.1/Poalb01G005620.1/Poalb03G011630.1/Poalb06G006490.1/Poalb03G013890.1/Poalb06G003170.1/Poalb14G014810.1/Poalb06G003180.1/Poalb02G010200.1	17
GO:0090693	BP	GO:0090693	plant organ senescence	17/241	214/13772	2.18446e-07	8.16261e-05	7.7261e-05	Poalb14G010540.1/Poalb08G003240.1/Poalb08G006070.1/Poalb10G006500.1/Poalb02G013620.1/Poalb10G006150.1/Poalb01G008290.1/Poalb16G010420.1/Poalb17G011970.1/Poalb01G005620.1/Poalb03G011630.1/Poalb06G006490.1/Poalb03G013890.1/Poalb06G003170.1/Poalb14G014810.1/Poalb06G003180.1/Poalb02G010200.1	17
GO:0009611	BP	GO:0009611	response to wounding	20/241	332/13772	1.57936e-06	0.000442616	0.000418946	Poalb02G010250.1/Poalb07G010890.1/Poalb14G010540.1/Poalb10G006500.1/Poalb02G013620.1/Poalb10G006150.1/Poalb01G003890.1/Poalb01G025100.1/Poalb06G022000.1/Poalb05G016030.1/Poalb01G015080.1/Poalb04G013700.1/Poalb11G005710.1/Poalb14G014810.1/Poalb05G005310.1/Poalb06G021940.1/Poalb03G015100.1/Poalb11G010700.1/Poalb02G000150.1/Poalb04G008750.1	20
GO:0009414	BP	GO:0009414	response to water deprivation	24/241	467/13772	2.35988e-06	0.000529085	0.000500791	Poalb16G007430.1/Poalb14G010540.1/Poalb10G006500.1/Poalb02G013620.1/Poalb13G000860.1/Poalb12G003180.1/Poalb10G006150.1/Poalb13G004890.1/Poalb01G013600.1/Poalb03G015820.1/Poalb10G007640.1/Poalb05G001310.1/Poalb01G023650.1/Poalb13G006470.1/Poalb19G012550.1/Poalb01G024180.1/Poalb06G018870.1/Poalb14G014810.1/Poalb13G006570.1/Poalb05G017570.1/Poalb07G010080.1/Poalb01G013740.1/Poalb06G019740.1/Poalb01G…	24
GO:0007568	BP	GO:0007568	aging	17/241	260/13772	3.29449e-06	0.000545004	0.000515859	Poalb14G010540.1/Poalb08G003240.1/Poalb08G006070.1/Poalb10G006500.1/Poalb02G013620.1/Poalb10G006150.1/Poalb01G008290.1/Poalb16G010420.1/Poalb17G011970.1/Poalb01G005620.1/Poalb03G011630.1/Poalb06G006490.1/Poalb03G013890.1/Poalb06G003170.1/Poalb14G014810.1/Poalb06G003180.1/Poalb02G010200.1	17
GO:0009415	BP	GO:0009415	response to water	24/241	477/13772	3.40323e-06	0.000545004	0.000515859	Poalb16G007430.1/Poalb14G010540.1/Poalb10G006500.1/Poalb02G013620.1/Poalb13G000860.1/Poalb12G003180.1/Poalb10G006150.1/Poalb13G004890.1/Poalb01G013600.1/Poalb03G015820.1/Poalb10G007640.1/Poalb05G001310.1/Poalb01G023650.1/Poalb13G006470.1/Poalb19G012550.1/Poalb01G024180.1/Poalb06G018870.1/Poalb14G014810.1/Poalb13G006570.1/Poalb05G017570.1/Poalb07G010080.1/Poalb01G013740.1/Poalb06G019740.1/Poalb01G…	24
GO:0050832	BP	GO:0050832	defense response to fungus	20/241	371/13772	8.45441e-06	0.00118467	0.00112132	Poalb02G010250.1/Poalb05G006840.1/Poalb14G010540.1/Poalb08G003240.1/Poalb06G000890.1/Poalb02G013620.1/Poalb07G008990.1/Poalb13G004890.1/Poalb01G003890.1/Poalb01G025100.1/Poalb04G006350.1/Poalb19G012550.1/Poalb05G015840.1/Poalb06G002970.1/Poalb10G017120.1/Poalb04G004230.1/Poalb14G014810.1/Poalb03G015100.1/Poalb04G008750.1/Poalb15G004050.1	20
GO:0009620	BP	GO:0009620	response to fungus	23/241	494/13772	1.92754e-05	0.00240086	0.00227247	Poalb02G010250.1/Poalb05G006840.1/Poalb14G010540.1/Poalb08G003240.1/Poalb06G000890.1/Poalb08G006070.1/Poalb02G013620.1/Poalb07G008990.1/Poalb13G004890.1/Poalb01G003890.1/Poalb01G025100.1/Poalb04G006350.1/Poalb19G012550.1/Poalb05G015840.1/Poalb06G002970.1/Poalb10G017120.1/Poalb04G004230.1/Poalb01G015080.1/Poalb14G014810.1/Poalb03G015100.1/Poalb04G008750.1/Poalb15G004050.1/Poalb06G019740.1	23
GO:1902074	BP	GO:1902074	response to salt	5/241	22/13772	3.24995e-05	0.00364319	0.00344836	Poalb05G006840.1/Poalb14G010540.1/Poalb02G013620.1/Poalb07G008990.1/Poalb05G015840.1	5
GO:0006979	BP	GO:0006979	response to oxidative stress	21/241	470/13772	8.10333e-05	0.00825803	0.00781642	Poalb14G010540.1/Poalb11G004180.1/Poalb08G006070.1/Poalb02G013620.1/Poalb03G010550.1/Poalb10G015460.1/Poalb04G001570.1/Poalb09G011810.1/Poalb03G015820.1/Poalb01G008290.1/Poalb19G006990.1/Poalb06G019370.1/Poalb17G011970.1/Poalb09G007140.1/Poalb03G011630.1/Poalb01G015080.1/Poalb04G013700.1/Poalb06G014280.1/Poalb02G000150.1/Poalb04G008750.1/Poalb05G006430.1	21
GO:0010193	BP	GO:0010193	response to ozone	6/241	45/13772	0.000124112	0.0115942	0.0109742	Poalb08G006070.1/Poalb04G001570.1/Poalb01G008290.1/Poalb03G011630.1/Poalb01G015080.1/Poalb02G000150.1	6
GO:0010243	BP	GO:0010243	response to organonitrogen compound	17/241	349/13772	0.000141706	0.0122195	0.011566	Poalb01G013910.1/Poalb07G006510.1/Poalb13G000860.1/Poalb08G019090.1/Poalb13G004890.1/Poalb05G021410.1/Poalb01G003890.1/Poalb01G008290.1/Poalb04G000770.1/Poalb19G012550.1/Poalb03G011630.1/Poalb14G013950.1/Poalb03G015100.1/Poalb18G003500.1/Poalb04G008750.1/Poalb02G010200.1/Poalb17G012610.1	17
GO:0048366	BP	GO:0048366	leaf development	21/241	495/13772	0.000166934	0.0133666	0.0126518	Poalb14G010540.1/Poalb10G010970.1/Poalb08G003240.1/Poalb08G006070.1/Poalb10G006500.1/Poalb02G013620.1/Poalb10G015460.1/Poalb10G006150.1/Poalb01G008290.1/Poalb16G010420.1/Poalb08G009900.1/Poalb17G011970.1/Poalb01G005620.1/Poalb03G011630.1/Poalb06G006490.1/Poalb03G013890.1/Poalb06G003170.1/Poalb14G014810.1/Poalb06G003180.1/Poalb02G010200.1/Poalb01G033890.1	21
GO:1990748	BP	GO:1990748	cellular detoxification	9/241	131/13772	0.000491632	0.0367413	0.0347765	Poalb05G015900.1/Poalb01G009340.1/Poalb09G011810.1/Poalb05G015910.1/Poalb19G006990.1/Poalb06G019370.1/Poalb06G019740.1/Poalb10G004530.1/Poalb05G006430.1	9
GO:0010466	BP	GO:0010466	negative regulation of peptidase activity	5/241	39/13772	0.000557642	0.0390698	0.0369805	Poalb06G004710.1/Poalb02G016640.1/Poalb03G015820.1/Poalb02G016960.1/Poalb14G003150.1	5
GO:0048046	CC	GO:0048046	apoplast	18/236	317/13568	1.10218e-05	0.00159817	0.00158947	Poalb02G010250.1/Poalb11G011610.1/Poalb11G007750.1/Poalb01G009340.1/Poalb07G006280.1/Poalb13G010660.1/Poalb01G027170.1/Poalb09G001600.1/Poalb10G003660.1/Poalb04G006170.1/Poalb01G020430.1/Poalb08G005110.1/Poalb11G007570.1/Poalb12G010450.1/Poalb14G003150.1/Poalb15G004050.1/Poalb01G033890.1/Poalb05G006430.1	18
GO:0005509	MF	GO:0005509	calcium ion binding	10/210	118/11858	4.52079e-05	0.0135624	0.0130389	Poalb08G008610.1/Poalb03G010550.1/Poalb06G019570.1/Poalb12G003180.1/Poalb01G012490.1/Poalb01G013600.1/Poalb11G009160.1/Poalb02G000150.1/Poalb12G003740.1/Poalb10G012390.1	10

## Sheet: Cluster 9
GO	ONTOLOGY	ID	Description	GeneRatio	BgRatio	pvalue	p.adjust	qvalue	geneID	Count
GO:0009768	BP	GO:0009768	photosynthesis, light harvesting in photosystem I	13/179	19/13772	4.93e-21	4.93e-18	4.48e-18	Poalb05G019730.1/Poalb10G018750.1/Poalb14G017480.1/Poalb03G001430.1/Poalb05G019710.1/Poalb11G005310.1/Poalb19G007980.1/Poalb01G018950.1/Poalb19G008290.1/Poalb02G018290.1/Poalb11G008810.1/Poalb01G035240.1/Poalb03G014250.1	13
GO:0022613	BP	GO:0022613	ribonucleoprotein complex biogenesis	33/179	388/13772	4.74e-18	2.37e-15	2.16e-15	Poalb06G013530.1/Poalb17G010810.1/Poalb05G000010.1/Poalb01G023700.1/Poalb14G012520.1/Poalb02G005110.1/Poalb01G024410.1/Poalb09G005750.1/Poalb04G011870.1/Poalb05G020790.1/Poalb15G003940.1/Poalb06G007250.1/Poalb04G011180.1/Poalb10G021320.1/Poalb04G016950.1/Poalb05G005620.1/Poalb01G023680.1/Poalb10G016390.1/Poalb08G009260.1/Poalb08G013150.1/Poalb06G020320.1/Poalb05G013020.1/Poalb15G004320.1/Poalb05G…	33
GO:0042254	BP	GO:0042254	ribosome biogenesis	28/179	310/13772	4.4e-16	1.46e-13	1.33e-13	Poalb06G013530.1/Poalb17G010810.1/Poalb05G000010.1/Poalb01G023700.1/Poalb14G012520.1/Poalb01G024410.1/Poalb09G005750.1/Poalb04G011870.1/Poalb06G007250.1/Poalb04G011180.1/Poalb10G021320.1/Poalb04G016950.1/Poalb05G005620.1/Poalb01G023680.1/Poalb10G016390.1/Poalb08G009260.1/Poalb08G013150.1/Poalb05G013020.1/Poalb15G004320.1/Poalb05G017230.1/Poalb11G003790.1/Poalb14G013540.1/Poalb18G006310.1/Poalb18G…	28
GO:0019684	BP	GO:0019684	photosynthesis, light reaction	19/179	120/13772	1.04e-15	2.35e-13	2.14e-13	Poalb05G019730.1/Poalb14G007780.1/Poalb10G018750.1/Poalb14G017480.1/Poalb03G001430.1/Poalb05G019710.1/Poalb11G005310.1/Poalb02G005190.1/Poalb05G016820.1/Poalb19G007980.1/Poalb01G018950.1/Poalb19G008290.1/Poalb02G018290.1/Poalb11G008810.1/Poalb01G035240.1/Poalb03G014250.1/Poalb08G015860.1/Poalb14G008670.1/Poalb16G001050.1	19
GO:0006412	BP	GO:0006412	translation	31/179	445/13772	1.43e-14	2.38e-12	2.17e-12	Poalb17G010810.1/Poalb01G023700.1/Poalb06G004680.1/Poalb14G012520.1/Poalb15G009520.1/Poalb01G024410.1/Poalb02G015930.1/Poalb09G005750.1/Poalb04G011870.1/Poalb04G011180.1/Poalb10G021320.1/Poalb04G016950.1/Poalb16G008040.1/Poalb16G009570.1/Poalb10G016390.1/Poalb08G009260.1/Poalb08G013150.1/Poalb06G017360.1/Poalb05G017230.1/Poalb05G001610.1/Poalb11G003790.1/Poalb05G009570.1/Poalb16G010200.1/Poalb14G…	31
GO:0015979	BP	GO:0015979	photosynthesis	19/179	157/13772	1.64e-13	2.05e-11	1.87e-11	Poalb05G019730.1/Poalb14G007780.1/Poalb10G018750.1/Poalb14G017480.1/Poalb03G001430.1/Poalb05G019710.1/Poalb11G005310.1/Poalb02G005190.1/Poalb05G016820.1/Poalb19G007980.1/Poalb01G018950.1/Poalb19G008290.1/Poalb02G018290.1/Poalb11G008810.1/Poalb01G035240.1/Poalb03G014250.1/Poalb08G015860.1/Poalb14G008670.1/Poalb16G001050.1	19
GO:0006325	BP	GO:0006325	chromatin organization	27/179	461/13772	4.88e-11	4.88e-09	4.44e-09	Poalb05G001860.1/Poalb07G003420.1/Poalb06G017060.1/Poalb11G009360.1/Poalb08G003740.1/Poalb05G009530.1/Poalb05G017670.1/Poalb18G002800.1/Poalb07G003500.1/Poalb18G002790.1/Poalb13G007060.1/Poalb18G002770.1/Poalb01G001050.1/Poalb07G003520.1/Poalb06G000180.1/Poalb05G006440.1/Poalb02G004320.1/Poalb09G000280.1/Poalb01G036030.1/Poalb05G008410.1/Poalb02G000690.1/Poalb05G020920.1/Poalb01G019800.1/Poalb03G…	27
GO:0006091	BP	GO:0006091	generation of precursor metabolites and energy	20/179	313/13772	4.39e-09	3.13e-07	2.85e-07	Poalb05G019730.1/Poalb14G007780.1/Poalb10G018750.1/Poalb14G017480.1/Poalb03G001430.1/Poalb05G019710.1/Poalb11G005310.1/Poalb02G005190.1/Poalb05G016820.1/Poalb19G007980.1/Poalb01G018950.1/Poalb19G008290.1/Poalb02G018290.1/Poalb11G008810.1/Poalb01G035240.1/Poalb03G014250.1/Poalb08G015860.1/Poalb14G009520.1/Poalb14G008670.1/Poalb16G001050.1	20
GO:0006323	BP	GO:0006323	DNA packaging	10/179	64/13772	8.83e-09	5.19e-07	4.73e-07	Poalb07G003420.1/Poalb08G003740.1/Poalb05G009530.1/Poalb18G002800.1/Poalb07G003500.1/Poalb18G002790.1/Poalb18G002770.1/Poalb07G003520.1/Poalb06G000180.1/Poalb17G007600.1	10
GO:0009644	BP	GO:0009644	response to high light intensity	10/179	80/13772	8.03e-08	4.01e-06	3.65e-06	Poalb10G018750.1/Poalb15G009520.1/Poalb02G018290.1/Poalb11G008810.1/Poalb01G035240.1/Poalb08G015860.1/Poalb02G010390.1/Poalb14G009520.1/Poalb10G019490.1/Poalb01G013920.1	10
GO:0071824	BP	GO:0071824	protein-DNA complex subunit organization	12/179	127/13772	9.43e-08	4.49e-06	4.08e-06	Poalb07G003420.1/Poalb08G003740.1/Poalb05G009530.1/Poalb18G002800.1/Poalb07G003500.1/Poalb18G002790.1/Poalb18G002770.1/Poalb07G003520.1/Poalb06G000180.1/Poalb09G000280.1/Poalb15G009410.1/Poalb16G006340.1	12
GO:0006457	BP	GO:0006457	protein folding	11/179	118/13772	3.77e-07	1.51e-05	1.37e-05	Poalb14G000510.1/Poalb09G000720.1/Poalb17G014080.1/Poalb06G021920.1/Poalb01G039170.1/Poalb02G015410.1/Poalb03G013990.1/Poalb10G009310.1/Poalb12G010320.1/Poalb02G010390.1/Poalb15G008300.1	11
GO:0009408	BP	GO:0009408	response to heat	13/179	224/13772	7.26e-06	0.000201449	0.000183396	Poalb08G009490.1/Poalb15G009520.1/Poalb01G039170.1/Poalb02G015410.1/Poalb01G010700.1/Poalb03G009420.1/Poalb14G016200.1/Poalb10G009310.1/Poalb03G009000.1/Poalb12G010320.1/Poalb02G010390.1/Poalb14G009520.1/Poalb18G001340.1	13
GO:0016458	BP	GO:0016458	gene silencing	14/179	263/13772	8.66e-06	0.000233785	0.000212835	Poalb05G001860.1/Poalb06G017060.1/Poalb11G009360.1/Poalb05G017670.1/Poalb13G007060.1/Poalb01G001050.1/Poalb05G006440.1/Poalb02G004320.1/Poalb01G036030.1/Poalb02G005110.1/Poalb01G019800.1/Poalb03G015020.1/Poalb04G018090.1/Poalb16G006340.1	14
GO:0034660	BP	GO:0034660	ncRNA metabolic process	17/179	384/13772	1.08e-05	0.000284141	0.000258678	Poalb06G013530.1/Poalb17G010810.1/Poalb01G023700.1/Poalb04G011180.1/Poalb10G021320.1/Poalb04G016950.1/Poalb05G005620.1/Poalb01G023680.1/Poalb08G009260.1/Poalb08G013150.1/Poalb06G017360.1/Poalb05G013020.1/Poalb15G004320.1/Poalb18G006310.1/Poalb13G008220.1/Poalb17G009260.1/Poalb04G008460.1	17
GO:0040029	BP	GO:0040029	regulation of gene expression, epigenetic	13/179	256/13772	3.01e-05	0.000769829	0.00070084	Poalb05G001860.1/Poalb06G017060.1/Poalb11G009360.1/Poalb05G017670.1/Poalb13G007060.1/Poalb01G001050.1/Poalb02G004320.1/Poalb01G036030.1/Poalb02G005110.1/Poalb01G019800.1/Poalb03G015020.1/Poalb04G018090.1/Poalb16G006340.1	13
GO:0070925	BP	GO:0070925	organelle assembly	11/179	230/13772	0.000210257	0.00500111	0.00455294	Poalb09G000280.1/Poalb01G024410.1/Poalb09G005750.1/Poalb04G011870.1/Poalb15G009410.1/Poalb04G011180.1/Poalb01G023680.1/Poalb11G003790.1/Poalb14G013540.1/Poalb02G013800.1/Poalb05G015800.1	11
GO:0009735	BP	GO:0009735	response to cytokinin	12/179	290/13772	0.000412062	0.00894891	0.00814695	Poalb01G024410.1/Poalb09G005750.1/Poalb01G028930.1/Poalb10G012780.1/Poalb16G008040.1/Poalb05G005620.1/Poalb03G004160.1/Poalb05G013020.1/Poalb14G015750.1/Poalb16G001050.1/Poalb06G021400.1/Poalb11G007750.1	12
GO:0005840	CC	GO:0005840	ribosome	39/220	301/13568	2.42e-24	2.28e-22	1.65e-22	Poalb14G000510.1/Poalb17G010810.1/Poalb01G023700.1/Poalb09G000720.1/Poalb06G004680.1/Poalb14G012520.1/Poalb06G019640.1/Poalb01G024410.1/Poalb02G015930.1/Poalb09G005750.1/Poalb04G011870.1/Poalb04G011180.1/Poalb10G021320.1/Poalb04G016950.1/Poalb16G008040.1/Poalb16G009570.1/Poalb10G005670.1/Poalb05G005620.1/Poalb01G023680.1/Poalb10G016390.1/Poalb08G013150.1/Poalb05G013020.1/Poalb05G017230.1/Poalb05G…	39
GO:0022626	CC	GO:0022626	cytosolic ribosome	36/220	256/13568	9.62e-24	5.55e-22	4.02e-22	Poalb14G000510.1/Poalb17G010810.1/Poalb01G023700.1/Poalb09G000720.1/Poalb06G004680.1/Poalb06G019640.1/Poalb01G024410.1/Poalb02G015930.1/Poalb09G005750.1/Poalb04G011180.1/Poalb10G021320.1/Poalb04G016950.1/Poalb16G009570.1/Poalb10G005670.1/Poalb05G005620.1/Poalb01G023680.1/Poalb10G016390.1/Poalb08G013150.1/Poalb05G013020.1/Poalb05G017230.1/Poalb05G001610.1/Poalb11G003790.1/Poalb05G009570.1/Poalb16G…	36
GO:0005694	CC	GO:0005694	chromosome	43/220	461/13568	4.53e-21	1.96e-19	1.42e-19	Poalb10G019640.1/Poalb08G002380.1/Poalb08G002330.1/Poalb10G019610.1/Poalb13G008020.1/Poalb05G001860.1/Poalb10G019570.1/Poalb05G003050.1/Poalb07G003420.1/Poalb06G017060.1/Poalb11G009360.1/Poalb13G009220.1/Poalb08G003740.1/Poalb05G009530.1/Poalb05G017670.1/Poalb18G002800.1/Poalb05G017930.1/Poalb02G004020.1/Poalb07G003500.1/Poalb18G002790.1/Poalb13G007060.1/Poalb18G002770.1/Poalb07G003520.1/Poalb06G…	43
GO:0009535	CC	GO:0009535	chloroplast thylakoid membrane	33/220	284/13568	3.5e-19	1.01e-17	7.31e-18	Poalb05G019730.1/Poalb14G007780.1/Poalb04G002550.1/Poalb10G018750.1/Poalb14G017480.1/Poalb01G023700.1/Poalb03G001430.1/Poalb14G015050.1/Poalb05G019710.1/Poalb06G004680.1/Poalb11G005310.1/Poalb06G021920.1/Poalb02G005190.1/Poalb05G016820.1/Poalb19G007980.1/Poalb01G037170.1/Poalb01G018950.1/Poalb07G005290.1/Poalb19G008290.1/Poalb06G007680.1/Poalb02G018290.1/Poalb05G010680.1/Poalb11G008810.1/Poalb01G…	33
GO:0055035	CC	GO:0055035	plastid thylakoid membrane	33/220	289/13568	6.02e-19	1.49e-17	1.08e-17	Poalb05G019730.1/Poalb14G007780.1/Poalb04G002550.1/Poalb10G018750.1/Poalb14G017480.1/Poalb01G023700.1/Poalb03G001430.1/Poalb14G015050.1/Poalb05G019710.1/Poalb06G004680.1/Poalb11G005310.1/Poalb06G021920.1/Poalb02G005190.1/Poalb05G016820.1/Poalb19G007980.1/Poalb01G037170.1/Poalb01G018950.1/Poalb07G005290.1/Poalb19G008290.1/Poalb06G007680.1/Poalb02G018290.1/Poalb05G010680.1/Poalb11G008810.1/Poalb01G…	33
GO:0022625	CC	GO:0022625	cytosolic large ribosomal subunit	23/220	122/13568	2.12e-18	4.58e-17	3.32e-17	Poalb01G023700.1/Poalb06G019640.1/Poalb01G024410.1/Poalb02G015930.1/Poalb09G005750.1/Poalb10G021320.1/Poalb04G016950.1/Poalb16G009570.1/Poalb10G005670.1/Poalb10G016390.1/Poalb05G001610.1/Poalb11G003790.1/Poalb05G009570.1/Poalb16G010200.1/Poalb14G013540.1/Poalb18G006310.1/Poalb06G012040.1/Poalb05G015800.1/Poalb01G027660.1/Poalb17G009260.1/Poalb02G015340.1/Poalb08G016200.1/Poalb06G021400.1	23
GO:0009579	CC	GO:0009579	thylakoid	40/220	478/13568	6.25e-18	1.1e-16	7.98e-17	Poalb05G019730.1/Poalb14G007780.1/Poalb04G002550.1/Poalb10G018750.1/Poalb14G017480.1/Poalb01G023700.1/Poalb09G000720.1/Poalb12G007950.1/Poalb03G001430.1/Poalb14G015050.1/Poalb05G019710.1/Poalb06G004680.1/Poalb11G005310.1/Poalb06G021920.1/Poalb02G005190.1/Poalb05G016820.1/Poalb19G007980.1/Poalb01G037170.1/Poalb01G018950.1/Poalb07G005290.1/Poalb19G008290.1/Poalb06G007680.1/Poalb02G018290.1/Poalb05G…	40
GO:0034357	CC	GO:0034357	photosynthetic membrane	33/220	313/13568	7.01e-18	1.1e-16	7.98e-17	Poalb05G019730.1/Poalb14G007780.1/Poalb04G002550.1/Poalb10G018750.1/Poalb14G017480.1/Poalb01G023700.1/Poalb03G001430.1/Poalb14G015050.1/Poalb05G019710.1/Poalb06G004680.1/Poalb11G005310.1/Poalb06G021920.1/Poalb02G005190.1/Poalb05G016820.1/Poalb19G007980.1/Poalb01G037170.1/Poalb01G018950.1/Poalb07G005290.1/Poalb19G008290.1/Poalb06G007680.1/Poalb02G018290.1/Poalb05G010680.1/Poalb11G008810.1/Poalb01G…	33
GO:0042651	CC	GO:0042651	thylakoid membrane	33/220	313/13568	7.01e-18	1.1e-16	7.98e-17	Poalb05G019730.1/Poalb14G007780.1/Poalb04G002550.1/Poalb10G018750.1/Poalb14G017480.1/Poalb01G023700.1/Poalb03G001430.1/Poalb14G015050.1/Poalb05G019710.1/Poalb06G004680.1/Poalb11G005310.1/Poalb06G021920.1/Poalb02G005190.1/Poalb05G016820.1/Poalb19G007980.1/Poalb01G037170.1/Poalb01G018950.1/Poalb07G005290.1/Poalb19G008290.1/Poalb06G007680.1/Poalb02G018290.1/Poalb05G010680.1/Poalb11G008810.1/Poalb01G…	33
GO:0009534	CC	GO:0009534	chloroplast thylakoid	34/220	379/13568	3.11e-16	4.48e-15	3.24e-15	Poalb05G019730.1/Poalb14G007780.1/Poalb04G002550.1/Poalb10G018750.1/Poalb14G017480.1/Poalb01G023700.1/Poalb03G001430.1/Poalb14G015050.1/Poalb05G019710.1/Poalb06G004680.1/Poalb11G005310.1/Poalb06G021920.1/Poalb02G005190.1/Poalb05G016820.1/Poalb19G007980.1/Poalb01G037170.1/Poalb01G018950.1/Poalb07G005290.1/Poalb19G008290.1/Poalb06G007680.1/Poalb02G018290.1/Poalb05G010680.1/Poalb11G008810.1/Poalb01G…	34
GO:0031976	CC	GO:0031976	plastid thylakoid	34/220	382/13568	3.95e-16	5.25e-15	3.8e-15	Poalb05G019730.1/Poalb14G007780.1/Poalb04G002550.1/Poalb10G018750.1/Poalb14G017480.1/Poalb01G023700.1/Poalb03G001430.1/Poalb14G015050.1/Poalb05G019710.1/Poalb06G004680.1/Poalb11G005310.1/Poalb06G021920.1/Poalb02G005190.1/Poalb05G016820.1/Poalb19G007980.1/Poalb01G037170.1/Poalb01G018950.1/Poalb07G005290.1/Poalb19G008290.1/Poalb06G007680.1/Poalb02G018290.1/Poalb05G010680.1/Poalb11G008810.1/Poalb01G…	34
GO:0000786	CC	GO:0000786	nucleosome	9/220	11/13568	3.52e-15	4.35e-14	3.15e-14	Poalb07G003420.1/Poalb08G003740.1/Poalb05G009530.1/Poalb18G002800.1/Poalb07G003500.1/Poalb18G002790.1/Poalb18G002770.1/Poalb07G003520.1/Poalb06G000180.1	9
GO:0000785	CC	GO:0000785	chromatin	24/220	194/13568	8.21e-15	9.47e-14	6.86e-14	Poalb05G001860.1/Poalb07G003420.1/Poalb06G017060.1/Poalb11G009360.1/Poalb08G003740.1/Poalb05G009530.1/Poalb05G017670.1/Poalb18G002800.1/Poalb07G003500.1/Poalb18G002790.1/Poalb13G007060.1/Poalb18G002770.1/Poalb07G003520.1/Poalb06G000180.1/Poalb05G006440.1/Poalb02G004320.1/Poalb01G036030.1/Poalb05G008410.1/Poalb02G000690.1/Poalb05G020920.1/Poalb15G009550.1/Poalb01G019800.1/Poalb04G018170.1/Poalb16G…	24
GO:0042170	CC	GO:0042170	plastid membrane	33/220	419/13568	3.88e-14	4.2e-13	3.04e-13	Poalb05G019730.1/Poalb14G007780.1/Poalb04G002550.1/Poalb10G018750.1/Poalb14G017480.1/Poalb01G023700.1/Poalb03G001430.1/Poalb14G015050.1/Poalb05G019710.1/Poalb06G004680.1/Poalb11G005310.1/Poalb06G021920.1/Poalb02G005190.1/Poalb05G016820.1/Poalb19G007980.1/Poalb01G037170.1/Poalb01G018950.1/Poalb07G005290.1/Poalb19G008290.1/Poalb06G007680.1/Poalb02G018290.1/Poalb05G010680.1/Poalb11G008810.1/Poalb01G…	33
GO:0044815	CC	GO:0044815	DNA packaging complex	9/220	15/13568	3.03e-13	3.08e-12	2.23e-12	Poalb07G003420.1/Poalb08G003740.1/Poalb05G009530.1/Poalb18G002800.1/Poalb07G003500.1/Poalb18G002790.1/Poalb18G002770.1/Poalb07G003520.1/Poalb06G000180.1	9
GO:0005198	MF	GO:0005198	structural molecule activity	43/167	324/11858	3.04e-30	5.93e-28	5.41e-28	Poalb05G008410.1/Poalb02G000690.1/Poalb05G020920.1/Poalb17G010810.1/Poalb06G004680.1/Poalb14G012520.1/Poalb06G019640.1/Poalb01G024410.1/Poalb02G015930.1/Poalb09G005750.1/Poalb04G011870.1/Poalb01G013780.1/Poalb01G027230.1/Poalb01G028930.1/Poalb11G008810.1/Poalb01G035240.1/Poalb19G009830.1/Poalb04G011180.1/Poalb10G021320.1/Poalb04G016950.1/Poalb16G009570.1/Poalb10G005670.1/Poalb05G005620.1/Poalb01G…	43
GO:0003735	MF	GO:0003735	structural constituent of ribosome	37/167	234/11858	8.73e-29	8.51e-27	7.76e-27	Poalb17G010810.1/Poalb06G004680.1/Poalb14G012520.1/Poalb06G019640.1/Poalb01G024410.1/Poalb02G015930.1/Poalb09G005750.1/Poalb04G011870.1/Poalb01G013780.1/Poalb01G028930.1/Poalb19G009830.1/Poalb04G011180.1/Poalb10G021320.1/Poalb04G016950.1/Poalb16G009570.1/Poalb10G005670.1/Poalb05G005620.1/Poalb01G023680.1/Poalb10G016390.1/Poalb08G013150.1/Poalb05G013020.1/Poalb05G017230.1/Poalb05G001610.1/Poalb11G…	37
GO:0031409	MF	GO:0031409	pigment binding	13/167	19/11858	1.35e-20	8.76e-19	7.99e-19	Poalb05G019730.1/Poalb10G018750.1/Poalb14G017480.1/Poalb03G001430.1/Poalb05G019710.1/Poalb11G005310.1/Poalb19G007980.1/Poalb01G018950.1/Poalb19G008290.1/Poalb02G018290.1/Poalb11G008810.1/Poalb01G035240.1/Poalb03G014250.1	13
GO:0016168	MF	GO:0016168	chlorophyll binding	13/167	23/11858	5.42e-19	2.64e-17	2.41e-17	Poalb05G019730.1/Poalb10G018750.1/Poalb14G017480.1/Poalb03G001430.1/Poalb05G019710.1/Poalb11G005310.1/Poalb19G007980.1/Poalb01G018950.1/Poalb19G008290.1/Poalb02G018290.1/Poalb11G008810.1/Poalb01G035240.1/Poalb03G014250.1	13
GO:0046906	MF	GO:0046906	tetrapyrrole binding	13/167	48/11858	6.74e-14	2.63e-12	2.4e-12	Poalb05G019730.1/Poalb10G018750.1/Poalb14G017480.1/Poalb03G001430.1/Poalb05G019710.1/Poalb11G005310.1/Poalb19G007980.1/Poalb01G018950.1/Poalb19G008290.1/Poalb02G018290.1/Poalb11G008810.1/Poalb01G035240.1/Poalb03G014250.1	13
GO:0003729	MF	GO:0003729	mRNA binding	26/167	382/11858	2.15e-11	6.97e-10	6.36e-10	Poalb17G010810.1/Poalb05G000010.1/Poalb01G024410.1/Poalb02G015930.1/Poalb09G005750.1/Poalb04G011870.1/Poalb05G013220.1/Poalb15G003940.1/Poalb10G012780.1/Poalb04G011180.1/Poalb10G021320.1/Poalb05G005620.1/Poalb06G020870.1/Poalb08G013150.1/Poalb16G011030.1/Poalb05G013020.1/Poalb05G017230.1/Poalb05G001610.1/Poalb09G004400.1/Poalb14G013540.1/Poalb03G014320.1/Poalb18G006310.1/Poalb05G015800.1/Poalb01G…	26
GO:0042393	MF	GO:0042393	histone binding	13/167	113/11858	6.09e-09	1.7e-07	1.55e-07	Poalb07G003420.1/Poalb08G003740.1/Poalb05G009530.1/Poalb18G002800.1/Poalb07G003500.1/Poalb18G002790.1/Poalb18G002770.1/Poalb07G003520.1/Poalb06G000180.1/Poalb09G000280.1/Poalb03G014460.1/Poalb08G005520.1/Poalb16G006340.1	13
GO:0019904	MF	GO:0019904	protein domain specific binding	9/167	93/11858	6.14e-06	0.00014962	0.000136496	Poalb10G018750.1/Poalb02G005190.1/Poalb05G016820.1/Poalb19G007980.1/Poalb19G008290.1/Poalb02G018290.1/Poalb11G008810.1/Poalb01G035240.1/Poalb14G008670.1	9
GO:0051879	MF	GO:0051879	Hsp90 protein binding	4/167	10/11858	7.46e-06	0.000161638	0.000147459	Poalb01G010700.1/Poalb03G009420.1/Poalb16G009500.1/Poalb06G002270.1	4
GO:0003682	MF	GO:0003682	chromatin binding	11/167	195/11858	9.71e-05	0.00189397	0.00172784	Poalb05G001860.1/Poalb13G007060.1/Poalb05G006440.1/Poalb09G000280.1/Poalb05G008410.1/Poalb02G000690.1/Poalb07G003780.1/Poalb05G020920.1/Poalb15G003940.1/Poalb01G019800.1/Poalb16G006340.1	11
GO:0031072	MF	GO:0031072	heat shock protein binding	4/167	26/11858	0.000445379	0.00789535	0.00720277	Poalb01G010700.1/Poalb03G009420.1/Poalb16G009500.1/Poalb06G002270.1	4
GO:0008266	MF	GO:0008266	poly(U) RNA binding	4/167	28/11858	0.00059675	0.00895126	0.00816606	Poalb06G004680.1/Poalb02G005190.1/Poalb05G016820.1/Poalb06G020870.1	4
GO:0051087	MF	GO:0051087	chaperone binding	4/167	28/11858	0.00059675	0.00895126	0.00816606	Poalb06G021920.1/Poalb16G009500.1/Poalb10G009310.1/Poalb06G002270.1	4

[truncated: 7 more sheets: Cluster 10, Cluster 11, Cluster 12, Cluster 13, Cluster 14, Cluster 15, Cluster 16]
