# Supplementary material for: Single-cell RNA sequencing of shoot apex reveals the mechanism of cyclin regulating cell division via auxin signaling pathway in Populus alba
Source: Front Plant Sci. 2025 Mar 4;16:1555388. doi: 10.3389/fpls.2025.1555388 (PMC11913855; doi:10.3389/fpls.2025.1555388)
Supplement: Supplementary file 1 [file DataSheet1.zip › Supplementary material/Table S7. The expression of maker genes.xlsx]

## Sheet: Sheet1
Table S7. The expression of maker genes
ID	Name	Organization	P value	P_adj	Pct.1	Pct.2	Avg_log2FC
Poalb17G010740.1	RBCS2B	MC	0	0	0.758	0.307	2.28408
Poalb05G019730.1	CAB3	MC	0	0	0.801	0.317	2.35847
Poalb10G018750.1	LHCB4.3	MC	0	0	0.778	0.316	1.95112
Poalb14G017480.1	LHCA3	MC	0	0	0.758	0.341	1.87172
Poalb02G018550.1	GAPA	MC	0	0	0.578	0.186	1.56058
Poalb03G004160.1	PSAH-1	MC	0	0	0.762	0.418	1.50161
Poalb04G018230.1	FD1	MC	0	0	0.432	0.124	1.31228
Poalb04G012320.1	POK1	PC	5.77e-199	1.74e-194	0.275	0.064	0.664326
Poalb04G016310.1	KINESIN-12E	PC	0	0	0.377	0.049	1.43617
Poalb08G004530.1	CCS52B	PC	0	0	0.496	0.019	2.38342
Poalb05G002250.1	TAN1	PC	0	0	0.362	0.013	1.89528
Poalb05G021370.1	CDKB2;2	PC	0	0	0.34	0.015	1.49283
Poalb16G006810.1	CYCB1;1	PC	0	0	0.269	0.005	1.30332
Poalb05G016290.1	PDF1	EC	6.52e-159	1.97e-154	0.303	0.101	0.64174
Poalb15G004300.1	DCR	EC	9.06e-128	2.73e-123	0.307	0.118	0.639093
Poalb01G033570.1	TMM	EC	2.35e-26	7.08e-22	0.175	0.312	0.500551
Poalb04G007380.1	RPL24	EC	1.48e-32	4.46e-28	0.398	0.261	0.64509
Poalb06G004350.1	FDH	EC	3.19e-171	9.62e-167	0.297	0.032	0.856573
Poalb14G018220.1	CER1	EC	0	0	0.314	0.022	1.40199
Poalb11G012830.1	SUT4	VC	7.65e-64	2.31e-59	0.394	0.209	0.311995
Poalb06G011430.1	APL	CC	1.05e-21	3.18e-17	0.31	0.13	0.256164
Poalb18G011330.1	HB-8	VC	0	0	0.366	0.052	0.914985
Poalb02G006740.1	WOX4	VC	0	0	0.269	0.034	0.904119
Poalb18G002670.1	ANT	VC	0	0	0.279	0.039	0.863275
Poalb07G002120.1	ARGOS	SMC	4.69e-40	1.42e-35	0.274	0.184	0.337194
Poalb12G007410.1	KNAT6	SMC	#N/A	#N/A	#N/A	#N/A	#N/A
Poalb08G004890.1	BLH8	SMC	#N/A	#N/A	#N/A	#N/A	#N/A
Poalb11G012230.1	STM	SMC	#N/A	#N/A	#N/A	#N/A	#N/A
Poalb10G007910.1	HB13	IMC	1.7e-153	5.12e-149	0.263	0.04	0.287144
Poalb01G012310.1	XTH28	IMC	0	0	0.692	0.084	1.56009
Poalb02G008700.1	PME17	IMC	0	0	0.399	0.032	1.17456
Poalb10G007300.1	AP2/ERF	IMC	2.3e-173	6.93e-169	0.263	0.068	0.454546
Poalb17G013650.1	GRAS	IMC	1.2e-125	3.61e-121	0.386	0.211	0.314302
Poalb07G003080.1	HD-ZIP	TRI	6.5e-66	1.96e-61	0.3	0.165	0.473929
Poalb19G005570.1	MYB-CSA	TRI	6.45e-111	1.95e-106	0.256	0.104	0.637583
Poalb11G010700.1	MYB102	TRI	3.28e-214	9.89e-210	0.64	0.365	0.495862
Poalb09G005650.1	bHLH	TRI	5.38e-139	1.62e-134	0.34	0.169	0.350875
Poalb02G012700.1	LACS	TRI	0	0	0.501	0.149	1.36351
Poalb15G005090.1	Chitinase	TRI	0	0	0.692	0.255	1.95262
*#N/A represents not available
